# Supplementary material for: The Songbird Neurogenomics (SoNG) Initiative: Community-based tools and strategies for study of brain gene function and evolution
Source: BMC Genomics. 2008 Mar 18;9:131. doi: 10.1186/1471-2164-9-131 (PMC2329646; doi:10.1186/1471-2164-9-131)
Supplement: Additional File 1 — SoNG20K. Annotation of the SoNG 20 K array. standard GAL file format describing each spot on the 20 K microarray, 20215 rows × 6 columns. Rows 1–55 describe block organization. Rows 56-20215 describe the 20160 features (spots) on the array (see Table 4). Columns 1–3 define feature position. Column four gives the unique identifier for the feature. Column five gives the "custom annotation" name for that spotted DNA, based on the Build 3 annotation (described in Tables 3). Column six identifies the source of the information used for that custom annotation. [file 1471-2164-9-131-S1.gal]

ATF	1
52	5
Type=GenePix ArrayList V1.0	
BlockCount=48	
BlockType=0	
URL=	
"Block1=2410, 7420, 100, 20, 215, 21, 210"	
"Block2=6910, 7420, 100, 20, 215, 21, 210"	
"Block3=11410, 7420, 100, 20, 215, 21, 210"	
"Block4=15910, 7420, 100, 20, 215, 21, 210"	
"Block5=2410, 11920, 100, 20, 215, 21, 210"	
"Block6=6910, 11920, 100, 20, 215, 21, 210"	
"Block7=11410, 11920, 100, 20, 215, 21, 210"	
"Block8=15910, 11920, 100, 20, 215, 21, 210"	
"Block9=2410, 16420, 100, 20, 215, 21, 210"	
"Block10=6910, 16420, 100, 20, 215, 21, 210"	
"Block11=11410, 16420, 100, 20, 215, 21, 210"
"Block12=15910, 16420, 100, 20, 215, 21, 210"
"Block13=2410, 20920, 100, 20, 215, 21, 210"
"Block14=6910, 20920, 100, 20, 215, 21, 210"
"Block15=11410, 20920, 100, 20, 215, 21, 210"
"Block16=15910, 20920, 100, 20, 215, 21, 210"
"Block17=2410, 25420, 100, 20, 215, 21, 210"
"Block18=6910, 25420, 100, 20, 215, 21, 210"
"Block19=11410, 25420, 100, 20, 215, 21, 210"
"Block20=15910, 25420, 100, 20, 215, 21, 210"
"Block21=2410, 29920, 100, 20, 215, 21, 210"
"Block22=6910, 29920, 100, 20, 215, 21, 210"
"Block23=11410, 29920, 100, 20, 215, 21, 210"
"Block24=15910, 29920, 100, 20, 215, 21, 210"
"Block25=2410, 34420, 100, 20, 215, 21, 210"
"Block26=6910, 34420, 100, 20, 215, 21, 210"
"Block27=11410, 34420, 100, 20, 215, 21, 210"
"Block28=15910, 34420, 100, 20, 215, 21, 210"
"Block29=2410, 38920, 100, 20, 215, 21, 210"
"Block30=6910, 38920, 100, 20, 215, 21, 210"
"Block31=11410, 38920, 100, 20, 215, 21, 210"
"Block32=15910, 38920, 100, 20, 215, 21, 210"
"Block33=2410, 43420, 100, 20, 215, 21, 210"
"Block34=6910, 43420, 100, 20, 215, 21, 210"
"Block35=11410, 43420, 100, 20, 215, 21, 210"
"Block36=15910, 43420, 100, 20, 215, 21, 210"
"Block37=2410, 47920, 100, 20, 215, 21, 210"
"Block38=6910, 47920, 100, 20, 215, 21, 210"
"Block39=11410, 47920, 100, 20, 215, 21, 210"
"Block40=15910, 47920, 100, 20, 215, 21, 210"
"Block41=2410, 52420, 100, 20, 215, 21, 210"
"Block42=6910, 52420, 100, 20, 215, 21, 210"
"Block43=11410, 52420, 100, 20, 215, 21, 210"						
"Block44=15910, 52420, 100, 20, 215, 21, 210"						
"Block45=2410, 56920, 100, 20, 215, 21, 210"						
"Block46=6910, 56920, 100, 20, 215, 21, 210"						
"Block47=11410, 56920, 100, 20, 215, 21, 210"						
"Block48=15910, 56920, 100, 20, 215, 21, 210"						
Block	Row	Column	Name	ID	"""Custom Annotation"""	"""Annotation Source"""
1	1	1	SB02003A1E07.f2	SB02003A1E07.f2	"neuronal transmembrane protein Slitrk4 (LOC422287), mRNA /cds=p(1,2613) /gb=XM_420266 /gi=118089516 /ug=Gga.4088 /len=2907 ; Predicted; similar to;"	GGA_Unigene:
1	1	2	SB02003B2F01.f1	SB02003B2F01.f1	CIC-SB02003B2F01.f1	Other data available 
1	1	3	SB02003A2G11.f2	SB02003A2G11.f2	"mRNA for hypothetical protein, clone 6l21 /cds=p(134,1150) /gb=AJ719811 /gi=53130281 /ug=Gga.4144 /len=1481"	GGA_Unigene:
1	1	4	SB02003B2H04.f1	SB02003B2H04.f1	RUVBL1 Hypothetical protein	IPI:
1	1	5	SB02003A1E02.f2	SB02003A1E02.f2	LOC776634 similar to DNA-dependent protein kinase catalytic subunit	IPI:
1	1	6	SB02003A1F07.f2	SB02003A1F07.f2	"mRNA for hypothetical protein, clone 5o24 /cds=p(14,1774) /gb=AJ719742 /gi=53129651 /ug=Gga.21202 /len=2974"	GGA_Unigene:
1	1	7	SB02003A1G08.f2	SB02003A1G08.f2	LSM3 similar to Lsm3 protein	IPI:
1	1	8	SB02003A2H08.f2	SB02003A2H08.f2	 Protein	IPI:
1	1	9	SB02005A2G02.f1	SB02005A2G02.f1	RCJMB04_10d1 Hypothetical protein	IPI:
1	1	10	SB02005A1H07.f1	SB02005A1H07.f1	RCJMB04_19e21 Hypothetical protein	IPI:
1	1	11	SB02006A2A11.f1	SB02006A2A11.f1	CIC-SB02006A2A11.f1	Other data available 
1	1	12	SB02006A1B08.f1	SB02006A1B08.f1	RPGRIP1L 153 kDa protein	IPI:
1	1	13	SB02005B1F07.f1	SB02005B1F07.f1	"Mediator of RNA polymerase II transcription subunit 28 (Mediator complex subunit 28) (Med23 homolog) (LOC425350), mRNA /gb=XR_027005 /gi=118090687 /ug=Gga.3029 /len=1039 ; Predicted; similar to;"	GGA_Unigene:
1	1	14	SB02005A1H01.f1	SB02005A1H01.f1	LOC415983 hypothetical protein	IPI:
1	1	15	SB02005B2H12.f1	SB02005B2H12.f1	CNTN6 similar to neural adhesion molecule NB-3	IPI:
1	1	16	SB02006A2B03.f1	SB02006A2B03.f1	RCJMB04_22p11 68 kDa protein	IPI:
1	1	17	SB02007B1G12.f1	SB02007B1G12.f1	TGU-SB02007B1G12.f1	No Annotation available
1	1	18	SB02007B2H11.f1	SB02007B2H11.f1	FOXRED1 similar to MGC80971 protein	IPI:
1	1	19	SB02008B2A12.f1	SB02008B2A12.f1	NAT5 similar to N-terminal acetyltransferase complex ard1 subunit	IPI:
1	1	20	SB02008B2B12.f1	SB02008B2B12.f1	NEFL similar to neurofilament-L isoform 2	IPI:
1	2	1	SB02007B2G07.f1	SB02007B2G07.f1	"palladin; CGI-151 protein (LOC422428), mRNA /cds=p(122,3724) /gb=XM_420396 /gi=118089851 /ug=Gga.13228 /len=5745 ; Predicted ; similar to;"	GGA_Unigene:
1	2	2	SB02007B1H03.f1	SB02007B1H03.f1	RGS21 similar to RGS	IPI:
1	2	3	SB02008B1A06.f1	SB02008B1A06.f1	"finished cDNA, clone ChEST563l4 /gb=CR523073 /gi=48841640 /ug=Gga.20515 /len=1283"	GGA_Unigene:
1	2	4	SB02008B1B07.f1	SB02008B1B07.f1	CIC-SB.2994.C1.Contig3496	Other data available 
1	2	5	SB02009A1G10.f1	SB02009A1G10.f1	POLR2F RNA polymerase common subunit RPB6	IPI:
1	2	6	SB02009A1H11.f1	SB02009A1H11.f1	NME6 similar to Nme6 protein	IPI:
1	2	7	SB02010B1A03.f1	SB02010B1A03.f1	TGU-SB02010B1A03.f1	No Annotation Available
1	2	8	SB02010B2B08.f1	SB02010B2B08.f1	TTC7B Hypothetical protein	IPI:
1	2	9	SB02009A1G06.f1	SB02009A1G06.f1	CIC-SB02009A1G06.f1	Other data available 
1	2	10	SB02009A1H02.f1	SB02009A1H02.f1	"finished cDNA, clone ChEST645l2 /gb=BX929909 /gi=46016424 /ug=Gga.10303 /len=1835"	GGA_Unigene:
1	2	11	SB02010A2A11.f1	SB02010A2A11.f1	RMND5A 44 kDa protein	IPI:
1	2	12	SB02010A2B11.f1	SB02010A2B11.f1	"603746333F1 CSEQCHN38 cDNA clone ChEST651b9 5', mRNA sequence /clone=ChEST651b9 /clone_end=5' /gb=BU257728 /gi=25518688 /ug=Gga.3507 /len=983"	GGA_Unigene:
1	2	13	SB02012A2B04.f1	SB02012A2B04.f1	"finished cDNA, clone ChEST79b1 /gb=CR387817 /gi=46240576 /ug=Gga.4156 /len=1977"	GGA_Unigene:
1	2	14	SB02012A1C05.f1	SB02012A1C05.f1	TGU-SB02012A1C05.f1	No Annotation Available
1	2	15	SB02012A1D07.f1	SB02012A1D07.f1	TMEM39A similar to MGC69357 protein	IPI:
1	2	16	SB02012A1E08.f1	SB02012A1E08.f1	TGU-SB02012A1E08.f1	No Annotation Available
1	2	17	SB02012B2A04.f1	SB02012B2A04.f1	OLFM1 Isoform 2 of Noelin precursor	IPI:
1	2	18	SB02012B1B11.f1	SB02012B1B11.f1	LOC769726 similar to MGC80370 protein	IPI:
1	2	19	SB02012A2D01.f1	SB02012A2D01.f1	LOC426622 similar to MEF2B protein isoform 1	IPI:
1	2	20	SB02012A2E03.f1	SB02012A2E03.f1	LOC419180 similar to My031 protein	IPI:
1	3	1	SB02014A2C11.f2	SB02014A2C11.f2	LOC421265 hypothetical protein	IPI:
1	3	2	SB02014A1D08.f2	SB02014A1D08.f2	"finished cDNA, clone ChEST33o14 /gb=CR388834 /gi=46427479 /ug=Gga.17474 /len=1404"	GGA_Unigene:
1	3	3	SB02014A1E09.f2	SB02014A1E09.f2	"CTAGE5 similar to CTAGE family, member 5"	IPI:
1	3	4	SB02014A2F06.f2	SB02014A2F06.f2	RCJMB04_35i21 Hypothetical protein	IPI:
1	3	5	SB02014A2C07.f2	SB02014A2C07.f2	TM2D3 similar to TM2 domain containing 3	IPI:
1	3	6	SB02014B2C12.f1	SB02014B2C12.f1	TGU-SB02014B2C12.f1	No Annotation Available
1	3	7	SB02014A2E03.f2	SB02014A2E03.f2	TSPAN3 similar to transmembrane 4 superfamily member 8 isoform 1	IPI:
1	3	8	SB02014A2F02.f2	SB02014A2F02.f2	"cAMP-specific phosphodiesterase PDE4D6 (LOC769860), mRNA /gb=XR_026702 /gi=118124221 /ug=Gga.9824 /len=1571 ; Predicted ; similar to;"	GGA_Unigene:
1	3	9	SB02016B1D04.f1	SB02016B1D04.f1	GLRB similar to glycine receptor beta	IPI:
1	3	10	SB02016A2F01.f1	SB02016A2F01.f1	CIC-SB.7836.C1.Contig8474	Other data available 
1	3	11	SB02016A2G07.f1	SB02016A2G07.f1	ACO2 Hypothetical protein	IPI:
1	3	12	SB02016A2H10.f1	SB02016A2H10.f1	CIC-SB02016A2H10.f1	Other data available 
1	3	13	SB02016A2D11.f1	SB02016A2D11.f1	MKX similar to Mohawk homeobox	IPI:
1	3	14	SB02016B2E03.f1	SB02016B2E03.f1	"natural killer-tumor recognition sequence (NKTR), mRNA /cds=p(1,4390) /gb=XM_418494 /gi=118085463 /ug=Gga.17518 /len=6690 ; Predicted"	GGA_Unigene:
1	3	15	SB02016B1F10.f1	SB02016B1F10.f1	"Rho guanine nucleotide exchange factor (GEF) 4 (ARHGEF4), mRNA /cds=p(1,1785) /gb=XM_422582 /gi=118094841 /ug=Gga.16700 /len=3249 ; Predicted;"	GGA_Unigene:
1	3	16	SB02016A1H03.f1	SB02016A1H03.f1	"finished cDNA, clone ChEST802h7 /gb=BX929816 /gi=46425532 /ug=Gga.6063 /len=1454"	GGA_Unigene:
1	3	17	SB02018A2G03.f1	SB02018A2G03.f1	CSTF2 Hypothetical protein	IPI:
1	3	18	SB02018A2H02.f1	SB02018A2H02.f1	CIC-SB.1888.C1.Contig2297	Other data available 
1	3	19	SB02018B2H11.f1	SB02018B2H11.f1	TGU-SB02018B2H11.f1	No Annotation Available
1	3	20	SB02019A2B06.f1	SB02019A2B06.f1	TGU-SB02019A2B06.f1	No Annotation Available
1	4	1	SB02018B2F09.f1	SB02018B2F09.f1	LOC423442 Hypothetical protein	IPI:
1	4	2	SB02018B1G10.f1	SB02018B1G10.f1	CDKAL1 similar to CDK5 regulatory subunit associated protein 1-like 1	IPI:
1	4	3	SB02018B2H07.f1	SB02018B2H07.f1	"mRNA for hypothetical protein, clone 2g19 /cds=p(57,1070) /gb=AJ851423 /gi=60098452 /ug=Gga.20308 /len=4147"	GGA_Unigene:
1	4	4	SB02019B2A12.f1	SB02019B2A12.f1	TGU-SB02019B2A12.f1	No Annotation Available
1	4	5	SB02021A2B01.f1	SB02021A2B01.f1	"gonad_EST08308 Embryonic gonad cDNA Library cDNA 5', mRNA sequence /clone_end=5' /gb=CV860832 /gi=82789216 /ug=Gga.39582 /len=1331"	GGA_Unigene:
1	4	6	SB02021A2C08.f1	SB02021A2C08.f1	TGU-SB02021A2C08.f1	No Annotation Available
1	4	7	SB02021B2D10.f1	SB02021B2D10.f1	CTCF Transcriptional repressor CTCF	IPI:
1	4	8	SB02021A2F08.f1	SB02021A2F08.f1	LOC420956 hypothetical protein	IPI:
1	4	9	SB02021B2A04.f1	SB02021B2A04.f1	ESRRG Nuclear receptor subfamily 3 group B member 3	IPI:
1	4	10	SB02021B1B11.f1	SB02021B1B11.f1	IAH1 hypothetical protein	IPI:
1	4	11	SB02021A1D12.f1	SB02021A1D12.f1	"finished cDNA, clone ChEST921b2 /gb=CR386460 /gi=46239219 /ug=Gga.14914 /len=645"	GGA_Unigene:
1	4	12	SB02021A1F01.f1	SB02021A1F01.f1	ABCC5 similar to ABC transporter MOAT-C	IPI:
1	4	13	SB02023B2E10.f1	SB02023B2E10.f1	RCJMB04_17e23 Adenylosuccinate synthetase	IPI:
1	4	14	SB02023A1G01.f1	SB02023A1G01.f1	CPZ Carboxypeptidase Z precursor	IPI:
1	4	15	SB02023A1H05.f1	SB02023A1H05.f1	"RCJMB04_5d7 TSR1, 20S rRNA accumulation, homolog"	IPI:
1	4	16	SB02024A1A05.f1	SB02024A1A05.f1	LOC415736 hypothetical protein isoform 1	IPI:
1	4	17	SB02023B2E05.f1	SB02023B2E05.f1	UPF3A similar to hUPF3A	IPI:
1	4	18	SB02023B1F08.f1	SB02023B1F08.f1	TGU-SB02023B1F08.f1	No Annotation Available
1	4	19	SB02023B1G10.f1	SB02023B1G10.f1	CIC-SB.1886.C2.Contig2295	Other data available 
1	4	20	SB02023B1H12.f1	SB02023B1H12.f1	CADM2 hypothetical protein	IPI:
1	5	1	SB02025B2F03.f1	SB02025B2F03.f1	"603408719F1 CSEQCHN24 cDNA clone ChEST322f6 5', mRNA sequence /clone=ChEST322f6 /clone_end=5' /gb=BU233281 /gi=25476748 /ug=Gga.34637 /len=927"	GGA_Unigene:
1	5	2	SB02025A1G09.f1	SB02025A1G09.f1	HSF2 similar to Heat shock factor protein 2	IPI:
1	5	3	SB02025A1H06.f1	SB02025A1H06.f1	"LOC776696 hypothetical protein, partial"	IPI:
1	5	4	SB02026B1A06.f1	SB02026B1A06.f1	SLC35A1 CMP-Sialic acid transporter	IPI:
1	5	5	SB02025A1F10.f1	SB02025A1F10.f1	CDC42SE2 similar to non-kinase Cdc42 effector protein SPEC2	IPI:
1	5	6	SB02025A1G06.f1	SB02025A1G06.f1	ADCY2 similar to adenylate cyclase 2	IPI:
1	5	7	SB02025A1H02.f1	SB02025A1H02.f1	TGU-SB02025A1H02.f1	No Annotation Available
1	5	8	SB02026A2A12.f1	SB02026A2A12.f1	"inositol(myo)-1(or 4)-monophosphatase 1 (IMPA1), mRNA /cds=p(96,932) /gb=XM_418310 /gi=118087110 /ug=Gga.9803 /len=2688 ; Predicted"	GGA_Unigene:
1	5	9	SB02027B2G10.f1	SB02027B2G10.f1	"ZZZ3 similar to Zinc finger, ZZ-type containing 3"	IPI:
1	5	10	SB02027B2H08.f1	SB02027B2H08.f1	MRPL53 similar to Mitochondrial ribosomal protein L53	IPI:
1	5	11	SB02028B2A07.f1	SB02028B2A07.f1	"cyclin-dependent kinase inhibitor 1B (p27, Kip1) (CDKN1B), mRNA /cds=p(530,1126) /gb=NM_204256 /gi=60302677 /ug=Gga.17250 /len=1958"	GGA_Unigene:
1	5	12	SB02028A1C07.f1	SB02028A1C07.f1	MTRF1L similar to Mitochondrial translational release factor 1-like	IPI:
1	5	13	SB02027B1G06.f1	SB02027B1G06.f1	OAT Hypothetical protein	IPI:
1	5	14	SB02027B1H04.f1	SB02027B1H04.f1	"mRNA for hypothetical protein, clone 1o21 /cds=p(8,679) /gb=AJ851405 /gi=60098416 /ug=Gga.16491 /len=2978"	GGA_Unigene:
1	5	15	SB02028A2A11.f1	SB02028A2A11.f1	"transcription factor TZP (LOC419131), mRNA /gb=XR_026848 /gi=118100448 /ug=Gga.16503 /len=5490 ; Predicted; similar to;"	GGA_Unigene:
1	5	16	SB02028B1B10.f1	SB02028B1B10.f1	ZDHHC6 hypothetical protein	IPI:
1	5	17	SB02030A2B10.f1	SB02030A2B10.f1	CIC-SB02030A2B10.f1	Other data available 
1	5	18	SB02030A2D02.f1	SB02030A2D02.f1	RCJMB04_29e2 Hypothetical protein	IPI:
1	5	19	SB02030A2E10.f1	SB02030A2E10.f1	PPCDC hypothetical protein isoform 2	IPI:
1	5	20	SB02030B2F12.f1	SB02030B2F12.f1	TGU-SB02030B2F12.f1	No Annotation Available
1	6	1	SB02030A1B03.f1	SB02030A1B03.f1	CIC-SB.7381.C1.Contig8029	Other data available 
1	6	2	SB02030B1C01.f1	SB02030B1C01.f1	"Ten-m3, transcript variant 2 (LOC422557), mRNA /cds=p(1,8439) /gb=XM_420518 /gi=118090100 /ug=Gga.21968 /len=9921 ; Predicted ; similar to;"	GGA_Unigene:
1	6	3	SB02030B2D08.f1	SB02030B2D08.f1	CIC-SB02030B2D08.f1	Other data available 
1	6	4	SB02030B1F03.f1	SB02030B1F03.f1	TGU-SB02030B1F03.f1	No Annotation Available
1	6	5	SB02032B1D08.f2	SB02032B1D08.f2	TGU-SB02032B1D08.f2	No Annotation Available
1	6	6	SB02032A1F01.f2	SB02032A1F01.f2	LOC417511 similar to MGC82133 protein	IPI:
1	6	7	SB02032A2G05.f2	SB02032A2G05.f2	TGU-SB02032A2G05.f2	No Annotation Available
1	6	8	SB02032A2H12.f2	SB02032A2H12.f2	RCJMB04_13p23 Hypothetical protein	IPI:
1	6	9	SB02032B2D02.f2	SB02032B2D02.f2	LOC420882 similar to chromosome 6 open reading frame 86	IPI:
1	6	10	SB02032B1E05.f2	SB02032B1E05.f2	RTN4 NOGO isoform A2	IPI:
1	6	11	SB02032B2F11.f2	SB02032B2F11.f2	"603366751F1 CSEQRBN19 cDNA clone ChEST267e13 5', mRNA sequence /clone=ChEST267e13 /clone_end=5' /gb=BU465664 /gi=25955125 /ug=Gga.29325 /len=858"	GGA_Unigene:
1	6	12	SB02032A2H06.f2	SB02032A2H06.f2	TNFSF5IP1 similar to hepatocellular carcinoma susceptibility protein	IPI:
1	6	13	SB02034B1G12.f1	SB02034B1G12.f1	LOC416948 hypothetical protein	IPI:
1	6	14	SB02035A1A02.f1	SB02035A1A02.f1	ARX similar to aristaless-related homeobox	IPI:
1	6	15	SB02035A1B03.f1	SB02035A1B03.f1	MPP6 hypothetical protein	IPI:
1	6	16	SB02035A1C07.f1	SB02035A1C07.f1	PHTF1 similar to homeodomain protein	IPI:
1	6	17	SB02034B2G04.f1	SB02034B2G04.f1	LRRC59 35 kDa protein	IPI:
1	6	18	SB02034B2H09.f1	SB02034B2H09.f1	MRPS26 Mitochondrial ribosomal protein S26	IPI:
1	6	19	SB02035B2A09.f1	SB02035B2A09.f1	"finished cDNA, clone ChEST291p9 /gb=CR386588 /gi=46239347 /ug=Gga.16051 /len=1216"	GGA_Unigene:
1	6	20	SB02035B1B09.f1	SB02035B1B09.f1	NOVA1 similar to Neuro-oncological ventral antigen 1 isoform 1	IPI:
1	7	1	SB02037B1A12.f1	SB02037B1A12.f1	"large tumor suppressor 1 (LOC421627), mRNA /cds=p(242,3652) /gb=XM_419666 /gi=118088356 /ug=Gga.5533 /len=7675 ; Predicted; similar to;"	GGA_Unigene:
1	7	2	SB02037A1C10.f1	SB02037A1C10.f1	TGU-SB02037A1C10.f1	No Annotation Available
1	7	3	SB02037A2D12.f1	SB02037A2D12.f1	"LOC771688 hypothetical protein, partial"	IPI:
1	7	4	SB02037B2E10.f1	SB02037B2E10.f1	LRCH1 similar to neuronal protein	IPI:
1	7	5	SB02037B1A04.f1	SB02037B1A04.f1	"ADAM metallopeptidase with thrombospondin type 1 motif, 19 preproprotein (LOC415600), mRNA /cds=p(1,3015) /gb=XM_413968 /gi=118104234 /ug=Gga.25837 /len=4134 ; Predicted ; similar to;"	GGA_Unigene:
1	7	6	SB02037A1C03.f1	SB02037A1C03.f1	"LOC396284 Myosin regulatory light chain 2, smooth muscle minor isoform"	IPI:
1	7	7	SB02037A1D05.f1	SB02037A1D05.f1	LOC426803 similar to Chromosome 9 open reading frame 105	IPI:
1	7	8	SB02037B1E02.f1	SB02037B1E02.f1	"solute carrier family 43, member 2 (SLC43A2), mRNA /cds=p(1,1710) /gb=XM_415803 /gi=118100247 /ug=Gga.15714 /len=3007 ; Predicted"	GGA_Unigene:
1	7	9	SB02039B1D08.f1	SB02039B1D08.f1	USP24 similar to Ubiquitin carboxyl-terminal hydrolase 24	IPI:
1	7	10	SB02039A2F05.f1	SB02039A2F05.f1	"mRNA for hypothetical protein, clone 21e6 /cds=p(75,1649) /gb=AJ851724 /gi=60099054 /ug=Gga.17571 /len=4268"	GGA_Unigene:
1	7	11	SB02039A2G10.f1	SB02039A2G10.f1	RPL35A similar to ribosomal protein L32 isoform 1	IPI:
1	7	12	SB02039A2H08.f1	SB02039A2H08.f1	RCJMB04_30p22 41 kDa protein	IPI:
1	7	13	SB02039B1D04.f1	SB02039B1D04.f1	RCJMB04_9b2 Hypothetical protein	IPI:
1	7	14	SB02039B1E05.f1	SB02039B1E05.f1	LOC415936 hypothetical protein	IPI:
1	7	15	SB02039A1G03.f1	SB02039A1G03.f1	"mRNA for hypothetical protein, clone 2a4 /cds=p(114,2069) /gb=AJ851409 /gi=60098424 /ug=Gga.12607 /len=4527"	GGA_Unigene:
1	7	16	SB02039A1H05.f1	SB02039A1H05.f1	ZMAT5 hypothetical protein	IPI:
1	7	17	SB02042A1A07.f1	SB02042A1A07.f1	TGU-SB02042A1A07.f1	No Annotation Available
1	7	18	SB02042A1B09.f1	SB02042A1B09.f1	VTA1 hypothetical protein	IPI:
1	7	19	SB02042B1C09.f1	SB02042B1C09.f1	RCJMB04_1l3 Acidic leucine-rich nuclear phosphoprotein 32 family member E	IPI:
1	7	20	SB02042A2E01.f1	SB02042A2E01.f1	COL4A5 64 kDa protein	IPI:
1	8	1	SB02041B2H09.f1	SB02041B2H09.f1	LOC768482 hypothetical protein	IPI:
1	8	2	SB02042A2B01.f1	SB02042A2B01.f1	CIC-SB.1109.C1.Contig1419	Other data available 
1	8	3	SB02042A1C11.f1	SB02042A1C11.f1	TMEM35 hypothetical protein	IPI:
1	8	4	SB02042B2D05.f1	SB02042B2D05.f1	CIC-SB02042B2D05.f1	Other data available 
1	8	5	SB02044B2F01.f1	SB02044B2F01.f1	"finished cDNA, clone ChEST76l8 /gb=CR387684 /gi=46240443 /ug=Gga.14549 /len=1864"	GGA_Unigene:
1	8	6	SB02044B2G08.f1	SB02044B2G08.f1	TGU-SB02044B2G08.f1	No Annotation Available
1	8	7	SB02045A1A01.f1	SB02045A1A01.f1	"finished cDNA, clone ChEST490p1 /gb=CR389180 /gi=46427825 /ug=Gga.17131 /len=897"	GGA_Unigene:
1	8	8	SB02045A1B09.f1	SB02045A1B09.f1	LRP1B similar to Low-density lipoprotein receptor-related protein 1B precursor	IPI:
1	8	9	SB02044A1F03.f1	SB02044A1F03.f1	"short stature homeobox 2 (SHOX2), transcript variant SHOX2a, mRNA /cds=p(124,1119) /gb=NM_006884 /gi=89145412 /ug=Hs.55967 /len=3135; Homo sapiens"	HS_UNIGENE:
1	8	10	SB02044A1G09.f1	SB02044A1G09.f1	LUZP2 hypothetical protein	IPI:
1	8	11	SB02044B1H03.f1	SB02044B1H03.f1	LZIC Protein LZIC	IPI:
1	8	12	SB02045B2A12.f1	SB02045B2A12.f1	GCLC similar to gamma-glutamylcysteine synthetase	IPI:
1	8	13	SB02047B1B10.f1	SB02047B1B10.f1	"putative polypeptide N-acetylgalactosaminyltransferase (LOC417480), mRNA /cds=p(230,2026) /gb=XM_415728 /gi=118100066 /ug=Gga.2938 /len=4979 ; Predicted ; similar to;"	GGA_Unigene:
1	8	14	SB02047A1D06.f1	SB02047A1D06.f1	"hypothetical protein LOC771266 (LOC771266), mRNA /cds=p(227,958) /gb=XM_001233707 /gi=118085632 /ug=Gga.33601 /len=2807 ; Predicted"	GGA_Unigene:
1	8	15	SB02047A1E04.f1	SB02047A1E04.f1	RCAN1 similar to calcipressin 1 large	IPI:
1	8	16	SB02047A2F04.f1	SB02047A2F04.f1	PSMA4 similar to Proteasome subunit alpha type 4	IPI:
1	8	17	SB02047B2B04.f1	SB02047B2B04.f1	"KIAA0222 (LOC421009), mRNA /cds=p(1,3825) /gb=XM_419095 /gi=118086716 /ug=Gga.9967 /len=4920 ; Predicted ; similar to;"	GGA_Unigene:
1	8	18	SB02047B1C11.f1	SB02047B1C11.f1	RCJMB04_23m20 Hypothetical protein	IPI:
1	8	19	SB02047B1D10.f1	SB02047B1D10.f1	NUP50 Hypothetical protein	IPI:
1	8	20	SB02047B1E10.f1	SB02047B1E10.f1	CIC-SB02047B1E10.f1	Other data available 
1	9	1	SB02049A2E04.f1	SB02049A2E04.f1	YWHAB 14-3-3 protein beta/alpha	IPI:
1	9	2	SB02049A1F10.f1	SB02049A1F10.f1	LOC415999 similar to retinoblastoma-associated protein RAP140	IPI:
1	9	3	SB02049B2G02.f1	SB02049B2G02.f1	GALC hypothetical protein	IPI:
1	9	4	SB02049B1H04.f1	SB02049B1H04.f1	"finished cDNA, clone ChEST790c21 /gb=BX931917 /gi=41632445 /ug=Gga.4552 /len=758"	GGA_Unigene:
1	9	5	SB02049B2D06.f1	SB02049B2D06.f1	RCJMB04_6j9 serine/threonine-protein kinase PRP4K	IPI:
1	9	6	SB02049A2F02.f1	SB02049A2F02.f1	CIC-SB.610.C1.Contig811	Other data available 
1	9	7	SB02049A1G07.f1	SB02049A1G07.f1	MAP2 54 kDa protein	IPI:
1	9	8	SB02049A1H09.f1	SB02049A1H09.f1	"finished cDNA, clone ChEST37c21 /gb=CR352692 /gi=45422518 /ug=Gga.13326 /len=1511"	GGA_Unigene:
1	9	9	SB03002A2H05.f1	SB03002A2H05.f1	RCJMB04_19e2 Hypothetical protein	IPI:
1	9	10	SB03003A1A05.f1	SB03003A1A05.f1	CIC-SB.sd.1767.C1.Contig13305	Other data available 
1	9	11	SB03003A2B08.f1	SB03003A2B08.f1	AFMID similar to Ammd protein isoform 1	IPI:
1	9	12	SB03003A2C06.f1	SB03003A2C06.f1	CIC-SB03003A2C06.f1	Other data available 
1	9	13	SB03002B2G12.f1	SB03002B2G12.f1	CIC-SB.4805.C1.Contig5447	Other data available 
1	9	14	SB03002B1H11.f1	SB03002B1H11.f1	NFE2L2 ECH	IPI:
1	9	15	SB03003A1B02.f1	SB03003A1B02.f1	CIC-SB.6376.C1.Contig7037	Other data available 
1	9	16	SB03003A1C01.f1	SB03003A1C01.f1	TGU-SB03003A1C01.f1	No Annotation Available
1	9	17	SB03004B2H10.f1	SB03004B2H10.f1	"finished cDNA, clone ChEST878b22 /gb=CR523377 /gi=48842039 /ug=Gga.3377 /len=948"	GGA_Unigene:
1	9	18	SB03005B1A09.f1	SB03005B1A09.f1	TGU-SB03005B1A09.f1	No Annotation Available
1	9	19	SB03005B1B12.f1	SB03005B1B12.f1	ATP5G3 similar to mitochondrial ATP synthase subunit 9	IPI:
1	9	20	SB03005A2D05.f1	SB03005A2D05.f1	"mutated in bladder cancer 1 (LOC770644), mRNA /gb=XR_026736 /gi=118104610 /ug=Gga.19885 /len=1289 ; Predicted; similar to;"	GGA_Unigene:
1	10	1	SB03004B1H06.f1	SB03004B1H06.f1	 Tubulin beta1 chain	IPI:
1	10	2	SB03005B1A04.f1	SB03005B1A04.f1	GRIK3 similar to GluR7	IPI:
1	10	3	SB03005B2B07.f1	SB03005B2B07.f1	 61 kDa protein	IPI:
1	10	4	SB03005B1C10.f1	SB03005B1C10.f1	CIC-SB.6236.C1.Contig6900	Other data available 
1	10	5	SB03007B2A09.f1	SB03007B2A09.f1	RSPO3 similar to R-spondin 3 homolog	IPI:
1	10	6	SB03007B1B07.f1	SB03007B1B07.f1	TGU-SB03007B1B07.f1	No Annotation Available
1	10	7	SB03007B1C09.f1	SB03007B1C09.f1	CIC-SB.96.C1.Contig120	Other data available 
1	10	8	SB03007B2D02.f1	SB03007B2D02.f1	"mRNA for hypothetical protein, clone 3b8 /cds=p(30,995) /gb=AJ719528 /gi=53127715 /ug=Gga.999 /len=3307"	GGA_Unigene:
1	10	9	SB03007B1A03.f1	SB03007B1A03.f1	NR2E1 Orphan nuclear receptor NR2E1	IPI:
1	10	10	SB03007B1B03.f1	SB03007B1B03.f1	CIC-SB03007B1B03.f1	Other data available 
1	10	11	SB03007B1C02.f1	SB03007B1C02.f1	CIC-SB.5065.C1.Contig5716	Other data available 
1	10	12	SB03007A1D09.f1	SB03007A1D09.f1	TGU-SB03007A1D09.f1	No Annotation Available
1	10	13	SB03009B1B02.f1	SB03009B1B02.f1	LOC415416 Hypothetical protein	IPI:
1	10	14	SB03009B2C01.f1	SB03009B2C01.f1	CEP27 similar to MGC82377 protein	IPI:
1	10	15	SB03009A2D10.f1	SB03009A2D10.f1	TGU-SB03009A2D10.f1	No Annotation Available
1	10	16	SB03009A1E06.f1	SB03009A1E06.f1	PCOLCE2 hypothetical protein	IPI:
1	10	17	SB03009A1B10.f1	SB03009A1B10.f1	UBE2J2 similar to LOC495424 protein isoform 1	IPI:
1	10	18	SB03009A2C06.f1	SB03009A2C06.f1	"603605221F1 CSEQCHN55 cDNA clone ChEST586i6 5', mRNA sequence /clone=ChEST586i6 /clone_end=5' /gb=BU294456 /gi=25744092 /ug=Gga.27379 /len=797"	GGA_Unigene:
1	10	19	SB03009A2D06.f1	SB03009A2D06.f1	CIC-SB.6036.C1.Contig6699	Other data available 
1	10	20	SB03009A1E01.f1	SB03009A1E01.f1	"603531780F1 CSEQCHN53 cDNA clone ChEST487o19 5', mRNA sequence /clone=ChEST487o19 /clone_end=5' /gb=BU274531 /gi=25545481 /ug=Gga.36001 /len=1004"	GGA_Unigene:
1	11	1	SB03011A2B01.f1	SB03011A2B01.f1	LOC395100 63 kDa protein	IPI:
1	11	2	SB03011B1B12.f1	SB03011B1B12.f1	CIC-SB.5895.C1.Contig6554	Other data available 
1	11	3	SB03011A2D06.f1	SB03011A2D06.f1	CIC-SB.5907.C1.Contig6567	Other data available 
1	11	4	SB03011A1E03.f1	SB03011A1E03.f1	CIC-SB.4998.C1.Contig5646	Other data available 
1	11	5	SB03011B1A09.f1	SB03011B1A09.f1	LOC427491 hypothetical protein	IPI:
1	11	6	SB03011B2B06.f1	SB03011B2B06.f1	RCJMB04_32a22 48 kDa protein	IPI:
1	11	7	SB03011B1C06.f1	SB03011B1C06.f1	RCJMB04_5f2 Hypothetical protein	IPI:
1	11	8	SB03011B2D10.f1	SB03011B2D10.f1	HS3ST5 hypothetical protein	IPI:
1	11	9	SB03013A1C12.f1	SB03013A1C12.f1	"603583668F1 CSEQCHN75 cDNA clone ChEST536g18 5', mRNA sequence /clone=ChEST536g18 /clone_end=5' /gb=BU386490 /gi=25894491 /ug=Gga.5441 /len=1059"	GGA_Unigene:
1	11	10	SB03013B1D04.f1	SB03013B1D04.f1	"603210048F1 CSEQRBN11 cDNA clone ChEST187p11 5', mRNA sequence /clone=ChEST187p11 /clone_end=5' /gb=BU438388 /gi=25927712 /ug=Gga.24022 /len=881"	GGA_Unigene:
1	11	11	SB03013B2E06.f1	SB03013B2E06.f1	LOC771027 UPF0446 protein C12orf31 homolog	IPI:
1	11	12	SB03013A1G01.f1	SB03013A1G01.f1	TGU-SB03013A1G01.f1	No Annotation Available
1	11	13	SB03013A2C06.f1	SB03013A2C06.f1	EPSTI1 similar to putative breast epithelial stromal interaction protein	IPI:
1	11	14	SB03013A1D07.f1	SB03013A1D07.f1	PMP2 similar to Myelin P2 protein	IPI:
1	11	15	SB03013A1E11.f1	SB03013A1E11.f1	RCJMB04_19h3 Hypothetical protein	IPI:
1	11	16	SB03013B2F04.f1	SB03013B2F04.f1	LOC768660 similar to H+ transporting F1 ATP synthase epsilon subunit	IPI:
1	11	17	SB03015B2F10.f1	SB03015B2F10.f1	AFAP1L2 similar to KIAA1914	IPI:
1	11	18	SB03015A1H09.f1	SB03015A1H09.f1	CIC-SB.5725.C1.Contig6379	Other data available 
1	11	19	SB03016B2A01.f1	SB03016B2A01.f1	LOC430285 43 kDa protein	IPI:
1	11	20	SB03016B2B02.f1	SB03016B2B02.f1	CRY1 Cryptochrome-1	IPI:
1	12	1	SB03015A1F05.f1	SB03015A1F05.f1	DLG1 similar to homolog of Drosophila discs large protein	IPI:
1	12	2	SB03015A2H01.f1	SB03015A2H01.f1	"smoothelin-C (Smtn) mRNA, complete cds /cds=p(29,1360) /gb=AF272975 /gi=8926309 /ug=Gga.2898 /len=1712"	GGA_Unigene:
1	12	3	SB03016A1A07.f1	SB03016A1A07.f1	TGU-SB03016A1A07.f1	No Annotation Available
1	12	4	SB03016A1B09.f1	SB03016A1B09.f1	"mRNA for hypothetical protein, clone 10g15 /cds=p(87,1697) /gb=AJ720094 /gi=53130847 /ug=Gga.19279 /len=3692"	GGA_Unigene:
1	12	5	SB03017A2H11.f1	SB03017A2H11.f1	CIC-SB03017A2H11.f1	Other data available 
1	12	6	SB03018B1A04.f1	SB03018B1A04.f1	EIF2B4 hypothetical protein	IPI:
1	12	7	SB03018B1B02.f1	SB03018B1B02.f1	"kinesin Kif5c (KIF5C), mRNA /cds=p(1,2874) /gb=XM_422155 /gi=118093932 /ug=Gga.17774 /len=6633 ; Predicted"	GGA_Unigene:
1	12	8	SB03018B1C03.f1	SB03018B1C03.f1	TGU-SB03018B1C03.f1	No Annotation Available
1	12	9	SB03017A2H04.f1	SB03017A2H04.f1	IWS1 hypothetical protein	IPI:
1	12	10	SB03018A1A10.f1	SB03018A1A10.f1	"UDP-N-acteylglucosamine pyrophosphorylase 1 (LOC424368), mRNA /gb=XR_027008 /gi=118094071 /ug=Gga.25523 /len=1779 ; Predicted; similar to;"	GGA_Unigene:
1	12	11	SB03018A2B07.f1	SB03018A2B07.f1	LOC422400 hypothetical protein	IPI:
1	12	12	SB03018A1C11.f1	SB03018A1C11.f1	GH1 Somatotropin precursor	IPI:
1	12	13	SB03020A2A02.f1	SB03020A2A02.f1	TGU-SB03020A2A02.f1	No Annotation Available
1	12	14	SB03020A1B08.f1	SB03020A1B08.f1	TRAF5 Tumor necrosis factor receptor associated factor-5	IPI:
1	12	15	SB03020A2C09.f1	SB03020A2C09.f1	CIC-SB03020A2C09.f1	Other data available 
1	12	16	SB03020A2D09.f1	SB03020A2D09.f1	TGU-SB03020A2D09.f1	No Annotation Available
1	12	17	SB03019B1H07.f1	SB03019B1H07.f1	TGU-SB03019B1H07.f1	No Annotation Available
1	12	18	SB03020B2A10.f1	SB03020B2A10.f1	RCJMB04_17j14 Ubiquitin-like domain-containing CTD phosphatase 1	IPI:
1	12	19	SB03020A2C04.f1	SB03020A2C04.f1	TGU-SB03020A2C04.f1	No Annotation Available
1	12	20	SB03020A2D04.f1	SB03020A2D04.f1	"603101877F1 CSEQCHN03 cDNA clone ChEST34j19 5', mRNA sequence /clone=ChEST34j19 /clone_end=5' /gb=BU208391 /gi=25379040 /ug=Gga.39812 /len=559"	GGA_Unigene:
1	13	1	SB03022A2A06.f1	SB03022A2A06.f1	BMPER Crossveinless-2	IPI:
1	13	2	SB03022A2B07.f1	SB03022A2B07.f1	METTL4 similar to Methyltransferase like 4	IPI:
1	13	3	SB03022A1C06.f1	SB03022A1C06.f1	RCJMB04_5g20 Phosphoglycerate mutase 1	IPI:
1	13	4	SB03022A2D03.f1	SB03022A2D03.f1	CIC-SB.sd.2264.C1.Contig13885	Other data available 
1	13	5	SB03022A1A01.f1	SB03022A1A01.f1	TGU-SB03022A1A01.f1	No Annotation Available
1	13	6	SB03022A1B02.f1	SB03022A1B02.f1	TGU-SB03022A1B02.f1	No Annotation Available
1	13	7	SB03022B2B12.f1	SB03022B2B12.f1	TIMM22 similar to translocase of inner mitochondrial membrane 22 homolog	IPI:
1	13	8	SB03022B1C10.f1	SB03022B1C10.f1	MPHOSPH9 similar to M-phase phosphoprotein 9	IPI:
1	13	9	SB03024A1B05.f1	SB03024A1B05.f1	CIC-SB.2600.C1.Contig3066	Other data available 
1	13	10	SB03024A1C04.f1	SB03024A1C04.f1	TGU-SB03024A1C04.f1	No Annotation Available
1	13	11	SB03024A1D05.f1	SB03024A1D05.f1	 Protein	IPI:
1	13	12	SB03024A1E02.f1	SB03024A1E02.f1	CIC-SB03024A1E02.f1	Other data available 
1	13	13	SB03024A1B01.f1	SB03024A1B01.f1	TGU-SB03024A1B01.f1	No Annotation Available
1	13	14	SB03024B1B12.f1	SB03024B1B12.f1	"finished cDNA, clone ChEST485d1 /gb=CR353413 /gi=45424596 /ug=Gga.14042 /len=1261"	GGA_Unigene:
1	13	15	SB03024A1D01.f1	SB03024A1D01.f1	CRABP1 Cellular retinoic acid-binding protein 1	IPI:
1	13	16	SB03024B2D10.f1	SB03024B2D10.f1	TGU-SB03024B2D10.f1	No Annotation Available
1	13	17	SB03026B2B03.f1	SB03026B2B03.f1	CIC-SB.1587.C1.Contig1971	Other data available 
1	13	18	SB03026B1C11.f1	SB03026B1C11.f1	MRPL14 hypothetical protein	IPI:
1	13	19	SB03026A2E06.f1	SB03026A2E06.f1	TGU-SB03026A2E06.f1	No Annotation Available
1	13	20	SB03026A1F06.f1	SB03026A1F06.f1	CIC-SB03026A1F06.f1	Other data available 
1	14	1	SB03026A1B05.f1	SB03026A1B05.f1	LOC415789 hypothetical protein	IPI:
1	14	2	SB03026B2C06.f1	SB03026B2C06.f1	AXIN2 Axin-related protein	IPI:
1	14	3	SB03026B2D12.f1	SB03026B2D12.f1	"finished cDNA, clone ChEST690k14 /gb=CR523409 /gi=48842071 /ug=Gga.13459 /len=1905"	GGA_Unigene:
1	14	4	SB03026B1E12.f1	SB03026B1E12.f1	RCJMB04_15m16 Hypothetical protein	IPI:
1	14	5	SB03028A1F06.f1	SB03028A1F06.f1	TGU-SB03028A1F06.f1	No Annotation Available
1	14	6	SB03028A2G01.f1	SB03028A2G01.f1	CHRM2 Muscarinic acetylcholine receptor M2	IPI:
1	14	7	SB03028A1H05.f1	SB03028A1H05.f1	TGU-SB03028A1H05.f1	No Annotation Available
1	14	8	SB03029A1A05.f1	SB03029A1A05.f1	"603532937F1 CSEQCHN53 cDNA clone ChEST490i9 5', mRNA sequence /clone=ChEST490i9 /clone_end=5' /gb=BU273759 /gi=25544709 /ug=Gga.4696 /len=1013"	GGA_Unigene:
1	14	9	SB03028B2E12.f1	SB03028B2E12.f1	TGU-SB03028B2E12.f1	No Annotation Available
1	14	10	SB03028B2F08.f1	SB03028B2F08.f1	ANKRD28 similar to KIAA0379 protein	IPI:
1	14	11	SB03028B2G07.f1	SB03028B2G07.f1	"finished cDNA, clone ChEST902h21 /gb=CR386552 /gi=46239311 /ug=Gga.14883 /len=913"	GGA_Unigene:
1	14	12	SB03028B2H09.f1	SB03028B2H09.f1	EPHB6 Ephrin type-B receptor 5 precursor	IPI:
1	14	13	SB03030B1G12.f1	SB03030B1G12.f1	AIFM1 Hypothetical protein	IPI:
1	14	14	SB03030B2H09.f1	SB03030B2H09.f1	LOC416790 similar to KIAA0692 protein	IPI:
1	14	15	SB03031B1A12.f1	SB03031B1A12.f1	MAP2K4 similar to Mitogen-activated protein kinase kinase 4	IPI:
1	14	16	SB03031A1C02.f1	SB03031A1C02.f1	LOC419677 hypothetical protein	IPI:
1	14	17	SB03030B2G03.f1	SB03030B2G03.f1	CIC-SB03030B2G03.f1	Other data available 
1	14	18	SB03030B2H02.f1	SB03030B2H02.f1	CHCHD5 hypothetical protein	IPI:
1	14	19	SB03031B1A08.f1	SB03031B1A08.f1	PRKCZ similar to Protein kinase C zeta type	IPI:
1	14	20	SB03031B1B06.f1	SB03031B1B06.f1	"finished cDNA, clone ChEST768j8 /gb=CR406630 /gi=47022164 /ug=Gga.9159 /len=1059"	GGA_Unigene:
1	15	1	SB03033A2B06.f1	SB03033A2B06.f1	CIC-SB.4496.C1.Contig5138	Other data available 
1	15	2	SB03033A2C08.f1	SB03033A2C08.f1	CIC-SB03033A2C08.f1	Other data available 
1	15	3	SB03033A2D11.f1	SB03033A2D11.f1	"calbindin 1, 28kDa (CALB1), mRNA /cds=p(103,891) /gb=NM_205513 /gi=45382892 /ug=Gga.3286 /len=2790"	GGA_Unigene:
1	15	4	SB03033A1E11.f1	SB03033A1E11.f1	"finished cDNA, clone ChEST977p6 /gb=CR338926 /gi=44885070 /ug=Gga.13654 /len=1487"	GGA_Unigene:
1	15	5	SB03033B2A12.f1	SB03033B2A12.f1	LYAR similar to MGC80689 protein	IPI:
1	15	6	SB03033B2B11.f1	SB03033B2B11.f1	CIC-SB03033B2B11.f1	Other data available 
1	15	7	SB03033A1D05.f1	SB03033A1D05.f1	"Sadenosylhomocysteine hydrolase (AHCY), mRNA /cds=p(74,1375) /gb=XM_417331 /gi=118100509 /ug=Gga.13433 /len=2510 ; Predicted"	GGA_Unigene:
1	15	8	SB03033A2E04.f1	SB03033A2E04.f1	RPH3AL hypothetical protein	IPI:
1	15	9	SB03035A1F12.f1	SB03035A1F12.f1	"reticulon 4 (RTN4), mRNA /cds=p(1,3198) /gb=NM_204366 /gi=56961617 /ug=Gga.4205 /len=4055"	GGA_Unigene:
1	15	10	SB03035A1G12.f1	SB03035A1G12.f1	CIC-SB03035A1G12.f1	Other data available 
1	15	11	SB03035B1H06.f1	SB03035B1H06.f1	"ACOX3 similar to Acyl-Coenzyme A oxidase 3, pristanoyl"	IPI:
1	15	12	SB03036A2B11.f1	SB03036A2B11.f1	"actin binding LIM protein family member 2 (LOC422866), mRNA /cds=p(1,1851) /gb=XM_420811 /gi=118090750 /ug=Gga.10869 /len=1851 ; Predicted; similar to;"	GGA_Unigene:
1	15	13	SB03035A1F07.f1	SB03035A1F07.f1	FANCL Fanconi anemia protein FANCL	IPI:
1	15	14	SB03035A1G03.f1	SB03035A1G03.f1	 Hypothetical protein CKR1.2	IPI:
1	15	15	SB03035A2H10.f1	SB03035A2H10.f1	PLB1 similar to phospholipase B1	IPI:
1	15	16	SB03036B2A09.f1	SB03036B2A09.f1	CIC-SB.4239.C1.Contig4870	Other data available 
1	15	17	SB03038B1A05.f1	SB03038B1A05.f1	MRPL38 Hypothetical protein	IPI:
1	15	18	SB03038B1B08.f1	SB03038B1B08.f1	"mRNA for hypothetical protein, clone 23h6 /cds=p(381,1298) /gb=AJ720685 /gi=53134575 /ug=Gga.2489 /len=5753"	GGA_Unigene:
1	15	19	SB03038B1C12.f1	SB03038B1C12.f1	GNG12 similar to G-protein gamma-12 subunit	IPI:
1	15	20	SB03038A2E03.f1	SB03038A2E03.f1	CIC-SB03038A2E03.f1	Other data available 
1	16	1	SB03038A2A08.f1	SB03038A2A08.f1	CIC-SB.8309.C1.Contig8925	Other data available 
1	16	2	SB03038B1B04.f1	SB03038B1B04.f1	CKS2 similar to Cks1 protein homologue	IPI:
1	16	3	SB03038B1C04.f1	SB03038B1C04.f1	LOC418109 hypothetical protein	IPI:
1	16	4	SB03038B2D08.f1	SB03038B2D08.f1	TGU-SB03038B2D08.f1	No Annotation Available
1	16	5	SB03040A2C12.f1	SB03040A2C12.f1	TGU-SB03040A2C12.f1	No Annotation Available
1	16	6	SB03040B2D08.f1	SB03040B2D08.f1	ANKRD15 DMRT1 isoform d (Fragment)	IPI:
1	16	7	SB03040B1E09.f1	SB03040B1E09.f1	 15 kDa protein	IPI:
1	16	8	SB03040B2F06.f1	SB03040B2F06.f1	TGU-SB03040B2F06.f1	No Annotation Available
1	16	9	SB03040A2C07.f1	SB03040A2C07.f1	CIC-SB03040A2C07.f1	Other data available 
1	16	10	SB03040B1D02.f1	SB03040B1D02.f1	MAP7D1 similar to Arginine/proline rich coiled-coil 1	IPI:
1	16	11	SB03040B1E04.f1	SB03040B1E04.f1	"hypothetical LOC417913 (LOC417913), mRNA /cds=p(202,2346) /gb=XM_416154 /gi=118082512 /ug=Gga.30506 /len=2835 ; Predicted"	GGA_Unigene:
1	16	12	SB03040B1F02.f1	SB03040B1F02.f1	IVD hypothetical protein	IPI:
1	16	13	SB03042B2D06.f1	SB03042B2D06.f1	HPS3 similar to Hermansky-Pudlak syndrome type-3 protein	IPI:
1	16	14	SB03042B1E04.f1	SB03042B1E04.f1	TGU-SB03042B1E04.f1	No Annotation Available
1	16	15	SB03042B1F03.f1	SB03042B1F03.f1	ACADS Hypothetical protein	IPI:
1	16	16	SB03042B2G02.f1	SB03042B2G02.f1	CIC-SB.3661.C1.Contig4243	Other data available 
1	16	17	SB03042A2D12.f1	SB03042A2D12.f1	RCJMB04_20e14 Hypothetical protein	IPI:
1	16	18	SB03042A2E08.f1	SB03042A2E08.f1	TGU-SB03042A2E08.f1	No Annotation Available
1	16	19	SB03042A1F09.f1	SB03042A1F09.f1	CIC-SB.3734.C1.Contig4320	Other data available 
1	16	20	SB03042A2G09.f1	SB03042A2G09.f1	TMEM49 hypothetical protein	IPI:
1	17	1	SB03044B1D12.f1	SB03044B1D12.f1	CIC-SB.3288.C1.Contig3832	Other data available 
1	17	2	SB03044B2E12.f1	SB03044B2E12.f1	TGU-SB03044B2E12.f1	No Annotation Available
1	17	3	SB03044A2G01.f1	SB03044A2G01.f1	CIC-SB03044A2G01.f1	Other data available 
1	17	4	SB03044A1H06.f1	SB03044A1H06.f1	"mRNA for hypothetical protein, clone 1d13 /cds=p(333,1601) /gb=AJ851385 /gi=60098376 /ug=Gga.7708 /len=2851"	GGA_Unigene:
1	17	5	SB03044B1D06.f1	SB03044B1D06.f1	SLITRK1 similar to RP11-395N17.1	IPI:
1	17	6	SB03044B1E07.f1	SB03044B1E07.f1	TGU-SB03044B1E07.f1	No Annotation Available
1	17	7	SB03044B2F07.f1	SB03044B2F07.f1	"finished cDNA, clone ChEST664n7 /gb=CR407516 /gi=47023051 /ug=Gga.39479 /len=1752"	GGA_Unigene:
1	17	8	SB03044B2G11.f1	SB03044B2G11.f1	"nuclear prelamin A recognition factor (NARF), mRNA /cds=p(1,2346) /gb=XM_415606 /gi=118099603 /ug=Gga.20256 /len=4205 ; Predicted"	GGA_Unigene:
1	17	9	SB03046A2E08.f1	SB03046A2E08.f1	CIC-SB03046A2E08.f1	Other data available 
1	17	10	SB03046A2F05.f1	SB03046A2F05.f1	TGU-SB03046A2F05.f1	No Annotation Available
1	17	11	SB03046A1G07.f1	SB03046A1G07.f1	CIC-SB.1491.C1.Contig1856	Other data available 
1	17	12	SB03046A2H10.f1	SB03046A2H10.f1	CIC-SB.sd.1923.C1.Contig13481	Other data available 
1	17	13	SB03046A2E03.f1	SB03046A2E03.f1	TGU-SB03046A2E03.f1	No Annotation Available
1	17	14	SB03046B2E12.f1	SB03046B2E12.f1	TGU-SB03046B2E12.f1	No Annotation Available
1	17	15	SB03046A1G02.f1	SB03046A1G02.f1	CIC-SB.6912.C1.Contig7571	Other data available 
1	17	16	SB03046A1H03.f1	SB03046A1H03.f1	FHL3 similar to Fhl3 protein	IPI:
1	17	17	SB03048A1G02.f1	SB03048A1G02.f1	"LOC421884 similar to bullous pemphigoid antigen 1, 230/240kDa"	IPI:
1	17	18	SB03048A1H06.f1	SB03048A1H06.f1	"mRNA for hypothetical protein, clone 12m17 /cds=p(27,1328) /gb=AJ720214 /gi=53132102 /ug=Gga.19133 /len=4673"	GGA_Unigene:
1	17	19	SB03049A1A07.f1	SB03049A1A07.f1	"Jtype cochaperone HSC20; HSCB (LOC768938), mRNA /gb=XR_026662 /gi=118098635 /ug=Gga.8061 /len=2123 ; Predicted; similar to;"	GGA_Unigene:
1	17	20	SB03049A2B07.f1	SB03049A2B07.f1	"mRNA for hypothetical protein, clone 1m16 /cds=p(137,3070) /gb=AJ851401 /gi=60098408 /ug=Gga.3605 /len=5034"	GGA_Unigene:
1	18	1	SB03048B2F06.f1	SB03048B2F06.f1	SLC39A13 Hypothetical protein	IPI:
1	18	2	SB03048B1G08.f1	SB03048B1G08.f1	"finished cDNA, clone ChEST665i13 /gb=CR387566 /gi=46240325 /ug=Gga.14564 /len=1157"	GGA_Unigene:
1	18	3	SB03048B1H12.f1	SB03048B1H12.f1	TGU-SB03048B1H12.f1	No Annotation Available
1	18	4	SB03049B1A10.f1	SB03049B1A10.f1	"SEZ6L (LOC416906), mRNA /cds=p(1,2856) /gb=XM_415197 /gi=118098622 /ug=Gga.19191 /len=4091 ; Predicted ; similar to;"	GGA_Unigene:
1	18	5	SB03050B1H07.f1	SB03050B1H07.f1	DOCK9 similar to Dedicator of cytokinesis protein 9	IPI:
1	18	6	SB03051B1A06.f1	SB03051B1A06.f1	DBNDD2 hypothetical protein	IPI:
1	18	7	SB03051B2B03.f1	SB03051B2B03.f1	TGU-SB03051B2B03.f1	No Annotation Available
1	18	8	SB03051B2C05.f1	SB03051B2C05.f1	ZNF532 similar to KIAA1629 protein	IPI:
1	18	9	SB03050A1H10.f1	SB03050A1H10.f1	"CACNB2 similar to calcium channel, voltage-dependent, beta 2 subunit"	IPI:
1	18	10	SB03051A1A09.f1	SB03051A1A09.f1	EPHB2 EPH receptor B2	IPI:
1	18	11	SB03051A2B10.f1	SB03051A2B10.f1	TGU-SB03051A2B10.f1	No Annotation Available
1	18	12	SB03051A2C06.f1	SB03051A2C06.f1	ITPK1 Inositol-tetrakisphosphate 1-kinase	IPI:
1	18	13	SB010007000B05	SB010007000B05	TCBA1 similar to TCBA1	IPI:
1	18	14	SB010007000C09	SB010007000C09	NEUROD6 hypothetical protein	IPI:
1	18	15	SB010005000E06	SB010005000E06	TGU-SB010005000E06	No Annotation Available
1	18	16	SB010005000F11	SB010005000F11	TGU-SB010005000F11	No Annotation Available
1	18	17	SB010006000B06	SB010006000B06	ZCCHC2 similar to Zinc finger CCHC domain-containing protein 2	IPI:
1	18	18	SB010008000C02	SB010008000C02	"finished cDNA, clone ChEST266j3 /gb=CR389834 /gi=46428479 /ug=Gga.23424 /len=920"	GGA_Unigene:
1	18	19	SB010007000D12	SB010007000D12	AGPS similar to Agps-prov protein	IPI:
1	18	20	SB010006000F02	SB010006000F02	CIC-SB.7201.C1.Contig7850	Other data available 
1	19	1	SB010015000G07	SB010015000G07	LOC427561 similar to LOC197322 protein	IPI:
1	19	2	SB010017000A03	SB010017000A03	DNAJC3 DnaJ homolog subfamily C member 3	IPI:
1	19	3	SB010017000B04	SB010017000B04	LOC424287 similar to Transmembrane protein 163	IPI:
1	19	4	SB010017000C10	SB010017000C10	"Mitogen-activated protein kinase kinase kinase 7 interacting protein 3 (LOC418588), mRNA /cds=p(1,2136) /gb=XM_416787 /gi=118083971 /ug=Gga.39939 /len=3862 ; Predicted ; similar to;"	GGA_Unigene:
1	19	5	SB010013000G09	SB010013000G09	TGU-SB010013000G09	No Annotation Available
1	19	6	SB010016000H03	SB010016000H03	LSM10 similar to U7 snRNP-specific Sm-like protein LSM10	IPI:
1	19	7	SB010019000A11	SB010019000A11	PPIH similar to U-snRNP-associated cyclophilin	IPI:
1	19	8	SB010018000C03	SB010018000C03	LOC415647 hypothetical protein	IPI:
1	19	9	blank	blank	blank	
1	19	10	SB020001000E06	SB020001000E06	TGU-SB020001000E06	No Annotation Available
1	19	11	SB020001000H12	SB020001000H12	RCJMB04_2a4 Hypothetical protein	IPI:
1	19	12	SB020002000D09	SB020002000D09	RCJMB04_7b15 Hypothetical protein	IPI:
1	19	13	SB010025000E03	SB010025000E03	"mRNA for hypothetical protein, clone 9m7 /cds=p(90,1031) /gb=AJ720037 /gi=53130733 /ug=Gga.15825 /len=5070"	GGA_Unigene:
1	19	14	SB020001000D10	SB020001000D10	"mRNA for hypothetical protein, clone 16d21 /cds=p(510,2894) /gb=AJ851668 /gi=60098942 /ug=Gga.4570 /len=4152"	GGA_Unigene:
1	19	15	SB020001000H03	SB020001000H03	TGU-SB020001000H03	No Annotation Available
1	19	16	SB020002000C07	SB020002000C07	CIZ1 similar to CIZ1 protein	IPI:
1	19	17	SB02027A1C07.f1	SB02027A1C07.f1	TGU-SB02027A1C07.f1	No Annotation Available
1	19	18	SB02029B2E12.f1	SB02029B2E12.f1	RCJMB04_1n18 Hypothetical protein	IPI:
1	19	19	SB02032B1C08.f2	SB02032B1C08.f2	TGU-SB02032B1C08.f2	No Annotation Available
1	19	20	SB02034A2G04.f1	SB02034A2G04.f1	LOC419671 similar to microfilament and actin filament cross-linker protein	IPI:
1	20	1	SB02026A2G12.f1	SB02026A2G12.f1	RCJMB04_19b22 Protein YIPF4	IPI:
1	20	2	SB02029A1G10.f1	SB02029A1G10.f1	RCJMB04_26e14 Vacuolar fusion protein MON1 homolog A	IPI:
1	20	3	SB02031B2C01.f1	SB02031B2C01.f1	CIC-SB02031B2C01.f1	Other data available 
1	20	4	SB02034A1F12.f1	SB02034A1F12.f1	MGST1 similar to glutathione S-transferase	IPI:
1	20	5	SB03016A1B06.f1	SB03016A1B06.f1	TGU-SB03016A1B06.f1	No Annotation Available
1	20	6	SB03017B2E09.f1	SB03017B2E09.f1	TGU-SB03017B2E09.f1	No Annotation Available
1	20	7	SB03019B1G01.f1	SB03019B1G01.f1	TGU-SB03019B1G01.f1	No Annotation Available
1	20	8	SB03021A2B05.f1	SB03021A2B05.f1	CIC-SB.1510.C1.Contig1876	Other data available 
1	20	9	SB03015B1E03.f1	SB03015B1E03.f1	RCJMB04_4a24 Hypothetical protein	IPI:
1	20	10	SB03017B1C11.f1	SB03017B1C11.f1	CIC-SB03017B1C11.f1	Other data available 
1	20	11	SB03019A2B02.f1	SB03019A2B02.f1	"NXF1 similar to TAP/NXF1, partial"	IPI:
1	20	12	SB03020B1F04.f1	SB03020B1F04.f1	 Hypothetical protein	IPI:
1	20	13	SB010007000B05	SB010007000B05	TCBA1 similar to TCBA1	IPI:
1	20	14	SB010018000G01	SB010018000G01	WDR53 hypothetical protein	IPI:
1	20	15	SB010004000D06	SB010004000D06	TGU-SB010004000D06	No Annotation Available
1	20	16	SB010016000C03	SB010016000C03	ZC3H15 53 kDa protein	IPI:
1	20	17	CAB	CAB	CAB	
1	20	18	MSG	MSG	MSG	
1	20	19	RUB	RUB	RUB	
1	20	20	buffer	buffer	buffer	
1	21	1	beta actin	beta actin	beta actin	
1	21	2	GAPDH	GAPDH	GAPDH	
1	21	3	ZENK	ZENK	ZENK	
1	21	4	Histone H3	Histone H3	Histone H3	
1	21	5	Blank	Blank	Blank	
1	21	6	Blank	Blank	Blank	
1	21	7	Blank	Blank	Blank	
1	21	8	Blank	Blank	Blank	
1	21	9	Blank	Blank	Blank	
1	21	10	Blank	Blank	Blank	
1	21	11	Blank	Blank	Blank	
1	21	12	Blank	Blank	Blank	
1	21	13	Blank	Blank	Blank	
1	21	14	Blank	Blank	Blank	
1	21	15	Blank	Blank	Blank	
1	21	16	Blank	Blank	Blank	
1	21	17	Blank	Blank	Blank	
1	21	18	Blank	Blank	Blank	
1	21	19	Blank	Blank	Blank	
1	21	20	Blank	Blank	Blank	
2	1	1	SB02004A2F04.f1	SB02004A2F04.f1	TFPI hypothetical protein isoform 1	IPI:
2	1	2	SB02004B1F09.f1	SB02004B1F09.f1	"mRNA for hypothetical protein, clone 14f14 /cds=p(24,1367) /gb=AJ720295 /gi=53133000 /ug=Gga.22318 /len=3594"	GGA_Unigene:
2	1	3	SB02004A2H08.f1	SB02004A2H08.f1	TGU-SB02004A2H08.f1	No Annotation Available
2	1	4	SB02005A1A09.f1	SB02005A1A09.f1	RCJMB04_33j6 Hypothetical protein	IPI:
2	1	5	SB02004B1E09.f1	SB02004B1E09.f1	TGU-SB02004B1E09.f1	No Annotation Available
2	1	6	SB02004B2F04.f1	SB02004B2F04.f1	"mRNA for hypothetical protein, clone 23o9 /cds=p(316,2091) /gb=AJ851739 /gi=60099084 /ug=Gga.10069 /len=4489"	GGA_Unigene:
2	1	7	SB02004B1G12.f1	SB02004B1G12.f1	CIC-SB02004B1G12.f1	Other data available 
2	1	8	SB02005A1A02.f1	SB02005A1A02.f1	"finished cDNA, clone ChEST1017p9 /gb=CR406538 /gi=47022072 /ug=Gga.19306 /len=953"	GGA_Unigene:
2	1	9	SB02006B1G07.f1	SB02006B1G07.f1	HBG2;HBE1 Hemoglobin subunit beta	IPI:
2	1	10	SB02006B2H10.f1	SB02006B2H10.f1	"603211377F1 CSEQRBN13 cDNA clone ChEST191i19 5', mRNA sequence /clone=ChEST191i19 /clone_end=5' /gb=BU445174 /gi=25934485 /ug=Gga.6594 /len=1059"	GGA_Unigene:
2	1	11	SB02007B1A09.f1	SB02007B1A09.f1	CIC-SB02007B1A09.f1	Other data available 
2	1	12	SB02007A1C08.f1	SB02007A1C08.f1	TARBP1 similar to TAR RNA loop binding protein	IPI:
2	1	13	SB02006B1G02.f1	SB02006B1G02.f1	RCJMB04_6l6 Microtubule-associated protein RP/EB family member 1	IPI:
2	1	14	SB02006B1H05.f1	SB02006B1H05.f1	CIC-SB.3271.C1.Contig3815	Other data available 
2	1	15	SB02007B2A04.f1	SB02007B2A04.f1	SLC6A15 similar to orphan neurotransmitter transporter v7-3	IPI:
2	1	16	SB02007B2B10.f1	SB02007B2B10.f1	LOC416616 hypothetical protein	IPI:
2	1	17	SB02008A1G11.f1	SB02008A1G11.f1	PFDN4 similar to prefoldin subunit 4	IPI:
2	1	18	SB02008A2H12.f1	SB02008A2H12.f1	CIC-SB02008A2H12.f1	Other data available 
2	1	19	SB02009A2A09.f1	SB02009A2A09.f1	NEO1 similar to neogenin	IPI:
2	1	20	SB02009A2B11.f1	SB02009A2B11.f1	"finished cDNA, clone ChEST131f3 /gb=CR353552 /gi=45424901 /ug=Gga.13222 /len=1533"	GGA_Unigene:
2	2	1	SB02008A1G07.f1	SB02008A1G07.f1	CIC-SB.1181.C1.Contig1506	Other data available 
2	2	2	SB02008A2H06.f1	SB02008A2H06.f1	HS3ST3A1 similar to heparan sulfate D-glucosaminyl 3-O-sulfotransferase-3A	IPI:
2	2	3	SB02009A2A03.f1	SB02009A2A03.f1	LOC420301 similar to stem cell antigen 2	IPI:
2	2	4	SB02009A1B06.f1	SB02009A1B06.f1	LOC768501 hypothetical protein	IPI:
2	2	5	SB02010B1H04.f1	SB02010B1H04.f1	LOC422278 Nonhistone chromosomal protein HMG-14A	IPI:
2	2	6	SB02011A1B01.f1	SB02011A1B01.f1	"hypothetical protein LOC768787 (LOC768787), mRNA /cds=p(140,739) /gb=XM_001231908 /gi=118088249 /ug=Gga.16494 /len=3135 ; Predicted"	GGA_Unigene:
2	2	7	SB02011A1C03.f1	SB02011A1C03.f1	TGU-SB02011A1C03.f1	No Annotation Available
2	2	8	SB02011A1D08.f1	SB02011A1D08.f1	TGU-SB02011A1D08.f1	No Annotation Available
2	2	9	SB02010A2H10.f1	SB02010A2H10.f1	"Crm, cramped-like (LOC416762), mRNA /cds=p(415,3729) /gb=XM_415057 /gi=118098279 /ug=Gga.39789 /len=4652 ; Predicted ; similar to;"	GGA_Unigene:
2	2	10	SB02011B1A03.f1	SB02011B1A03.f1	"mRNA for hypothetical protein, clone 24m17 /cds=p(112,1257) /gb=AJ720754 /gi=53135301 /ug=Gga.4670 /len=3163"	GGA_Unigene:
2	2	11	SB02011B1B08.f1	SB02011B1B08.f1	ZFAND2B hypothetical protein	IPI:
2	2	12	SB02011A1D02.f1	SB02011A1D02.f1	HIVEP1 similar to human immunodeficiency virus type I enhancer binding protein 1	IPI:
2	2	13	SB02013B2B02.f1	SB02013B2B02.f1	TGU-SB02013B2B02.f1	No Annotation Available
2	2	14	SB02013B2C09.f1	SB02013B2C09.f1	NARFL hypothetical protein	IPI:
2	2	15	SB02013B1D12.f1	SB02013B1D12.f1	CIC-SB.7927.C1.Contig8560	Other data available 
2	2	16	SB02013B1E07.f1	SB02013B1E07.f1	"Cullin-4B (CUL-4B) (LOC422364), mRNA /cds=p(45,2696) /gb=XM_420335 /gi=118089687 /ug=Gga.8809 /len=6218 ; Predicted ; similar to;"	GGA_Unigene:
2	2	17	SB02013A1B08.f1	SB02013A1B08.f1	"MGC84792 protein (LOC423890), mRNA /cds=p(1,1158) /gb=XM_421754 /gi=118093025 /ug=Gga.28858 /len=2325 ; Predicted ; similar to;"	GGA_Unigene:
2	2	18	SB02013A1C12.f1	SB02013A1C12.f1	TGU-SB02013A1C12.f1	No Annotation Available
2	2	19	SB02013B2D02.f1	SB02013B2D02.f1	CIC-SB02013B2D02.f1	Other data available 
2	2	20	SB02013B1E01.f1	SB02013B1E01.f1	"OTTHUMP00000042130 (LOC771175), mRNA /cds=p(1,591) /gb=XM_001234472 /gi=118082743 /ug=Gga.41315 /len=591 ; Predicted; similar to;"	GGA_Unigene:
2	3	1	SB02015B1C09.f1	SB02015B1C09.f1	CIC-SB.6603.C1.Contig7270	Other data available 
2	3	2	SB02015B2D08.f1	SB02015B2D08.f1	RCJMB04_27g20 Hypothetical protein	IPI:
2	3	3	SB02015B2E08.f1	SB02015B2E08.f1	"mRNA for hypothetical protein, clone 13g20 /cds=p(94,1347) /gb=AJ720248 /gi=53132474 /ug=Gga.1339 /len=2132"	GGA_Unigene:
2	3	4	SB02015A2G03.f1	SB02015A2G03.f1	COQ6 similar to Coq6 protein	IPI:
2	3	5	SB02015A2C12.f1	SB02015A2C12.f1	"finished cDNA, clone ChEST731m7 /gb=CR406527 /gi=47022061 /ug=Gga.38664 /len=1158"	GGA_Unigene:
2	3	6	SB02015B1D03.f1	SB02015B1D03.f1	"CHKA similar to choline kinase, partial"	IPI:
2	3	7	SB02015B1E05.f1	SB02015B1E05.f1	"EGF-like repeats and discoidin I-like domains 3 (LOC427326), mRNA /cds=p(1,1959) /gb=XM_424906 /gi=118104392 /ug=Gga.18123 /len=5814 ; Predicted ; similar to;"	GGA_Unigene:
2	3	8	SB02015B2F04.f1	SB02015B2F04.f1	"brain_EST02213 Brain cDNA Library cDNA 3', mRNA sequence /clone_end=3' /gb=CO759021 /gi=50959791 /ug=Gga.21329 /len=995"	GGA_Unigene:
2	3	9	SB02017A1G08.f1	SB02017A1G08.f1	"gPGC_EST03897 Embryonic gonadal PGC cDNA Library cDNA 5', mRNA sequence /clone_end=5' /gb=DR414055 /gi=109664031 /ug=Gga.13266 /len=1306"	GGA_Unigene:
2	3	10	SB02017A1H11.f1	SB02017A1H11.f1	ARHGAP21 similar to KIAA1424 protein	IPI:
2	3	11	SB02018B1A02.f1	SB02018B1A02.f1	CIC-SB02018B1A02.f1	Other data available 
2	3	12	SB02018A1B12.f1	SB02018A1B12.f1	"finished cDNA, clone ChEST62d9 /gb=CR382434 /gi=46019193 /ug=Gga.39703 /len=1374"	GGA_Unigene:
2	3	13	SB02017B2F10.f1	SB02017B2F10.f1	RCJMB04_9b2 45 kDa protein	IPI:
2	3	14	SB02017A2H05.f1	SB02017A2H05.f1	"LOC422526 similar to Ribosomal protein L34, partial"	IPI:
2	3	15	SB02018A1A08.f1	SB02018A1A08.f1	"polycomb group ring finger 3 (PCGF3), mRNA /cds=p(377,1105) /gb=NM_006315 /gi=59710102 /ug=Hs.144309 /len=5666; Homo sapiens"	HS_UNIGENE:
2	3	16	SB02018A2B02.f1	SB02018A2B02.f1	RCJMB04_8p23 Hypothetical protein	IPI:
2	3	17	SB02019B1H03.f1	SB02019B1H03.f1	"UDP-glucose ceramide glucosyltransferase-like 1 (UGCGL1), mRNA /cds=p(185,4768) /gb=XM_422579 /gi=118094836 /ug=Gga.19243 /len=5440 ; Predicted"	GGA_Unigene:
2	3	18	SB02020B2A08.f1	SB02020B2A08.f1	MAPK1 Extracellular signal-regulated kinase 2	IPI:
2	3	19	SB02020A1C05.f1	SB02020A1C05.f1	CIC-SB.1444.C1.Contig1805	Other data available 
2	3	20	SB02020A2D04.f1	SB02020A2D04.f1	EML1 similar to echinoderm microtubule associated protein like 1 isoform 2	IPI:
2	4	1	SB02019A2H05.f1	SB02019A2H05.f1	LOC421871 similar to KIAA1411 protein	IPI:
2	4	2	SB02020A1A12.f1	SB02020A1A12.f1	TGU-SB02020A1A12.f1	No Annotation Available
2	4	3	SB02020B1B08.f1	SB02020B1B08.f1	DTWD1 hypothetical protein	IPI:
2	4	4	SB02020B2C09.f1	SB02020B2C09.f1	RCJMB04_1d23 Hypothetical protein	IPI:
2	4	5	SB02022B2D06.f1	SB02022B2D06.f1	TGU-SB02022B2D06.f1	No Annotation Available
2	4	6	SB02022A2F06.f1	SB02022A2F06.f1	TGU-SB02022A2F06.f1	No Annotation Available
2	4	7	SB02022B2G03.f1	SB02022B2G03.f1	CIC-SB.7628.C2.Contig8271	Other data available 
2	4	8	SB02022B2H03.f1	SB02022B2H03.f1	DDX1 DEAD box protein DDX1	IPI:
2	4	9	SB02022B1D01.f1	SB02022B1D01.f1	ACBD5 Acyl-CoA-binding domain-containing protein 5	IPI:
2	4	10	SB02022B2E09.f1	SB02022B2E09.f1	CIC-SB02022B2E09.f1	Other data available 
2	4	11	SB02022A1G12.f1	SB02022A1G12.f1	CDC37L1 similar to RP11-6J24.5	IPI:
2	4	12	SB02022A2H09.f1	SB02022A2H09.f1	POFUT2 Hypothetical protein FUT13 (Fragment)	IPI:
2	4	13	SB02024A2F04.f1	SB02024A2F04.f1	"finished cDNA, clone ChEST940o8 /gb=CR406935 /gi=47022469 /ug=Gga.9391 /len=1055"	GGA_Unigene:
2	4	14	SB02024B2G04.f1	SB02024B2G04.f1	TGU-SB02024B2G04.f1	No Annotation Available
2	4	15	SB02024B1H02.f1	SB02024B1H02.f1	"mRNA for hypothetical protein, clone 14o5 /cds=p(523,1455) /gb=AJ720313 /gi=53133211 /ug=Gga.7924 /len=2472"	GGA_Unigene:
2	4	16	SB02025B1A05.f1	SB02025B1A05.f1	CADM1 hypothetical protein	IPI:
2	4	17	SB02024A2F01.f1	SB02024A2F01.f1	CCNE1 G1/S-specific cyclin-E1	IPI:
2	4	18	SB02024A1G03.f1	SB02024A1G03.f1	PSEN1 Presenilin-1	IPI:
2	4	19	SB02024A2H08.f1	SB02024A2H08.f1	CIC-SB.7570.C1.Contig8214	Other data available 
2	4	20	SB02025A2A10.f1	SB02025A2A10.f1	LOC420616 hypothetical protein	IPI:
2	5	1	SB02026B2F04.f1	SB02026B2F04.f1	"finished cDNA, clone ChEST667g16 /gb=CR523944 /gi=48842606 /ug=Gga.22513 /len=1290"	GGA_Unigene:
2	5	2	SB02026B2G10.f1	SB02026B2G10.f1	ASAH1 Hypothetical protein	IPI:
2	5	3	SB02027A1A02.f1	SB02027A1A02.f1	"finished cDNA, clone ChEST749o23 /gb=CR390925 /gi=46429570 /ug=Gga.38440 /len=1604"	GGA_Unigene:
2	5	4	SB02027A2B12.f1	SB02027A2B12.f1	"SNF1-like kinase (SNF1LK), mRNA /cds=p(40,2436) /gb=NM_204682 /gi=45382734 /ug=Gga.2833 /len=5115"	GGA_Unigene:
2	5	5	SB02026A2F12.f1	SB02026A2F12.f1	NFRKB 141 kDa protein	IPI:
2	5	6	SB02026A2G12.f1	SB02026A2G12.f1	RCJMB04_19b22 Protein YIPF4	IPI:
2	5	7	SB02026B2H08.f1	SB02026B2H08.f1	CIC-SB02026B2H08.f1	Other data available 
2	5	8	SB02027A2B04.f1	SB02027A2B04.f1	MRPL1 similar to Mrpl1-prov protein	IPI:
2	5	9	SB02029A2A06.f1	SB02029A2A06.f1	CIC-SB.7403.C1.Contig8051	Other data available 
2	5	10	SB02029A1B09.f1	SB02029A1B09.f1	CEP78 hypothetical protein	IPI:
2	5	11	SB02029A2C07.f1	SB02029A2C07.f1	PRTFDC1 similar to HHGP	IPI:
2	5	12	SB02029A2D07.f1	SB02029A2D07.f1	"phosphatidic acid phosphatase type 2 domain containing 1 (LOC428987), mRNA /cds=p(1,969) /gb=XM_426544 /gi=118093110 /ug=Gga.29291 /len=2667 ; Predicted ; similar to;"	GGA_Unigene:
2	5	13	SB02028B2H12.f1	SB02028B2H12.f1	TGU-SB02028B2H12.f1	No Annotation Available
2	5	14	SB02029A1B04.f1	SB02029A1B04.f1	CIC-SB.sd.1281.C2.Contig12790	Other data available 
2	5	15	SB02029A2C01.f1	SB02029A2C01.f1	PDXDC1 similar to MGC84609 protein	IPI:
2	5	16	SB02029B1C12.f1	SB02029B1C12.f1	CIC-SB.7092.C1.Contig7747	Other data available 
2	5	17	SB02031B2D03.f1	SB02031B2D03.f1	"mRNA for hypothetical protein, clone 26f23 /cds=p(163,2331) /gb=AJ720816 /gi=53135986 /ug=Gga.8899 /len=4003"	GGA_Unigene:
2	5	18	SB02031B2E02.f1	SB02031B2E02.f1	"photolyase (LOC424919), mRNA /cds=p(28,1527) /gb=XM_422729 /gi=118095152 /ug=Gga.12346 /len=4591 ; Predicted ; similar to;"	GGA_Unigene:
2	5	19	SB02031A1F12.f1	SB02031A1F12.f1	"gPGC_EST07072 Embryonic gonadal PGC cDNA Library cDNA 5', mRNA sequence /clone_end=5' /gb=DR417230 /gi=109667206 /ug=Gga.35318 /len=1386"	GGA_Unigene:
2	5	20	SB02031A1G11.f1	SB02031A1G11.f1	RCJMB04_14m24 97 kDa protein	IPI:
2	6	1	SB02031A2D10.f1	SB02031A2D10.f1	TTC21B similar to TTC21B protein	IPI:
2	6	2	SB02031A1E06.f1	SB02031A1E06.f1	SLC25A29 hypothetical protein	IPI:
2	6	3	SB02031A1F07.f1	SB02031A1F07.f1	CIC-SB.1894.C1.Contig2304	Other data available 
2	6	4	SB02031A1G04.f1	SB02031A1G04.f1	"LOC777441 hypothetical protein, partial"	IPI:
2	6	5	SB02033A1G04.f1	SB02033A1G04.f1	LOC769609 hypothetical protein	IPI:
2	6	6	SB02033A2H09.f1	SB02033A2H09.f1	TERF2 Telomeric repeat-binding factor 2	IPI:
2	6	7	SB02034B1A04.f1	SB02034B1A04.f1	"SF3B4 similar to Splicing factor 3b, subunit 4"	IPI:
2	6	8	SB02034B1B12.f1	SB02034B1B12.f1	"finished cDNA, clone ChEST87d23 /gb=CR733059 /gi=51231376 /ug=Gga.38848 /len=2238"	GGA_Unigene:
2	6	9	SB02033B1F10.f1	SB02033B1F10.f1	"finished cDNA, clone ChEST954b14 /gb=CR523718 /gi=48842380 /ug=Gga.6295 /len=1375"	GGA_Unigene:
2	6	10	SB02033A1H02.f1	SB02033A1H02.f1	"mRNA for splicing factor, arginine/serine-rich 10 (transformer 2 homolog, Drosophila) variant protein /cds=p(3270,4106) /gb=AB209208 /gi=62087995 /ug=Hs.533122 /len=4485; Homo sapiens"	HS_UNIGENE:
2	6	11	SB02034A2A08.f1	SB02034A2A08.f1	CIC-SB02034A2A08.f1	Other data available 
2	6	12	SB02034B2B05.f1	SB02034B2B05.f1	SLC35B3 similar to RP3-453H5.1	IPI:
2	6	13	SB02035B1H10.f1	SB02035B1H10.f1	TGU-SB02035B1H10.f1	No Annotation Available
2	6	14	SB02036A1B09.f1	SB02036A1B09.f1	CIC-SB.2745.C1.Contig3219	Other data available 
2	6	15	SB02036A1C07.f1	SB02036A1C07.f1	TGU-SB02036A1C07.f1	No Annotation Available
2	6	16	SB02036A1D04.f1	SB02036A1D04.f1	CIC-SB.6149.C1.Contig6810	Other data available 
2	6	17	SB02035B2H01.f1	SB02035B2H01.f1	CIC-SB.7147.C1.Contig7797	Other data available 
2	6	18	SB02036B2A06.f1	SB02036B2A06.f1	PSMA7 Proteasome subunit alpha type 7	IPI:
2	6	19	SB02036A1C04.f1	SB02036A1C04.f1	RCJMB04_1d11 Hypothetical protein	IPI:
2	6	20	SB02036B1C12.f1	SB02036B1C12.f1	"spindlin 1 (SPIN1), mRNA /cds=p(28,816) /gb=NM_204633 /gi=45382866 /ug=Gga.4322 /len=4515"	GGA_Unigene:
2	7	1	SB02038A2C10.f1	SB02038A2C10.f1	"603484146F1 CSEQCHN59 cDNA clone ChEST376k11 5', mRNA sequence /clone=ChEST376k11 /clone_end=5' /gb=BU405136 /gi=25774192 /ug=Gga.3085 /len=1162"	GGA_Unigene:
2	7	2	SB02038B1D10.f1	SB02038B1D10.f1	"talin 2 (LOC415374), mRNA /gb=XR_026959 /gi=118095638 /ug=Gga.15932 /len=9750 ; Predicted ; similar to;"	GGA_Unigene:
2	7	3	SB02038A1F02.f1	SB02038A1F02.f1	"finished cDNA, clone ChEST114a3 /gb=CR523747 /gi=48842409 /ug=Gga.20814 /len=1206"	GGA_Unigene:
2	7	4	SB02038A2G04.f1	SB02038A2G04.f1	TGU-SB02038A2G04.f1	No Annotation Available
2	7	5	SB02038A1C02.f1	SB02038A1C02.f1	CIC-SB02038A1C02.f1	Other data available 
2	7	6	SB02038A1D10.f1	SB02038A1D10.f1	"WLA051C08full WLbrain cDNA 5' and 3' Myelin basic protein (MBP), mRNA sequence /gb=CN210846 /gi=46255431 /ug=Gga.2913 /len=2368 ; similar to;"	GGA_Unigene:
2	7	7	SB02038B1E09.f1	SB02038B1E09.f1	EIF5 Hypothetical protein	IPI:
2	7	8	SB02038B1F10.f1	SB02038B1F10.f1	CIC-SB.7016.C1.Contig7673	Other data available
2	7	9	SB02040B1E12.f1	SB02040B1E12.f1	RCJMB04_3f23 Hypothetical protein	IPI:
2	7	10	SB02040A1G06.f1	SB02040A1G06.f1	RBM39 similar to splicing factor	IPI:
2	7	11	SB02040A2H12.f1	SB02040A2H12.f1	"nax08c01.y1 Chicken eye (embryo). Unnormalized (nax) cDNA clone nax08c01 5', mRNA sequence /clone=nax08c01 /clone_end=5' /gb=DR428828 /gi=68330844 /ug=Gga.33201 /len=399"	GGA_Unigene:
2	7	12	SB02041A1A12.f1	SB02041A1A12.f1	LOC417811 Hypothetical protein	IPI:
2	7	13	SB02040B2E06.f1	SB02040B2E06.f1	C20orf7 34 kDa protein	IPI:
2	7	14	SB02040B2F05.f1	SB02040B2F05.f1	CIC-SB02040B2F05.f1	Other data available 
2	7	15	SB02040A2H08.f1	SB02040A2H08.f1	TGU-SB02040A2H08.f1	No Annotation Available
2	7	16	SB02041A1A07.f1	SB02041A1A07.f1	TGU-SB02041A1A07.f1	No Annotation Available
2	7	17	SB02043A1D02.f1	SB02043A1D02.f1	EFHA2 similar to EFHA2 protein	IPI:
2	7	18	SB02043B2E03.f1	SB02043B2E03.f1	PCTP similar to phosphatidylcholine transfer protein	IPI:
2	7	19	SB02043B1F04.f1	SB02043B1F04.f1	DPYD similar to dihydropyrimidine dehydrogenase	IPI:
2	7	20	SB02043A2H01.f1	SB02043A2H01.f1	SCHIP1 27 kDa protein	IPI:
2	8	1	SB02043B1C01.f1	SB02043B1C01.f1	CIC-SB.6788.C1.Contig7449	Other data available 
2	8	2	SB02043A1E06.f1	SB02043A1E06.f1	TGU-SB02043A1E06.f1	No Annotation Available
2	8	3	SB02043A2F11.f1	SB02043A2F11.f1	LOC770191 similar to NOL9 protein	IPI:
2	8	4	SB02043B2G04.f1	SB02043B2G04.f1	TGU-SB02043B2G04.f1	No Annotation Available
2	8	5	SB02046A1A02.f1	SB02046A1A02.f1	TGU-SB02046A1A02.f1	No Annotation Available
2	8	6	SB02046A2B06.f1	SB02046A2B06.f1	NDUFB6 hypothetical protein	IPI:
2	8	7	SB02046B2C07.f1	SB02046B2C07.f1	ZIC1 Zic1	IPI:
2	8	8	SB02046B1D11.f1	SB02046B1D11.f1	CIC-SB02046B1D11.f1	Other data available 
2	8	9	SB02045B2H06.f1	SB02045B2H06.f1	"finished cDNA, clone ChEST154b3 /gb=BX932107 /gi=46017297 /ug=Gga.12012 /len=1575"	GGA_Unigene:
2	8	10	SB02046A1B01.f1	SB02046A1B01.f1	RAP1GAP GTPase activating protein Rap1-GAP	IPI:
2	8	11	SB02046A1C09.f1	SB02046A1C09.f1	CYCB3 G2/mitotic-specific cyclin-B3	IPI:
2	8	12	SB02046B2D02.f1	SB02046B2D02.f1	"gPGC_EST10693 Embryonic gonadal PGC cDNA Library cDNA 5', mRNA sequence /clone_end=5' /gb=DR420851 /gi=109670827 /ug=Gga.29150 /len=1335"	GGA_Unigene:
2	8	13	SB02048A2C08.f1	SB02048A2C08.f1	MED8 hypothetical protein	IPI:
2	8	14	SB02048A1D09.f1	SB02048A1D09.f1	TGU-SB02048A1D09.f1	No Annotation Available
2	8	15	SB02048B2E06.f1	SB02048B2E06.f1	LOC421371 hypothetical protein	IPI:
2	8	16	SB02048B2F12.f1	SB02048B2F12.f1	"mRNA for hypothetical protein, clone 1c10 /cds=p(151,1368) /gb=AJ719288 /gi=53126316 /ug=Gga.5231 /len=2858"	GGA_Unigene:
2	8	17	SB02048A2C02.f1	SB02048A2C02.f1	"finished cDNA, clone ChEST918m22 /gb=CR390275 /gi=46428920 /ug=Gga.18323 /len=673"	GGA_Unigene:
2	8	18	SB02048A1D04.f1	SB02048A1D04.f1	WSCD2 similar to KIAA0789 protein	IPI:
2	8	19	SB02048A1E12.f1	SB02048A1E12.f1	TAOK1 85 kDa protein	IPI:
2	8	20	SB02048B2F05.f1	SB02048B2F05.f1	"brain_EST02778 Brain cDNA Library cDNA 3', mRNA sequence /clone_end=3' /gb=CO759586 /gi=50960829 /ug=Gga.22080 /len=980"	GGA_Unigene:
2	9	1	SB03001B1F10.f1	SB03001B1F10.f1	TGU-SB03001B1F10.f1	No Annotation Available
2	9	2	SB03001A2H11.f1	SB03001A2H11.f1	ROCK2 Rho-associated coiled coil forming kinase 2	IPI:
2	9	3	SB03002A2A07.f1	SB03002A2A07.f1	HS3ST1 similar to heparan sulfate 3-O-sulfotransferase-1	IPI:
2	9	4	SB03002A2B10.f1	SB03002A2B10.f1	EP300 similar to p300 protein isoform 2	IPI:
2	9	5	SB03001B1F04.f1	SB03001B1F04.f1	RAMP1 similar to receptor activity modifying protein 1	IPI:
2	9	6	SB03001B1G12.f1	SB03001B1G12.f1	"MJ0495-like protein SelB (LOC416021), mRNA /gb=XR_027049 /gi=118096918 /ug=Gga.5185 /len=2338 ; Predicted; similar to;"	GGA_Unigene:
2	9	7	SB03002A1A03.f1	SB03002A1A03.f1	CEP27 similar to MGC82377 protein	IPI:
2	9	8	SB03002A2B02.f1	SB03002A2B02.f1	"Chromosome X open reading frame 57 (LOC422381), mRNA /cds=p(1,2562) /gb=XM_420350 /gi=118089706 /ug=Gga.34711 /len=6053 ; Predicted ; similar to;"	GGA_Unigene:
2	9	9	SB03003B1H11.f1	SB03003B1H11.f1	MKKS hypothetical protein	IPI:
2	9	10	SB03004B1A09.f1	SB03004B1A09.f1	"LOC398566 protein (LOC416941), mRNA /cds=p(1,2466) /gb=XM_415235 /gi=118098690 /ug=Gga.39500 /len=2892 ; Predicted ; similar to;"	GGA_Unigene:
2	9	11	SB03004B1B07.f1	SB03004B1B07.f1	TRRAP 437 kDa protein	IPI:
2	9	12	SB03004B2C05.f1	SB03004B2C05.f1	DDX19B Hypothetical protein	IPI:
2	9	13	SB03003B2H07.f1	SB03003B2H07.f1	TGU-SB03003B2H07.f1	No Annotation Available
2	9	14	SB03004B1A04.f1	SB03004B1A04.f1	"protein kinase N2 (PKN2), mRNA /cds=p(1,3042) /gb=XM_422357 /gi=118094408 /ug=Gga.8657 /len=5244 ; Predicted;"	GGA_Unigene:
2	9	15	SB03004B1B03.f1	SB03004B1B03.f1	"mRNA for hypothetical protein, clone 10b16 /cds=p(172,645) /gb=AJ720066 /gi=53130791 /ug=Gga.2564 /len=2581"	GGA_Unigene:
2	9	16	SB03004A2C11.f1	SB03004A2C11.f1	CIC-SB03004A2C11.f1	Other data available 
2	9	17	SB03006B1A02.f1	SB03006B1A02.f1	CIC-SB03006B1A02.f1	Other data available 
2	9	18	SB03006B2B12.f1	SB03006B2B12.f1	GAMT similar to Guanidinoacetate N-methyltransferase	IPI:
2	9	19	SB03006B1C10.f1	SB03006B1C10.f1	"EGF-like repeats and discoidin I-like domains 3 (LOC427326), mRNA /cds=p(1,1959) /gb=XM_424906 /gi=118104392 /ug=Gga.18123 /len=5814 ; Predicted ; similar to;"	GGA_Unigene:
2	9	20	SB03006B1D10.f1	SB03006B1D10.f1	TGU-SB03006B1D10.f1	No Annotation Available
2	10	1	SB03006A2A06.f1	SB03006A2A06.f1	DPP6 similar to dipeptidyl aminopeptidase like protein	IPI:
2	10	2	SB03006B1B05.f1	SB03006B1B05.f1	NUF2 Kinetochore protein Nuf2	IPI:
2	10	3	SB03006B2C03.f1	SB03006B2C03.f1	"finished cDNA, clone ChEST567m12 /gb=CR523069 /gi=48841636 /ug=Gga.20291 /len=1190"	GGA_Unigene:
2	10	4	SB03006B2D02.f1	SB03006B2D02.f1	"finished cDNA, clone ChEST988i17 /gb=CR406762 /gi=47022296 /ug=Gga.13572 /len=1264"	GGA_Unigene:
2	10	5	SB03008A1A09.f1	SB03008A1A09.f1	"brain_EST07262 Brain cDNA Library cDNA 3', mRNA sequence /clone_end=3' /gb=CO764070 /gi=50965337 /ug=Gga.21237 /len=899"	GGA_Unigene:
2	10	6	SB03008A1B09.f1	SB03008A1B09.f1	SCRN3 hypothetical protein	IPI:
2	10	7	SB03008A1C12.f1	SB03008A1C12.f1	NRXN1 Isoform 9 of Neurexin-1-alpha (Fragment)	IPI:
2	10	8	SB03008A2D11.f1	SB03008A2D11.f1	"RCJMB04_2c6 T-complex protein 1, delta subunit"	IPI:
2	10	9	SB03008A2A04.f1	SB03008A2A04.f1	POU3F1 POU class III transcription factor	IPI:
2	10	10	SB03008A2B04.f1	SB03008A2B04.f1	TGU-SB03008A2B04.f1	No Annotation Available
2	10	11	SB03008A1C04.f1	SB03008A1C04.f1	FARP2 similar to KIAA0793 protein	IPI:
2	10	12	SB03008A2D06.f1	SB03008A2D06.f1	CIC-SB03008A2D06.f1	Other data available 
2	10	13	SB03010B2A03.f1	SB03010B2A03.f1	TGU-SB03010B2A03.f1	No Annotation Available
2	10	14	SB03010B1B02.f1	SB03010B1B02.f1	CIC-SB03010B1B02.f1	Other data available 
2	10	15	SB03010B2C03.f1	SB03010B2C03.f1	 57 kDa protein	IPI:
2	10	16	SB03010B2D02.f1	SB03010B2D02.f1	"brain_EST06244 Brain cDNA Library cDNA 3', mRNA sequence /clone_end=3' /gb=CO763052 /gi=50964319 /ug=Gga.21746 /len=959"	GGA_Unigene:
2	10	17	SB03010A2A10.f1	SB03010A2A10.f1	ADNP similar to activity-dependent neuroprotective protein	IPI:
2	10	18	SB03010A1B07.f1	SB03010A1B07.f1	CIC-SB.3808.C1.Contig4398	Other data available 
2	10	19	SB03010A2C08.f1	SB03010A2C08.f1	UBE2D1 similar to ubiquitin conjugating enzyme	IPI:
2	10	20	SB03010A2D10.f1	SB03010A2D10.f1	CIC-SB.5967.C1.Contig6628	Other data available 
2	11	1	SB03012A1B08.f1	SB03012A1B08.f1	TGU-SB03012A1B08.f1	No Annotation Available
2	11	2	SB03012B2C06.f1	SB03012B2C06.f1	"mRNA for hypothetical protein, clone 10i19 /cds=p(141,1049) /gb=AJ720099 /gi=53130857 /ug=Gga.22469 /len=2928"	GGA_Unigene:
2	11	3	SB03012B2D11.f1	SB03012B2D11.f1	RIPK1 78 kDa protein	IPI:
2	11	4	SB03012A1F04.f1	SB03012A1F04.f1	TGU-SB03012A1F04.f1	No Annotation Available
2	11	5	SB03012A2B01.f1	SB03012A2B01.f1	SLC32A1 similar to MGC89195 protein	IPI:
2	11	6	SB03012A1C06.f1	SB03012A1C06.f1	TSHZ2 similar to chromosome 20 open reading frame 17	IPI:
2	11	7	SB03012B1D06.f1	SB03012B1D06.f1	SETD3 67 kDa protein	IPI:
2	11	8	SB03012B1E08.f1	SB03012B1E08.f1	TJP2 Tight junction protein	IPI:
2	11	9	SB03014A1E04.f1	SB03014A1E04.f1	RCJMB04_23o22 Hypothetical protein	IPI:
2	11	10	SB03014B1F03.f1	SB03014B1F03.f1	CIC-SB.9399.C1.Contig9948	Other data available 
2	11	11	SB03014B1G09.f1	SB03014B1G09.f1	EMX2 hypothetical protein	IPI:
2	11	12	SB03014B1H10.f1	SB03014B1H10.f1	"ALAS1 5-aminolevulinate synthase, nonspecific, mitochondrial precursor"	IPI:
2	11	13	SB03014B1D11.f1	SB03014B1D11.f1	CIC-SB.3351.C1.Contig3902	Other data available 
2	11	14	SB03014A2F01.f1	SB03014A2F01.f1	MTIF3 hypothetical protein	IPI:
2	11	15	SB03014B1G01.f1	SB03014B1G01.f1	RPUSD2 similar to RPUSD2 protein	IPI:
2	11	16	SB03014B2H05.f1	SB03014B2H05.f1	"hypothetical LOC422765 (LOC422765), mRNA /gb=XR_026895 /gi=118090510 /ug=Gga.8791 /len=10973 ; Predicted;"	GGA_Unigene:
2	11	17	SB03016B2G06.f1	SB03016B2G06.f1	TGU-SB03016B2G06.f1	No Annotation Available
2	11	18	SB03016B2H02.f1	SB03016B2H02.f1	"finished cDNA, clone ChEST578a23 /gb=CR523358 /gi=48842020 /ug=Gga.20123 /len=804"	GGA_Unigene:
2	11	19	SB03017B2A01.f1	SB03017B2A01.f1	TSTA3 similar to Tissue specific transplantation antigen P35B	IPI:
2	11	20	SB03017B1B07.f1	SB03017B1B07.f1	SIRT2 Hypothetical protein	IPI:
2	12	1	SB03016B2G01.f1	SB03016B2G01.f1	TGU-SB03016B2G01.f1	No Annotation Available
2	12	2	SB03016A2H09.f1	SB03016A2H09.f1	LOC416662 similar to transmembrane protein I1	IPI:
2	12	3	SB03017A2A07.f1	SB03017A2A07.f1	NOL12 similar to 25 kDa nucleolar protein	IPI:
2	12	4	SB03017A1B09.f1	SB03017A1B09.f1	TGU-SB03017A1B09.f1	No Annotation Available
2	12	5	SB03018A2H07.f1	SB03018A2H07.f1	LSM10 similar to U7 snRNP-specific Sm-like protein LSM10	IPI:
2	12	6	SB03019A2A06.f1	SB03019A2A06.f1	RCJMB04_20o8 Hypothetical protein	IPI:
2	12	7	SB03019A2B08.f1	SB03019A2B08.f1	TGU-SB03019A2B08.f1	No Annotation Available
2	12	8	SB03019A1C11.f1	SB03019A1C11.f1	STMN2 Stathmin-2	IPI:
2	12	9	SB03018A2H01.f1	SB03018A2H01.f1	RCJMB04_5h14 Protein FAM133	IPI:
2	12	10	SB03019A1A01.f1	SB03019A1A01.f1	TGU-SB03019A1A01.f1	No Annotation Available
2	12	11	SB03019B1A12.f1	SB03019B1A12.f1	"603817647F1 CSEQCHN52 cDNA clone ChEST814m11 5', mRNA sequence /clone=ChEST814m11 /clone_end=5' /gb=BU266228 /gi=25537178 /ug=Gga.30525 /len=847"	GGA_Unigene:
2	12	12	SB03019A2C03.f1	SB03019A2C03.f1	"SHANK2 similar to Shank2E, partial"	IPI:
2	12	13	SB03021B2A05.f1	SB03021B2A05.f1	RCJMB04_6l21 Hypothetical protein	IPI:
2	12	14	SB03021B1B03.f1	SB03021B1B03.f1	UNC45B similar to Unc-45 homolog B	IPI:
2	12	15	SB03021B2C10.f1	SB03021B2C10.f1	PPFIA2 similar to PTPRF interacting protein alpha 2	IPI:
2	12	16	SB03021B2D09.f1	SB03021B2D09.f1	GORASP2 Hypothetical protein	IPI:
2	12	17	SB03021A1A12.f1	SB03021A1A12.f1	TGU-SB03021A1A12.f1	No Annotation Available
2	12	18	SB03021A2B10.f1	SB03021A2B10.f1	"finished cDNA, clone ChEST118k23 /gb=BX932599 /gi=46017504 /ug=Gga.36669 /len=1854"	GGA_Unigene:
2	12	19	SB03021A1C11.f1	SB03021A1C11.f1	RPL29 similar to ribosomal protein L29	IPI:
2	12	20	SB03021B2D04.f1	SB03021B2D04.f1	RCJMB04_7f5 Synembryn-A	IPI:
2	13	1	SB03023B1A05.f1	SB03023B1A05.f1	TGU-SB03023B1A05.f1	No Annotation Available
2	13	2	SB03023B2B04.f1	SB03023B2B04.f1	TGU-SB03023B2B04.f1	No Annotation Available
2	13	3	SB03023B2C06.f1	SB03023B2C06.f1	LOC417811 Hypothetical protein	IPI:
2	13	4	SB03023B2D03.f1	SB03023B2D03.f1	LOC771933 similar to P-selectin glycoprotein ligand	IPI:
2	13	5	SB03023A2A11.f1	SB03023A2A11.f1	TGU-SB03023A2A11.f1	No Annotation Available
2	13	6	SB03023A1B12.f1	SB03023A1B12.f1	"finished cDNA, clone ChEST289o9 /gb=CR386591 /gi=46239350 /ug=Gga.15906 /len=933"	GGA_Unigene:
2	13	7	SB03023B2C01.f1	SB03023B2C01.f1	CIC-SB.5175.C1.Contig5822	Other data available 
2	13	8	SB03023A2D08.f1	SB03023A2D08.f1	ZNF650 hypothetical protein	IPI:
2	13	9	SB03025A2B04.f2	SB03025A2B04.f2	CIC-SB03025A2B04.f2	Other data available 
2	13	10	SB03025A2C04.f2	SB03025A2C04.f2	ATG4B Isoform 1 of Cysteine protease ATG4B	IPI:
2	13	11	SB03025A2D01.f2	SB03025A2D01.f2	RCJMB04_23b3 Hypothetical protein	IPI:
2	13	12	SB03025B2D12.f2	SB03025B2D12.f2	TGU-SB03025B2D12.f2	No Annotation Available
2	13	13	SB03025B1A11.f2	SB03025B1A11.f2	TGU-SB03025B1A11.f2	No Annotation Available
2	13	14	SB03025B1B10.f2	SB03025B1B10.f2	TGU-SB03025B1B10.f2	No Annotation Available
2	13	15	SB03025B1C09.f2	SB03025B1C09.f2	"proteoglycan 4 (PRG4), mRNA /cds=p(39,4253) /gb=NM_005807 /gi=67190162 /ug=Hs.647723 /len=5046; Homo sapiens"	HS_UNIGENE:
2	13	16	SB03025B2D08.f2	SB03025B2D08.f2	DOCK7 226 kDa protein	IPI:
2	13	17	SB03027A1E03.f1	SB03027A1E03.f1	"fragile X mental retardation 1 (FMR1), mRNA /cds=p(159,1856) /gb=XM_420363 /gi=118089732 /ug=Gga.12650 /len=4410 ; Predicted"	GGA_Unigene:
2	13	18	SB03027A1F09.f1	SB03027A1F09.f1	TGU-SB03027A1F09.f1	No Annotation Available
2	13	19	SB03027B1G01.f1	SB03027B1G01.f1	"basic, immunoglobulin-like variable motif-containing protein (BIVM) mRNA, complete cds, alternative spliced /cds=p(235,1824) /gb=AF411388 /gi=21305836 /ug=Gga.3129 /len=3038"	GGA_Unigene:
2	13	20	SB03028A2A02.f1	SB03028A2A02.f1	LOC423695 hypothetical protein	IPI:
2	14	1	SB03027B1D08.f1	SB03027B1D08.f1	"hypothetical LOC426725 (LOC426725), mRNA /cds=p(101,883) /gb=XM_424343 /gi=118085263 /ug=Gga.8876 /len=1396 ; Predicted"	GGA_Unigene:
2	14	2	SB03027B1E10.f1	SB03027B1E10.f1	LOC770608 similar to KIAA1228 protein	IPI:
2	14	3	SB03027B2F11.f1	SB03027B2F11.f1	CIC-SB03027B2F11.f1	Other data available 
2	14	4	SB03027B1H04.f1	SB03027B1H04.f1	TGU-SB03027B1H04.f1	No Annotation Available
2	14	5	SB03029A2G01.f1	SB03029A2G01.f1	"RNA binding motif protein 4B (LOC425562), mRNA /gb=XR_027138 /gi=118116207 /ug=Gga.5951 /len=927 ; Predicted; similar to;"	GGA_Unigene:
2	14	6	SB03029A1H09.f1	SB03029A1H09.f1	MRPS34 similar to Mrps34-prov protein	IPI:
2	14	7	SB03030B2A01.f1	SB03030B2A01.f1	"G protein-coupled receptor kinase interactor 2 (GIT2), mRNA /cds=p(1,2274) /gb=NM_204206 /gi=45383008 /ug=Gga.4446 /len=3111"	GGA_Unigene:
2	14	8	SB03030B2B06.f1	SB03030B2B06.f1	LOC416968 similar to presenilin-like protein 4	IPI:
2	14	9	SB03029B1F06.f1	SB03029B1F06.f1	"zinc finger and BTB domain containing 1 (ZBTB1), mRNA /cds=p(22,1752) /gb=XM_001234834 /gi=118092099 /ug=Gga.22335 /len=3584 ; Predicted"	GGA_Unigene:
2	14	10	SB03029A1H02.f1	SB03029A1H02.f1	CIC-SB03029A1H02.f1	Other data available 
2	14	11	SB03030A1A07.f1	SB03030A1A07.f1	TGU-SB03030A1A07.f1	No Annotation Available
2	14	12	SB03030B1B02.f1	SB03030B1B02.f1	KATNAL2 hypothetical protein	IPI:
2	14	13	SB03031A1H05.f1	SB03031A1H05.f1	"hypothetical protein LOC772206 (LOC772206), mRNA /cds=p(1,480) /gb=XM_001235371 /gi=118085198 /ug=Gga.35026 /len=1414 ; Predicted"	GGA_Unigene:
2	14	14	SB03032A2A08.f1	SB03032A2A08.f1	CIC-SB.237.C2.Contig315	Other data available 
2	14	15	SB03032B1B09.f1	SB03032B1B09.f1	CIC-SB.3160.C1.Contig3687	Other data available 
2	14	16	SB03032A2D05.f1	SB03032A2D05.f1	IFT57 similar to estrogen-related receptor beta like 1	IPI:
2	14	17	SB03031A2H01.f1	SB03031A2H01.f1	SFRS14 hypothetical protein	IPI:
2	14	18	SB03031B2H11.f1	SB03031B2H11.f1	EEF2 Elongation factor 2	IPI:
2	14	19	SB03032B1B04.f1	SB03032B1B04.f1	TGU-SB03032B1B04.f1	No Annotation Available
2	14	20	SB03032B1C08.f1	SB03032B1C08.f1	KLC4 similar to LOC398473 protein	IPI:
2	15	1	SB03034B2C04.f1	SB03034B2C04.f1	CIC-SB.1389.C1.Contig1746	Other data available 
2	15	2	SB03034B1D10.f1	SB03034B1D10.f1	KCNF1 similar to potassium channel	IPI:
2	15	3	SB03034A1F08.f1	SB03034A1F08.f1	ADM similar to adrenomedullin	IPI:
2	15	4	SB03034B1H01.f1	SB03034B1H01.f1	CYP2H1 Cytochrome P450 2H1	IPI:
2	15	5	SB03034A1C12.f1	SB03034A1C12.f1	"Ca2+-dependent secretion activator, transcript variant 2 (CADPS), mRNA /cds=p(81,4094) /gb=XM_001233834 /gi=118096977 /ug=Gga.16126 /len=5232 ; Predicted;"	GGA_Unigene:
2	15	6	SB03034B1D04.f1	SB03034B1D04.f1	TGU-SB03034B1D04.f1	No Annotation Available
2	15	7	SB03034B1E12.f1	SB03034B1E12.f1	TGU-SB03034B1E12.f1	No Annotation Available
2	15	8	SB03034A2H01.f1	SB03034A2H01.f1	TGU-SB03034A2H01.f1	No Annotation Available
2	15	9	SB03037A1A05.f1	SB03037A1A05.f1	TGU-SB03037A1A05.f1	No Annotation Available
2	15	10	SB03037A1B07.f1	SB03037A1B07.f1	TGU-SB03037A1B07.f1	No Annotation Available
2	15	11	SB03037A1C10.f1	SB03037A1C10.f1	LOC768811 similar to scavenger receptor cysteine-rich type 1 protein CD163c-alpha	IPI:
2	15	12	SB03037B1D06.f1	SB03037B1D06.f1	ECHDC2 similar to ECHDC2 protein	IPI:
2	15	13	SB03036B1H12.f1	SB03036B1H12.f1	TGU-SB03036B1H12.f1	No Annotation Available
2	15	14	SB03037B1A10.f1	SB03037B1A10.f1	CIC-SB03037B1A10.f1	Other data available 
2	15	15	SB03037A1C04.f1	SB03037A1C04.f1	TGU-SB03037A1C04.f1	No Annotation Available
2	15	16	SB03037A2D11.f1	SB03037A2D11.f1	RFWD3 similar to RFWD3 protein	IPI:
2	15	17	SB03039A2B12.f1	SB03039A2B12.f1	TGU-SB03039A2B12.f1	No Annotation Available
2	15	18	SB03039B1C02.f1	SB03039B1C02.f1	"acetylcholinesterase (ACHE), mRNA /cds=p(30,2333) /gb=NM_205418 /gi=45382254 /ug=Gga.793 /len=4536"	GGA_Unigene:
2	15	19	SB03039B1D04.f1	SB03039B1D04.f1	TGU-SB03039B1D04.f1	No Annotation Available
2	15	20	SB03039A1F03.f1	SB03039A1F03.f1	CSNK1A1 Isoform CK1A-LS of Casein kinase I isoform alpha	IPI:
2	16	1	SB03039A2B05.f1	SB03039A2B05.f1	CIC-SB.393.C1.Contig543	Other data available 
2	16	2	SB03039A2C07.f1	SB03039A2C07.f1	CIC-SB03039A2C07.f1	Other data available 
2	16	3	SB03039A2D12.f1	SB03039A2D12.f1	RTF1 similar to KIAA0252	IPI:
2	16	4	SB03039B2E06.f1	SB03039B2E06.f1	PCYT1B hypothetical protein	IPI:
2	16	5	SB03041A1D08.f1	SB03041A1D08.f1	TGU-SB03041A1D08.f1	No Annotation Available
2	16	6	SB03041A2E07.f1	SB03041A2E07.f1	LOC395251 Neuron-specific protein family member 1	IPI:
2	16	7	SB03041A1F08.f1	SB03041A1F08.f1	TGU-SB03041A1F08.f1	No Annotation Available
2	16	8	SB03041A2G12.f1	SB03041A2G12.f1	"calmodulin 1 (phosphorylase kinase, delta) (CALM1), mRNA /cds=p(1,570) /gb=XM_421316 /gi=118092075 /ug=Gga.12444 /len=3908 ; Predicted"	GGA_Unigene:
2	16	9	SB03041A2D03.f1	SB03041A2D03.f1	"hypothetical LOC417166 (LOC417166), mRNA /cds=p(1,3471) /gb=XM_415449 /gi=118099382 /ug=Gga.7870 /len=6012 ; Predicted"	GGA_Unigene:
2	16	10	SB03041A1E04.f1	SB03041A1E04.f1	TGU-SB03041A1E04.f1	No Annotation Available
2	16	11	SB03041A2F02.f1	SB03041A2F02.f1	CIC-SB03041A2F02.f1	Other data available 
2	16	12	SB03041A1G05.f1	SB03041A1G05.f1	AFMID similar to Ammd protein isoform 2	IPI:
2	16	13	SB03043B2D06.f1	SB03043B2D06.f1	TGU-SB03043B2D06.f1	No Annotation Available
2	16	14	SB03043B2E05.f1	SB03043B2E05.f1	CIC-SB03043B2E05.f1	Other data available 
2	16	15	SB03043B2F02.f1	SB03043B2F02.f1	CTNNB1 Beta catenin	IPI:
2	16	16	SB03043A1G09.f1	SB03043A1G09.f1	CIC-SB03043A1G09.f1	Other data available 
2	16	17	SB03043B2D02.f1	SB03043B2D02.f1	TGU-SB03043B2D02.f1	No Annotation Available
2	16	18	SB03043A1E09.f1	SB03043A1E09.f1	ATP8A1 similar to ATPase II	IPI:
2	16	19	SB03043A2F06.f1	SB03043A2F06.f1	CASP9 hypothetical protein	IPI:
2	16	20	SB03043A1G05.f1	SB03043A1G05.f1	CIC-SB03043A1G05.f1	Other data available 
2	17	1	SB03045A2E08.f1	SB03045A2E08.f1	"finished cDNA, clone ChEST7i17 /gb=CR388894 /gi=46427539 /ug=Gga.5529 /len=1807"	GGA_Unigene:
2	17	2	SB03045A2F05.f1	SB03045A2F05.f1	"WDR73 hypothetical protein, partial"	IPI:
2	17	3	SB03045A1G01.f1	SB03045A1G01.f1	CIC-SB.1381.C1.Contig1738	Other data available 
2	17	4	SB03045A1H05.f1	SB03045A1H05.f1	TGU-SB03045A1H05.f1	No Annotation Available
2	17	5	SB03045A1E03.f1	SB03045A1E03.f1	LOC415333 Neuromedin B	IPI:
2	17	6	SB03045B1E11.f1	SB03045B1E11.f1	TGU-SB03045B1E11.f1	No Annotation Available
2	17	7	SB03045B2F08.f1	SB03045B2F08.f1	RCJMB04_21k3 Forty-two-three domain-containing protein 1	IPI:
2	17	8	SB03045B1G11.f1	SB03045B1G11.f1	CHD9 similar to chromatin remodeling factor CHROM1	IPI:
2	17	9	SB03047A2F08.f1	SB03047A2F08.f1	CIC-SB.1648.C1.Contig2040	Other data available 
2	17	10	SB03047B1G01.f1	SB03047B1G01.f1	GPBP1L1 hypothetical protein	IPI:
2	17	11	SB03047B1H05.f1	SB03047B1H05.f1	PDCD4 Programmed cell death protein 4	IPI:
2	17	12	SB03048B2A01.f1	SB03048B2A01.f1	TGU-SB03048B2A01.f1	No Annotation Available
2	17	13	SB03047B1E11.f1	SB03047B1E11.f1	RHOG Hypothetical protein	IPI:
2	17	14	SB03047A1G04.f1	SB03047A1G04.f1	CIC-SB.3217.C1.Contig3752	Other data available 
2	17	15	SB03047A1H10.f1	SB03047A1H10.f1	CIC-SB.3223.C1.Contig3758	Other data available 
2	17	16	SB03048A2A09.f1	SB03048A2A09.f1	CIC-SB03048A2A09.f1	Other data available 
2	17	17	SB03049A1G07.f1	SB03049A1G07.f1	TGU-SB03049A1G07.f1	No Annotation Available
2	17	18	SB03049B1H02.f1	SB03049B1H02.f1	AMPD3 similar to AMP deaminase	IPI:
2	17	19	SB03050B2A03.f1	SB03050B2A03.f1	ILKAP hypothetical protein	IPI:
2	17	20	SB03050B1B08.f1	SB03050B1B08.f1	RCJMB04_10b17 Hypothetical protein	IPI:
2	18	1	SB03049A1G02.f1	SB03049A1G02.f1	ATBF1 similar to Alpha-fetoprotein enhancer-binding protein	IPI:
2	18	2	SB03049A2H07.f1	SB03049A2H07.f1	RCJMB04_34p17 similar to Poly(A) polymerase alpha	IPI:
2	18	3	SB03050A1A04.f1	SB03050A1A04.f1	TGU-SB03050A1A04.f1	No Annotation Available
2	18	4	SB03050A1B10.f1	SB03050A1B10.f1	TGU-SB03050A1B10.f1	No Annotation Available
2	18	5	SB03051B1H05.f1	SB03051B1H05.f1	DHRS7 similar to CGI-86 protein	IPI:
2	18	6	SB010003000A11	SB010003000A11	CIC-SB.9151.C1.Contig9722	Other data available 
2	18	7	SB010002000C05	SB010002000C05	CIC-SB010002000C05	Other data available 
2	18	8	SB010001000D11	SB010001000D11	TGU-SB010001000D11	No Annotation Available
2	18	9	SB03051A2H12.f1	SB03051A2H12.f1	"MDH2 similar to Malate dehydrogenase 2, NAD"	IPI:
2	18	10	SB010004000A04	SB010004000A04	TGU-SB010004000A04	No Annotation Available
2	18	11	SB010003000B10	SB010003000B10	RCJMB04_9b18 p21-activated protein kinase-interacting protein 1-like	IPI:
2	18	12	SB010001000D02	SB010001000D02	TGU-SB010001000D02	No Annotation Available
2	18	13	SB010012000D09	SB010012000D09	ZNF593 Hypothetical protein	IPI:
2	18	14	SB010009000F10	SB010009000F10	TGU-SB010009000F10	No Annotation Available
2	18	15	SB010011000G06	SB010011000G06	TGU-SB010011000G06	No Annotation Available
2	18	16	SB010012000H10	SB010012000H10	CIC-SB010012000H10	Other data available 
2	18	17	SB010009000D09	SB010009000D09	TGU-SB010009000D09	No Annotation Available
2	18	18	SB010011000E10	SB010011000E10	PSMC1 49 kDa protein	IPI:
2	18	19	SB010010000G10	SB010010000G10	"finished cDNA, clone ChEST900p5 /gb=CR391505 /gi=46430150 /ug=Gga.7940 /len=1156"	GGA_Unigene:
2	18	20	SB010011000H03	SB010011000H03	"cDNA FLJ30261 fis, clone BRACE2002585, highly similar to mRNA for putative sialoglycoprotease /gb=AK054823 /gi=16549436 /ug=Hs.525196 /len=2467; Homo sapiens"	HS_UNIGENE:
2	19	1	SB010021000A03	SB010021000A03	"SLC6A1 similar to Solute carrier family 6 (neurotransmitter transporter, GABA), member 1"	IPI:
2	19	2	SB010023000B04	SB010023000B04	NTAN1 similar to protein N-terminal asparagine amidohydrolase	IPI:
2	19	3	SB010023000C06	SB010023000C06	ZC3H15 DRG family regulatory protein 1	IPI:
2	19	4	SB010023000D05	SB010023000D05	LOC419874 hypothetical protein	IPI:
2	19	5	SB010020000H08	SB010020000H08	"hypothetical LOC418915 (LOC418915), mRNA /gb=XR_026972 /gi=118084947 /ug=Gga.23057 /len=10216 ; Predicted;"	GGA_Unigene:
2	19	6	SB010022000B06	SB010022000B06	TGU-SB010022000B06	No Annotation Available
2	19	7	SB010022000C12	SB010022000C12	COL4A4 similar to collagen type IV alpha 4 chain	IPI:
2	19	8	SB010022000D10	SB010022000D10	"finished cDNA, clone ChEST322d23 /gb=CR388956 /gi=46427601 /ug=Gga.21340 /len=1349"	GGA_Unigene:
2	19	9	SB02003B1D04.f1	SB02003B1D04.f1	CIC-SB02003B1D04.f1	Other data available 
2	19	10	SB02005A2F09.f1	SB02005A2F09.f1	TGU-SB02005A2F09.f1	No Annotation Available
2	19	11	SB02009A2D11.f1	SB02009A2D11.f1	PAK1 similar to p21 (CDKN1A)-activated kinase 1 isoform 2	IPI:
2	19	12	SB02011B1D07.f1	SB02011B1D07.f1	SELT Selenoprotein T precursor	IPI:
2	19	13	SB02003A1H10.f2	SB02003A1H10.f2	EML4 similar to Eml4 protein	IPI:
2	19	14	SB02005A1F02.f1	SB02005A1F02.f1	LOC771295 similar to Putative nucleic acid binding protein RY-1	IPI:
2	19	15	SB02008A1E08.f1	SB02008A1E08.f1	UBAC2 UBA domain-containing protein PHGDHL1 precursor	IPI:
2	19	16	SB02010B2F05.f1	SB02010B2F05.f1	PEX11G Hypothetical protein	IPI:
2	19	17	SB02045B1G05.f1	SB02045B1G05.f1	TFG similar to TFG protein	IPI:
2	19	18	SB02049A1C02.f1	SB02049A1C02.f1	"RABL4 similar to RAB, member of RAS oncogene family-like 4 isoform 2"	IPI:
2	19	19	SB03003A1B11.f1	SB03003A1B11.f1	LOC418339 hypothetical protein	IPI:
2	19	20	SB03004B2A05.f1	SB03004B2A05.f1	"hypothetical LOC417644 (LOC417644), mRNA /cds=p(1,1437) /gb=XM_415890 /gi=118100317 /ug=Gga.2181 /len=2296 ; Predicted"	GGA_Unigene:
2	20	1	SB02045A2C03.f1	SB02045A2C03.f1	LOC776634 similar to DNA-dependent protein kinase catalytic subunit	IPI:
2	20	2	SB02047B2E06.f1	SB02047B2E06.f1	RCJMB04_8b5 Pleckstrin homology domain-containing family B member 2	IPI:
2	20	3	SB03002A2F02.f1	SB03002A2F02.f1	CIC-SB.sd.1767.C2.Contig13306	Other data available 
2	20	4	SB03004B1A05.f1	SB03004B1A05.f1	"mRNA for hypothetical protein, clone 25g11 /cds=p(103,468) /gb=AJ720780 /gi=53135591 /ug=Gga.39033 /len=2382"	GGA_Unigene:
2	20	5	SB03034A2B09.f1	SB03034A2B09.f1	TGU-SB03034A2B09.f1	No Annotation Available
2	20	6	SB03038B2B08.f1	SB03038B2B08.f1	CIC-SB.4044.C1.Contig4657	Other data available 
2	20	7	SB03041A2H03.f1	SB03041A2H03.f1	"hypothetical LOC415966 (LOC415966), mRNA /cds=p(1,639) /gb=XM_414310 /gi=118096803 /ug=Gga.7715 /len=1116 ; Predicted"	GGA_Unigene:
2	20	8	SB03044A2B10.f1	SB03044A2B10.f1	RTN4IP1 similar to reticulon 4 interacting protein 1	IPI:
2	20	9	SB03033B2C11.f1	SB03033B2C11.f1	AKR7A2 similar to aflatoxin aldehyde reductase	IPI:
2	20	10	SB03037B1D06.f1	SB03037B1D06.f1	ECHDC2 similar to ECHDC2 protein	IPI:
2	20	11	SB03040A2C10.f1	SB03040A2C10.f1	TGU-SB03040A2C10.f1	No Annotation Available
2	20	12	SB03043A1C12.f1	SB03043A1C12.f1	"hypothetical LOC427815 (LOC427815), mRNA /cds=p(1,444) /gb=XM_425387 /gi=118099813 /ug=Gga.5641 /len=1339 ; Predicted"	GGA_Unigene:
2	20	13	blank	blank	blank	
2	20	14	blank	blank	blank	
2	20	15	blank	blank	blank	
2	20	16	blank	blank	blank	
2	20	17	CAB	CAB	CAB	
2	20	18	MSG	MSG	MSG	
2	20	19	RUB	RUB	RUB	
2	20	20	buffer	buffer	buffer	
2	21	1	beta actin	beta actin	beta actin	
2	21	2	GAPDH	GAPDH	GAPDH	
2	21	3	ZENK	ZENK	ZENK	
2	21	4	Histone H3	Histone H3	Histone H3	
2	21	5	Blank	Blank	Blank	
2	21	6	Blank	Blank	Blank	
2	21	7	Blank	Blank	Blank	
2	21	8	Blank	Blank	Blank	
2	21	9	Blank	Blank	Blank	
2	21	10	Blank	Blank	Blank	
2	21	11	Blank	Blank	Blank	
2	21	12	Blank	Blank	Blank	
2	21	13	Blank	Blank	Blank	
2	21	14	Blank	Blank	Blank	
2	21	15	Blank	Blank	Blank	
2	21	16	Blank	Blank	Blank	
2	21	17	Blank	Blank	Blank	
2	21	18	Blank	Blank	Blank	
2	21	19	Blank	Blank	Blank	
2	21	20	Blank	Blank	Blank	
3	1	1	SB02003B1E10.f1	SB02003B1E10.f1	RNH1 Hypothetical protein	IPI:
3	1	2	SB02003A1G03.f2	SB02003A1G03.f2	CIC-SB02003A1G03.f2	Other data available 
3	1	3	SB02003A2H01.f2	SB02003A2H01.f2	MCF2L similar to Mcf.2 transforming sequence-like	IPI:
3	1	4	SB02004A2A06.f1	SB02004A2A06.f1	SMARCE1 Hypothetical protein	IPI:
3	1	5	SB02003B1E03.f1	SB02003B1E03.f1	"spleen_EST01680 Spleen cDNA Library cDNA 3', mRNA sequence /clone_end=3' /gb=CO765954 /gi=50967221 /ug=Gga.7596 /len=923"	GGA_Unigene:
3	1	6	SB02003B2F06.f1	SB02003B2F06.f1	LOC427329 similar to KIAA0920 protein	IPI:
3	1	7	SB02003B2G06.f1	SB02003B2G06.f1	"finished cDNA, clone ChEST109k12 /gb=CR386954 /gi=46239713 /ug=Gga.1778 /len=1409"	GGA_Unigene:
3	1	8	SB02003B2H12.f1	SB02003B2H12.f1	POLR2B 134 kDa protein	IPI:
3	1	9	SB02005B1G04.f1	SB02005B1G04.f1	"sec61-like protein (LOC416023), mRNA /cds=p(1,1734) /gb=XM_414364 /gi=118096919 /ug=Gga.39251 /len=3895 ; Predicted ; similar to;"	GGA_Unigene:
3	1	10	SB02005B2H05.f1	SB02005B2H05.f1	TGU-SB02005B2H05.f1	No Annotation Available
3	1	11	SB02006B2A10.f1	SB02006B2A10.f1	CIC-SB02006B2A10.f1	Other data available 
3	1	12	SB02006B1B09.f1	SB02006B1B09.f1	FGFR1 Basic fibroblast growth factor receptor 1 precursor	IPI:
3	1	13	SB02005A1G07.f1	SB02005A1G07.f1	CIC-SB02005A1G07.f1	Other data available 
3	1	14	SB02005A2H11.f1	SB02005A2H11.f1	"finished cDNA, clone ChEST741b8 /gb=CR407135 /gi=47022669 /ug=Gga.9308 /len=1292"	GGA_Unigene:
3	1	15	SB02006B2A03.f1	SB02006B2A03.f1	RANGAP1 Hypothetical protein	IPI:
3	1	16	SB02006B1B01.f1	SB02006B1B01.f1	TGU-SB02006B1B01.f1	No Annotation Available
3	1	17	SB02007A1H11.f1	SB02007A1H11.f1	CIC-SB02007A1H11.f1	Other data available 
3	1	18	SB02008B1A02.f1	SB02008B1A02.f1	CIC-SB.8045.C1.Contig8670	Other data available 
3	1	19	SB02008A2B11.f1	SB02008A2B11.f1	GABRR1 similar to GABA rho subunit	IPI:
3	1	20	SB02008B1C02.f1	SB02008B1C02.f1	TGU-SB02008B1C02.f1	No Annotation Available
3	2	1	SB02007A2H06.f1	SB02007A2H06.f1	CIC-SB02007A2H06.f1	Other data available 
3	2	2	SB02008A1A05.f1	SB02008A1A05.f1	"finished cDNA, clone ChEST234n1 /gb=CR523871 /gi=48842533 /ug=Gga.20255 /len=1969"	GGA_Unigene:
3	2	3	SB02008A1B06.f1	SB02008A1B06.f1	"gonad_EST08880 Embryonic gonad cDNA Library cDNA 5', mRNA sequence /clone_end=5' /gb=CV861404 /gi=82789788 /ug=Gga.38216 /len=1396"	GGA_Unigene:
3	2	4	SB02008A1C07.f1	SB02008A1C07.f1	RCJMB04_13g20 Hypothetical protein	IPI:
3	2	5	SB02009B1G09.f1	SB02009B1G09.f1	"finished cDNA, clone ChEST794d21 /gb=CR391550 /gi=46430195 /ug=Gga.16580 /len=794"	GGA_Unigene:
3	2	6	SB02010A1A02.f1	SB02010A1A02.f1	PTPRU Receptor tyrosine phosphatase	IPI:
3	2	7	SB02010B1A12.f1	SB02010B1A12.f1	LOC417886 hypothetical protein	IPI:
3	2	8	SB02010B2C01.f1	SB02010B2C01.f1	RAB40C similar to SOCS box containing protein RAR3	IPI:
3	2	9	SB02009B2G03.f1	SB02009B2G03.f1	CIC-SB.8019.C1.Contig8646	Other data available 
3	2	10	SB02009B2H05.f1	SB02009B2H05.f1	AFMID similar to Ammd protein isoform 1	IPI:
3	2	11	SB02010B2A06.f1	SB02010B2A06.f1	"finished cDNA, clone ChEST336c20 /gb=CR406571 /gi=47022105 /ug=Gga.19450 /len=1844"	GGA_Unigene:
3	2	12	SB02010A2C05.f1	SB02010A2C05.f1	"Jtype cochaperone HSC20; HSCB (LOC768938), mRNA /gb=XR_026662 /gi=118098635 /ug=Gga.8061 /len=2123 ; Predicted; similar to;"	GGA_Unigene:
3	2	13	SB02012B2B06.f1	SB02012B2B06.f1	"SCN3B similar to Sodium channel, voltage-gated, type III, beta"	IPI:
3	2	14	SB02012B2C08.f1	SB02012B2C08.f1	CIC-SB.6951.C1.Contig7612	Other data available 
3	2	15	SB02012B2D09.f1	SB02012B2D09.f1	CIC-SB02012B2D09.f1	Other data available 
3	2	16	SB02012B1E07.f1	SB02012B1E07.f1	ACAA1 similar to peroxisomal 3-ketoacyl-CoA thiolase A	IPI:
3	2	17	SB02012A1B12.f1	SB02012A1B12.f1	LOC421258 hypothetical protein	IPI:
3	2	18	SB02012B2C01.f1	SB02012B2C01.f1	CIC-SB02012B2C01.f1	Other data available 
3	2	19	SB02012B2D04.f1	SB02012B2D04.f1	RCJMB04_39g7 Hypothetical protein	IPI:
3	2	20	SB02012B2E01.f1	SB02012B2E01.f1	SRPK2 similar to SFRS protein kinase 2	IPI:
3	3	1	SB02014B1C07.f1	SB02014B1C07.f1	SMARCAL1 60S ribosomal protein L37a	IPI:
3	3	2	SB02014B2D07.f1	SB02014B2D07.f1	ENY2 similar to DC6	IPI:
3	3	3	SB02014B2E09.f1	SB02014B2E09.f1	"finished cDNA, clone ChEST132j5 /gb=CR353536 /gi=45424868 /ug=Gga.13428 /len=1513"	GGA_Unigene:
3	3	4	SB02014B2F07.f1	SB02014B2F07.f1	PDCD5 hypothetical protein	IPI:
3	3	5	SB02014B1C03.f1	SB02014B1C03.f1	CIC-SB02014B1C03.f1	Other data available 
3	3	6	SB02014B1D03.f1	SB02014B1D03.f1	CIC-SB02014B1D03.f1	Other data available 
3	3	7	SB02014B2E04.f1	SB02014B2E04.f1	CIC-SB02014B2E04.f1	Other data available 
3	3	8	SB02014B1F03.f1	SB02014B1F03.f1	DIRAS2 similar to MGC83985 protein	IPI:
3	3	9	SB02016A2E03.f1	SB02016A2E03.f1	TGU-SB02016A2E03.f1	No Annotation Available
3	3	10	SB02016B2F04.f1	SB02016B2F04.f1	"603741187F1 CSEQCHN56 cDNA clone ChEST638n21 5', mRNA sequence /clone=ChEST638n21 /clone_end=5' /gb=BU303083 /gi=25752794 /ug=Gga.30511 /len=689"	GGA_Unigene:
3	3	11	SB02016B2G08.f1	SB02016B2G08.f1	TGU-SB02016B2G08.f1	No Annotation Available
3	3	12	SB02016B1H10.f1	SB02016B1H10.f1	RCJMB04_12i19 Hypothetical protein	IPI:
3	3	13	SB02016B1D08.f1	SB02016B1D08.f1	RCJMB04_6h9 G1 to S phase transition 1	IPI:
3	3	14	SB02016A1F06.f1	SB02016A1F06.f1	CIC-SB.sd.918.C2.Contig12388	Other data available 
3	3	15	SB02016B1G02.f1	SB02016B1G02.f1	"RUSC1 similar to RUSC1 protein, partial"	IPI:
3	3	16	SB02016B2H04.f1	SB02016B2H04.f1	TGU-SB02016B2H04.f1	No Annotation Available
3	3	17	SB02018B2G06.f1	SB02018B2G06.f1	RCJMB04_4f12 cAMP-regulated phosphoprotein 19	IPI:
3	3	18	SB02018B2H01.f1	SB02018B2H01.f1	CIC-SB.7764.C1.Contig8406	Other data available 
3	3	19	SB02019B2A02.f1	SB02019B2A02.f1	ACSL1 Hypothetical protein	IPI:
3	3	20	SB02019A2C01.f1	SB02019A2C01.f1	TGU-SB02019A2C01.f1	No Annotation Available
3	4	1	SB02018B2G01.f1	SB02018B2G01.f1	TGU-SB02018B2G01.f1	No Annotation Available
3	4	2	SB02018A2H09.f1	SB02018A2H09.f1	TGU-SB02018A2H09.f1	No Annotation Available
3	4	3	SB02019A1A08.f1	SB02019A1A08.f1	LOC769722 hypothetical protein	IPI:
3	4	4	SB02019B2B05.f1	SB02019B2B05.f1	mRNA; cDNA DKFZp451I0810 (from clone DKFZp451I0810) /gb=AL833268 /gi=21733901 /ug=Hs.654474 /len=6274; Homo sapiens	HS_UNIGENE:
3	4	5	SB02021B1B05.f1	SB02021B1B05.f1	LOC423404 hypothetical protein	IPI:
3	4	6	SB02021A2D03.f1	SB02021A2D03.f1	"LOC771478 hypothetical protein, partial"	IPI:
3	4	7	SB02021B2E02.f1	SB02021B2E02.f1	TGU-SB02021B2E02.f1	No Annotation Available
3	4	8	SB02021A1G06.f1	SB02021A1G06.f1	TLE4 Groucho-related gene 4	IPI:
3	4	9	SB02021A2B12.f1	SB02021A2B12.f1	RCJMB04_9b24 Ras-related protein Rab-14	IPI:
3	4	10	SB02021B2C02.f1	SB02021B2C02.f1	PHF11 hypothetical protein	IPI:
3	4	11	SB02021A2E06.f1	SB02021A2E06.f1	CD69 C-type lectin-like receptor	IPI:
3	4	12	SB02021B2F10.f1	SB02021B2F10.f1	WNT5B Protein Wnt	IPI:
3	4	13	SB02023B2F01.f1	SB02023B2F01.f1	LOC416455 similar to MGC11257 protein	IPI:
3	4	14	SB02023B2G01.f1	SB02023B2G01.f1	LOC422106 hypothetical protein	IPI:
3	4	15	SB02023B2H04.f1	SB02023B2H04.f1	"finished cDNA, clone ChEST473f3 /gb=CR387121 /gi=46239880 /ug=Gga.9268 /len=1101"	GGA_Unigene:
3	4	16	SB02024B2A03.f1	SB02024B2A03.f1	"actin binding LIM protein family member 2 (LOC422866), mRNA /cds=p(1,1851) /gb=XM_420811 /gi=118090750 /ug=Gga.10869 /len=1851 ; Predicted; similar to;"	GGA_Unigene:
3	4	17	SB02023A2F06.f1	SB02023A2F06.f1	"zinc finger protein 423 (LOC415738), mRNA /cds=p(1,3855) /gb=XM_414103 /gi=118096325 /ug=Gga.28708 /len=4448 ; Predicted ; similar to;"	GGA_Unigene:
3	4	18	SB02023A2G07.f1	SB02023A2G07.f1	"NSMAF similar to FAN protein, partial"	IPI:
3	4	19	SB02023A2H11.f1	SB02023A2H11.f1	"603586547F1 CSEQCHN72 cDNA clone ChEST543n12 5', mRNA sequence /clone=ChEST543n12 /clone_end=5' /gb=BU363621 /gi=25871622 /ug=Gga.2767 /len=835"	GGA_Unigene:
3	4	20	SB02024A2A09.f1	SB02024A2A09.f1	"mRNA for hypothetical protein, clone 20c5 /cds=p(49,2514) /gb=AJ720551 /gi=53133761 /ug=Gga.7223 /len=3650"	GGA_Unigene:
3	5	1	SB02025A1G01.f1	SB02025A1G01.f1	"mRNA for hypothetical protein, clone 5b11 /cds=p(282,674) /gb=AJ719665 /gi=53128683 /ug=Gga.8752 /len=3180"	GGA_Unigene:
3	5	2	SB02025B1G10.f1	SB02025B1G10.f1	LOC771988 hypothetical protein isoform 1	IPI:
3	5	3	SB02026A1A02.f1	SB02026A1A02.f1	CTSB Cathepsin B precursor	IPI:
3	5	4	SB02026A2B07.f1	SB02026A2B07.f1	RCJMB04_23c5 Isoform 2 of Alpha-actinin-1	IPI:
3	5	5	SB02025B1F07.f1	SB02025B1F07.f1	RCJMB04_3e10 Hypothetical protein	IPI:
3	5	6	SB02025B2G03.f1	SB02025B2G03.f1	"hypothetical LOC418286 (LOC418286), mRNA /cds=p(224,490) /gb=XM_429565 /gi=118083299 /ug=Gga.2092 /len=1414 ; Predicted"	GGA_Unigene:
3	5	7	SB02025B1H04.f1	SB02025B1H04.f1	RCJMB04_32i2 Hypothetical protein	IPI:
3	5	8	SB02026A1B02.f1	SB02026A1B02.f1	KHDRBS2 similar to OTTHUMP00000016670	IPI:
3	5	9	SB02027A1H11.f1	SB02027A1H11.f1	LOC776050 hypothetical protein	IPI:
3	5	10	SB02028A2A07.f1	SB02028A2A07.f1	TGU-SB02028A2A07.f1	No Annotation Available
3	5	11	SB02028B2B04.f1	SB02028B2B04.f1	TGU-SB02028B2B04.f1	No Annotation Available
3	5	12	SB02028B1C12.f1	SB02028B1C12.f1	"nax23g07.y1 Chicken eye (embryo). Unnormalized (nax) cDNA clone nax23g07 5', mRNA sequence /clone=nax23g07 /clone_end=5' /gb=DR429922 /gi=68331938 /ug=Gga.23272 /len=790"	GGA_Unigene:
3	5	13	SB02027A1H03.f1	SB02027A1H03.f1	"GNPTG similar to N-acetylglucosamine-1-phosphate transferase, gamma subunit"	IPI:
3	5	14	SB02028A1A01.f1	SB02028A1A01.f1	"LOC777267 hypothetical protein, partial"	IPI:
3	5	15	SB02028A1B07.f1	SB02028A1B07.f1	FKBP7 similar to FK506 binding protein 7	IPI:
3	5	16	SB02028B1C04.f1	SB02028B1C04.f1	TGU-SB02028B1C04.f1	No Annotation Available
3	5	17	SB02030A2C04.f1	SB02030A2C04.f1	MRPL48 mitochondrial ribosomal protein L48	IPI:
3	5	18	SB02030B1D03.f1	SB02030B1D03.f1	"finished cDNA, clone ChEST811h18 /gb=CR407371 /gi=47022905 /ug=Gga.38623 /len=1032"	GGA_Unigene:
3	5	19	SB02030A2F07.f1	SB02030A2F07.f1	"DECR1 similar to 2,4-dienoyl-CoA reductase"	IPI:
3	5	20	SB02030B1G05.f1	SB02030B1G05.f1	TSN Translin	IPI:
3	6	1	SB02030B2B04.f1	SB02030B2B04.f1	PCID2 Hypothetical protein	IPI:
3	6	2	SB02030A1D08.f1	SB02030A1D08.f1	CIC-SB.7384.C1.Contig8032	Other data available 
3	6	3	SB02030B1E12.f1	SB02030B1E12.f1	TGU-SB02030B1E12.f1	No Annotation Available
3	6	4	SB02030A1G09.f1	SB02030A1G09.f1	CIC-SB02030A1G09.f1	Other data available 
3	6	5	SB02032A1E07.f2	SB02032A1E07.f2	"zinc finger RNA binding protein (ZFR), mRNA /cds=p(62,3199) /gb=XM_424997 /gi=118103689 /ug=Gga.19912 /len=5386 ; Predicted"	GGA_Unigene:
3	6	6	SB02032B2F04.f2	SB02032B2F04.f2	EPHA5 Isoform 1 of Ephrin type-A receptor 5 precursor	IPI:
3	6	7	SB02032B2G09.f2	SB02032B2G09.f2	RCJMB04_2f9 selenoprotein P	IPI:
3	6	8	SB02032B2H09.f2	SB02032B2H09.f2	CIC-SB02032B2H09.f2	Other data available 
3	6	9	SB02032B1D12.f2	SB02032B1D12.f2	STK32B similar to Serine/threonine kinase 32B	IPI:
3	6	10	SB02032A2F09.f2	SB02032A2F09.f2	KIAA1715 similar to KIAA1715 protein	IPI:
3	6	11	SB02032B2G03.f2	SB02032B2G03.f2	CIC-SB.5349.C1.Contig5996	Other data available 
3	6	12	SB02032B1H05.f2	SB02032B1H05.f2	RCJMB04_21j8 Hypothetical protein	IPI:
3	6	13	SB02034A1H09.f1	SB02034A1H09.f1	"mRNA for hypothetical protein, clone 11c24 /cds=p(253,1299) /gb=AJ720130 /gi=53131075 /ug=Gga.15892 /len=4078"	GGA_Unigene:
3	6	14	SB02035B2A01.f1	SB02035B2A01.f1	TGU-SB02035B2A01.f1	No Annotation Available
3	6	15	SB02035B2B02.f1	SB02035B2B02.f1	HINT1 Protein kinase C inhibitor	IPI:
3	6	16	SB02035B1C06.f1	SB02035B1C06.f1	TGU-SB02035B1C06.f1	No Annotation Available
3	6	17	SB02034A2H03.f1	SB02034A2H03.f1	CIC-SB.7208.C1.Contig7857	Other data available 
3	6	18	SB02035A1A07.f1	SB02035A1A07.f1	TGU-SB02035A1A07.f1	No Annotation Available
3	6	19	SB02035A1B09.f1	SB02035A1B09.f1	CIC-SB.10396.C1.Contig10927	Other data available 
3	6	20	SB02035A2C12.f1	SB02035A2C12.f1	CIC-SB.2823.C1.Contig3308	Other data available 
3	7	1	SB02037B2B03.f1	SB02037B2B03.f1	TGU-SB02037B2B03.f1	No Annotation Available
3	7	2	SB02037B1C12.f1	SB02037B1C12.f1	PCTK2 similar to PCTAIRE protein kinase 2	IPI:
3	7	3	SB02037A1E07.f1	SB02037A1E07.f1	CDT1 hypothetical protein	IPI:
3	7	4	SB02037A2F12.f1	SB02037A2F12.f1	LPL Lipoprotein lipase precursor	IPI:
3	7	5	SB02037A1B07.f1	SB02037A1B07.f1	DSCAM similar to Down syndrome cell adhesion molecule	IPI:
3	7	6	SB02037B1C06.f1	SB02037B1C06.f1	TGU-SB02037B1C06.f1	No Annotation Available
3	7	7	SB02037B2D07.f1	SB02037B2D07.f1	TGU-SB02037B2D07.f1	No Annotation Available
3	7	8	SB02037A2F05.f1	SB02037A2F05.f1	PRKAR1A cAMP-dependent protein kinase type I-alpha regulatory subunit	IPI:
3	7	9	SB02039A2E08.f1	SB02039A2E08.f1	clone cDNA48AR microsatellite MCW188 sequence /gb=L48897 /gi=13111686 /ug=Gga.5015 /len=491	GGA_Unigene:
3	7	10	SB02039B1F08.f1	SB02039B1F08.f1	CIC-SB02039B1F08.f1	Other data available 
3	7	11	SB02039B1G07.f1	SB02039B1G07.f1	"mRNA for hypothetical protein, clone 13j10 /cds=p(30,1421) /gb=AJ720256 /gi=53132553 /ug=Gga.22259 /len=2069"	GGA_Unigene:
3	7	12	SB02039B1H12.f1	SB02039B1H12.f1	"LOC771688 hypothetical protein, partial"	IPI:
3	7	13	SB02039A1E03.f1	SB02039A1E03.f1	"mRNA for hypothetical protein, clone 2l18 /cds=p(470,1519) /gb=AJ851435 /gi=60098476 /ug=Gga.4777 /len=3113"	GGA_Unigene:
3	7	14	SB02039A2F09.f1	SB02039A2F09.f1	RNF146 similar to RP3-351K20.1	IPI:
3	7	15	SB02039B2G02.f1	SB02039B2G02.f1	LOC423265 30 kDa protein	IPI:
3	7	16	SB02039B1H02.f1	SB02039B1H02.f1	LOC415936 hypothetical protein	IPI:
3	7	17	SB02042B2A07.f1	SB02042B2A07.f1	PES1 similar to pescadillo	IPI:
3	7	18	SB02042A2C02.f1	SB02042A2C02.f1	CIC-SB.1767.C1.Contig2162	Other data available 
3	7	19	SB02042A2D11.f1	SB02042A2D11.f1	ANKRD17 similar to ankyrin repeat domain protein 17	IPI:
3	7	20	SB02042B2E05.f1	SB02042B2E05.f1	RCJMB04_1j12 Hypothetical protein	IPI:
3	8	1	SB02042B1A01.f1	SB02042B1A01.f1	RCJMB04_14h1 Hypothetical protein	IPI:
3	8	2	SB02042B1B08.f1	SB02042B1B08.f1	TMEM47 hypothetical protein	IPI:
3	8	3	SB02042A2D06.f1	SB02042A2D06.f1	RCJMB04_13o20 41 kDa protein	IPI:
3	8	4	SB02042A1E09.f1	SB02042A1E09.f1	EPS15L1 similar to Eps15R	IPI:
3	8	5	SB02044A2G01.f1	SB02044A2G01.f1	RCJMB04_6j20 Hypothetical protein	IPI:
3	8	6	SB02044A2H09.f1	SB02044A2H09.f1	TGU-SB02044A2H09.f1	No Annotation Available
3	8	7	SB02045B2A04.f1	SB02045B2A04.f1	"RIKEN cDNA 5330439J01 gene (LOC421775), mRNA /gb=XR_027083 /gi=118088744 /ug=Gga.15802 /len=2527 ; Predicted ; similar to;"	GGA_Unigene:
3	8	8	SB02045A2C07.f1	SB02045A2C07.f1	CIC-SB02045A2C07.f1	Other data available 
3	8	9	SB02044B2F04.f1	SB02044B2F04.f1	MAP3K4 similar to mitogen-activated protein kinase kinase kinase 4	IPI:
3	8	10	SB02044A1H04.f1	SB02044A1H04.f1	TGU-SB02044A1H04.f1	No Annotation Available
3	8	11	SB02045A2A09.f1	SB02045A2A09.f1	TGU-SB02045A2A09.f1	No Annotation Available
3	8	12	SB02045B2B03.f1	SB02045B2B03.f1	TGU-SB02045B2B03.f1	No Annotation Available
3	8	13	SB02047B1C02.f1	SB02047B1C02.f1	INTS1 similar to KIAA1440	IPI:
3	8	14	SB02047B1D05.f1	SB02047B1D05.f1	LOC417638 similar to PTD016 protein	IPI:
3	8	15	SB02047B2E05.f1	SB02047B2E05.f1	"Chromosome 17 open reading frame 28 (LOC422113), mRNA /cds=p(79,2469) /gb=XM_420116 /gi=118099958 /ug=Gga.30538 /len=4596 ; Predicted ; similar to;"	GGA_Unigene:
3	8	16	SB02047B2F04.f1	SB02047B2F04.f1	"hypothetical LOC422894 (LOC422894), mRNA /cds=p(17,385) /gb=XM_420836 /gi=118090735 /ug=Gga.38224 /len=3342 ; Predicted"	GGA_Unigene:
3	8	17	SB02047A1C09.f1	SB02047A1C09.f1	"finished cDNA, clone ChEST564g9 /gb=CR523095 /gi=48841662 /ug=Gga.20174 /len=1368"	GGA_Unigene:
3	8	18	SB02047A2D12.f1	SB02047A2D12.f1	"LOC424618 similar to cytochrome P450, family 4, subfamily b, polypeptide 1"	IPI:
3	8	19	SB02047A1E11.f1	SB02047A1E11.f1	"mRNA for hypothetical protein, clone 34n23 /cds=p(109,663) /gb=AJ721090 /gi=53136839 /ug=Gga.12948 /len=1892"	GGA_Unigene:
3	8	20	SB02047A1F09.f1	SB02047A1F09.f1	TGU-SB02047A1F09.f1	No Annotation Available
3	9	1	SB02049B1E07.f1	SB02049B1E07.f1	LOC420334 hypothetical protein	IPI:
3	9	2	SB02049A1G02.f1	SB02049A1G02.f1	"gPGC_EST04696 Embryonic gonadal PGC cDNA Library cDNA 5', mRNA sequence /clone_end=5' /gb=DR414854 /gi=109664830 /ug=Gga.27037 /len=1381"	GGA_Unigene:
3	9	3	SB02049A2H03.f1	SB02049A2H03.f1	RCJMB04_8d17 Hypothetical protein	IPI:
3	9	4	SB03001A1A05.f1	SB03001A1A05.f1	SYNE1 similar to Nesprin-1	IPI:
3	9	5	SB02049A1E12.f1	SB02049A1E12.f1	NARG2 similar to BRCC1	IPI:
3	9	6	SB02049B1F09.f1	SB02049B1F09.f1	DGCR6 Protein DGCR6	IPI:
3	9	7	SB02049B2G08.f1	SB02049B2G08.f1	LOC420925 similar to Chromosome 6 open reading frame 151	IPI:
3	9	8	SB02049B2H09.f1	SB02049B2H09.f1	MRPL41 similar to Mrpl41-prov protein	IPI:
3	9	9	SB03002B2H07.f1	SB03002B2H07.f1	"finished cDNA, clone ChEST434d19 /gb=CR387033 /gi=46239792 /ug=Gga.15974 /len=1010"	GGA_Unigene:
3	9	10	SB03003B1A06.f1	SB03003B1A06.f1	INTS8 integrator complex subunit 8	IPI:
3	9	11	SB03003B1B09.f1	SB03003B1B09.f1	"zinc finger protein 507 (ZNF507), mRNA /cds=p(174,3002) /gb=XM_414126 /gi=118096375 /ug=Gga.10571 /len=3452 ; Predicted"	GGA_Unigene:
3	9	12	SB03003B1C11.f1	SB03003B1C11.f1	CDKL1 hypothetical protein	IPI:
3	9	13	SB03002B2H01.f1	SB03002B2H01.f1	TGU-SB03002B2H01.f1	No Annotation Available
3	9	14	SB03003A1A11.f1	SB03003A1A11.f1	TGU-SB03003A1A11.f1	No Annotation Available
3	9	15	SB03003B2B02.f1	SB03003B2B02.f1	TGU-SB03003B2B02.f1	No Annotation Available
3	9	16	SB03003B1C02.f1	SB03003B1C02.f1	TGU-SB03003B1C02.f1	No Annotation Available
3	9	17	SB03005A2A10.f1	SB03005A2A10.f1	"finished cDNA, clone ChEST613g9 /gb=CR523281 /gi=48841943 /ug=Gga.38780 /len=2101"	GGA_Unigene:
3	9	18	SB03005A2B11.f1	SB03005A2B11.f1	CIC-SB03005A2B11.f1	Other data available 
3	9	19	SB03005B1C03.f1	SB03005B1C03.f1	SLC7A1 similar to retroviral receptor	IPI:
3	9	20	SB03005B2D04.f1	SB03005B2D04.f1	TGU-SB03005B2D04.f1	No Annotation Available
3	10	1	SB03005A2A03.f1	SB03005A2A03.f1	"mRNA for hypothetical protein, clone 3n15 /cds=p(31,1317) /gb=AJ851487 /gi=60098580 /ug=Gga.4890 /len=2301"	GGA_Unigene:
3	10	2	SB03005A1B03.f1	SB03005A1B03.f1	RCJMB04_3c6 Hypothetical protein	IPI:
3	10	3	SB03005A1C06.f1	SB03005A1C06.f1	CIC-SB03005A1C06.f1	Other data available 
3	10	4	SB03005A2D10.f1	SB03005A2D10.f1	TGU-SB03005A2D10.f1	No Annotation Available
3	10	5	SB03007A1B08.f1	SB03007A1B08.f1	TGU-SB03007A1B08.f1	No Annotation Available
3	10	6	SB03007A2C07.f1	SB03007A2C07.f1	LOC769392 similar to LOC389203 protein	IPI:
3	10	7	SB03007A1D06.f1	SB03007A1D06.f1	TGU-SB03007A1D06.f1	No Annotation Available
3	10	8	SB03007A1E01.f1	SB03007A1E01.f1	"Dihydrouridine synthase 4-like (S. cerevisiae), transcript variant 1 (LOC769352), mRNA /cds=p(29,982) /gb=XM_001231914 /gi=118082093 /ug=Gga.12453 /len=2106 ; Predicted ; similar to;"	GGA_Unigene:
3	10	9	SB03007A2B03.f1	SB03007A2B03.f1	TGU-SB03007A2B03.f1	No Annotation Available
3	10	10	SB03007B1B12.f1	SB03007B1B12.f1	"LOC771688 hypothetical protein, partial"	IPI:
3	10	11	SB03007A2D01.f1	SB03007A2D01.f1	COX6A1 similar to cytochrome c oxidase subunit VIa	IPI:
3	10	12	SB03007B2D07.f1	SB03007B2D07.f1	TGU-SB03007B2D07.f1	No Annotation Available
3	10	13	SB03009A1C01.f1	SB03009A1C01.f1	LOC426803 similar to Chromosome 9 open reading frame 105	IPI:
3	10	14	SB03009B1C12.f1	SB03009B1C12.f1	"CUG triplet repeat, RNA binding protein 2 (CUGBP2), transcript variant 3, mRNA /cds=p(68,1594) /gb=NM_001025077 /gi=68303646 /ug=Hs.309288 /len=9227; Homo sapiens"	HS_UNIGENE:
3	10	15	SB03009B2D09.f1	SB03009B2D09.f1	CHERP calcium homeostasis endoplasmic reticulum protein	IPI:
3	10	16	SB03009B2E04.f1	SB03009B2E04.f1	TGU-SB03009B2E04.f1	No Annotation Available
3	10	17	SB03009B2B05.f1	SB03009B2B05.f1	TM6SF1 similar to transmembrane 6 superfamily member 1	IPI:
3	10	18	SB03009B1C07.f1	SB03009B1C07.f1	"finished cDNA, clone ChEST599o2 /gb=CR385368 /gi=46238047 /ug=Gga.39496 /len=1025"	GGA_Unigene:
3	10	19	SB03009B2D04.f1	SB03009B2D04.f1	TGU-SB03009B2D04.f1	No Annotation Available
3	10	20	SB03009A2E10.f1	SB03009A2E10.f1	CIC-SB.2218.C1.Contig2655	Other data available 
3	11	1	SB03011B1B03.f1	SB03011B1B03.f1	TGU-SB03011B1B03.f1	No Annotation Available
3	11	2	SB03011B1C02.f1	SB03011B1C02.f1	"mRNA for hypothetical protein, clone 16p10 /cds=p(135,1766) /gb=AJ851677 /gi=60098960 /ug=Gga.16530 /len=4405"	GGA_Unigene:
3	11	3	SB03011B1D06.f1	SB03011B1D06.f1	 16 kDa protein	IPI:
3	11	4	SB03011B1E06.f1	SB03011B1E06.f1	TGU-SB03011B1E06.f1	No Annotation Available
3	11	5	SB03011A2B07.f1	SB03011A2B07.f1	LOC419329 34 kDa protein	IPI:
3	11	6	SB03011A1C09.f1	SB03011A1C09.f1	SURF1 Surfeit locus protein 1	IPI:
3	11	7	SB03011A2D11.f1	SB03011A2D11.f1	THADA similar to death receptor interacting protein	IPI:
3	11	8	SB03011A1E12.f1	SB03011A1E12.f1	CRTC1 similar to CREB-regulated transcription coactivator 1	IPI:
3	11	9	SB03013B1C12.f1	SB03013B1C12.f1	CIC-SB.5802.C1.Contig6456	Other data available 
3	11	10	SB03013A2E03.f1	SB03013A2E03.f1	NIT2 hypothetical protein isoform 2	IPI:
3	11	11	SB03013A2F08.f1	SB03013A2F08.f1	CIC-SB03013A2F08.f1	Other data available 
3	11	12	SB03013B2G07.f1	SB03013B2G07.f1	"MRPL51 39S ribosomal protein L51, mitochondrial precursor"	IPI:
3	11	13	SB03013B2C04.f1	SB03013B2C04.f1	TGU-SB03013B2C04.f1	No Annotation Available
3	11	14	SB03013B1D09.f1	SB03013B1D09.f1	TGU-SB03013B1D09.f1	No Annotation Available
3	11	15	SB03013A1F01.f1	SB03013A1F01.f1	"ANKK1 Isoform C of Neural cell adhesion molecule 1, 180 kDa isoform precursor"	IPI:
3	11	16	SB03013A1G10.f1	SB03013A1G10.f1	CIC-SB03013A1G10.f1	Other data available 
3	11	17	SB03015B2G06.f1	SB03015B2G06.f1	LOC426097 similar to putative gag protein	IPI:
3	11	18	SB03016A2A01.f1	SB03016A2A01.f1	RGS6 similar to regulator of G-protein signaling-6 short	IPI:
3	11	19	SB03016B2A12.f1	SB03016B2A12.f1	CIC-SB.5611.C1.Contig6265	Other data available 
3	11	20	SB03016A2C05.f1	SB03016A2C05.f1	CIC-SB.5647.C1.Contig6302	Other data available 
3	12	1	SB03015A1G11.f1	SB03015A1G11.f1	 9 kDa protein	IPI:
3	12	2	SB03015B1H06.f1	SB03015B1H06.f1	DNAJC5 similar to DNAJC5 isoform 1	IPI:
3	12	3	SB03016B1A07.f1	SB03016B1A07.f1	"gonad_EST09233 Embryonic gonad cDNA Library cDNA 5', mRNA sequence /clone_end=5' /gb=CV862117 /gi=82790141 /ug=Gga.21070 /len=1268"	GGA_Unigene:
3	12	4	SB03016B1B11.f1	SB03016B1B11.f1	LOC421400 similar to dynein 2 light intermediate chain	IPI:
3	12	5	SB03018A1A04.f1	SB03018A1A04.f1	ADAM10 Hypothetical protein	IPI:
3	12	6	SB03018A1B02.f1	SB03018A1B02.f1	LOC770208 hypothetical protein	IPI:
3	12	7	SB03018A1C04.f1	SB03018A1C04.f1	"finished cDNA, clone ChEST9e19 /gb=CR386190 /gi=46238949 /ug=Gga.9381 /len=1310"	GGA_Unigene:
3	12	8	SB03018A1D03.f1	SB03018A1D03.f1	"finished cDNA, clone ChEST578m13 /gb=BX950671 /gi=46426285 /ug=Gga.6365 /len=1056"	GGA_Unigene:
3	12	9	SB03017B2H09.f1	SB03017B2H09.f1	SEC63 similar to SEC63 homolog	IPI:
3	12	10	SB03018B2A08.f1	SB03018B2A08.f1	SERPIND1 similar to heparin cofactor II	IPI:
3	12	11	SB03018B1B07.f1	SB03018B1B07.f1	MOBKL2B hypothetical protein	IPI:
3	12	12	SB03018B1C08.f1	SB03018B1C08.f1	CIC-SB.5510.C1.Contig6161	Other data available 
3	12	13	SB03020B1A06.f1	SB03020B1A06.f1	TGU-SB03020B1A06.f1	No Annotation Available
3	12	14	SB03020B2B09.f1	SB03020B2B09.f1	SLC24A2 Isoform IIA of Sodium/potassium/calcium exchanger 2 precursor	IPI:
3	12	15	SB03020B2C09.f1	SB03020B2C09.f1	CIC-SB.1578.C1.Contig1957	Other data available 
3	12	16	SB03020B2D07.f1	SB03020B2D07.f1	"finished cDNA, clone ChEST876f13 /gb=CR523376 /gi=48842038 /ug=Gga.20703 /len=992"	GGA_Unigene:
3	12	17	SB03020A1A12.f1	SB03020A1A12.f1	TGU-SB03020A1A12.f1	No Annotation Available
3	12	18	SB03020B1B04.f1	SB03020B1B04.f1	"finished cDNA, clone ChEST84n15 /gb=CR387805 /gi=46240564 /ug=Gga.2873 /len=1752"	GGA_Unigene:
3	12	19	SB03020B1C02.f1	SB03020B1C02.f1	TGU-SB03020B1C02.f1	No Annotation Available
3	12	20	SB03020B2D01.f1	SB03020B2D01.f1	"MAP/microtubule affinity-regulating kinase 1 (MARK1), mRNA /cds=p(44,2428) /gb=XM_419403 /gi=118087870 /ug=Gga.12905 /len=3868 ; Predicted"	GGA_Unigene:
3	13	1	SB03022B1A07.f1	SB03022B1A07.f1	"PIN4 similar to Protein (peptidyl-prolyl cis/trans isomerase) NIMA-interacting, 4"	IPI:
3	13	2	SB03022B2B06.f1	SB03022B2B06.f1	NEFH similar to heavy neurofilament protein	IPI:
3	13	3	SB03022B1C06.f1	SB03022B1C06.f1	CAMK4 Calmodulin kinase IV	IPI:
3	13	4	SB03022B1D05.f1	SB03022B1D05.f1	"finished cDNA, clone ChEST830g7 /gb=CR389015 /gi=46427660 /ug=Gga.17241 /len=1307"	GGA_Unigene:
3	13	5	SB03022A1A12.f1	SB03022A1A12.f1	"adaptor-related protein complex 4, epsilon 1 subunit (AP4E1), mRNA /cds=p(1,3453) /gb=XM_413808 /gi=118095747 /ug=Gga.39692 /len=5338 ; Predicted"	GGA_Unigene:
3	13	6	SB03022B1B01.f1	SB03022B1B01.f1	"KIAA0542 protein (LOC427706), mRNA /cds=p(238,2676) /gb=XM_425281 /gi=118098716 /ug=Gga.9957 /len=5434 ; Predicted ; similar to;"	GGA_Unigene:
3	13	7	SB03022B1C01.f1	SB03022B1C01.f1	RCJMB04_31l23 Hypothetical protein	IPI:
3	13	8	SB03022A1D12.f1	SB03022A1D12.f1	"DYNC1H1 similar to dynein, cytoplasmic, heavy polypeptide 1"	IPI:
3	13	9	SB03024B1B07.f1	SB03024B1B07.f1	CIC-SB03024B1B07.f1	Other data available 
3	13	10	SB03024B2C08.f1	SB03024B2C08.f1	ASMTL hypothetical protein	IPI:
3	13	11	SB03024B2D05.f1	SB03024B2D05.f1	CIC-SB.5095.C1.Contig5744	Other data available 
3	13	12	SB03024A1E12.f1	SB03024A1E12.f1	CIC-SB03024A1E12.f1	Other data available 
3	13	13	SB03024A2B10.f1	SB03024A2B10.f1	 Hoxb7	IPI:
3	13	14	SB03024B1C01.f1	SB03024B1C01.f1	TGU-SB03024B1C01.f1	No Annotation Available
3	13	15	SB03024A2D11.f1	SB03024A2D11.f1	TGU-SB03024A2D11.f1	No Annotation Available
3	13	16	SB03024A2E05.f1	SB03024A2E05.f1	TGU-SB03024A2E05.f1	No Annotation Available
3	13	17	SB03026A1C11.f1	SB03026A1C11.f1	LOC426336 similar to C-type lectin	IPI:
3	13	18	SB03026B2D02.f1	SB03026B2D02.f1	"hypothetical protein LOC771190 (LOC771190), mRNA /cds=p(1,369) /gb=XM_001234483 /gi=118099188 /ug=Gga.37467 /len=788 ; Predicted"	GGA_Unigene:
3	13	19	SB03026B2E05.f1	SB03026B2E05.f1	RCJMB04_32c9 Hypothetical protein	IPI:
3	13	20	SB03026B1F10.f1	SB03026B1F10.f1	NISCH similar to KIAA0975 protein	IPI:
3	14	1	SB03026B1B11.f1	SB03026B1B11.f1	MRPL23 hypothetical protein	IPI:
3	14	2	SB03026A1D08.f1	SB03026A1D08.f1	JOSD3 similar to Josephin domain containing 3	IPI:
3	14	3	SB03026B2E01.f1	SB03026B2E01.f1	TUBB2B Tubulin beta-2 chain	IPI:
3	14	4	SB03026B2F03.f1	SB03026B2F03.f1	TGU-SB03026B2F03.f1	No Annotation Available
3	14	5	SB03028B2F03.f1	SB03028B2F03.f1	"finished cDNA, clone ChEST89b9 /gb=BX934559 /gi=41635087 /ug=Gga.4571 /len=1463"	GGA_Unigene:
3	14	6	SB03028B2G01.f1	SB03028B2G01.f1	TGU-SB03028B2G01.f1	No Annotation Available
3	14	7	SB03028B2H02.f1	SB03028B2H02.f1	"finished cDNA, clone ChEST325j8 /gb=CR388979 /gi=46427624 /ug=Gga.7506 /len=1000"	GGA_Unigene:
3	14	8	SB03029B2A05.f1	SB03029B2A05.f1	"mitogen-activated protein kinase-activated protein kinase 5 (MAPKAPK5), mRNA /cds=p(1,1398) /gb=XM_425272 /gi=118098553 /ug=Gga.4024 /len=1900 ; Predicted"	GGA_Unigene:
3	14	9	SB03028A1F12.f1	SB03028A1F12.f1	TGU-SB03028A1F12.f1	No Annotation Available
3	14	10	SB03028A1G06.f1	SB03028A1G06.f1	VPS26A hypothetical protein	IPI:
3	14	11	SB03028A1H09.f1	SB03028A1H09.f1	 Isoform 1 of Elastin precursor	IPI:
3	14	12	SB03029A1A12.f1	SB03029A1A12.f1	TGU-SB03029A1A12.f1	No Annotation Available
3	14	13	SB03030A1H10.f1	SB03030A1H10.f1	"gPGC_EST09268 Embryonic gonadal PGC cDNA Library cDNA 5', mRNA sequence /clone_end=5' /gb=DR419426 /gi=109669402 /ug=Gga.25088 /len=1372"	GGA_Unigene:
3	14	14	SB03031A1A12.f1	SB03031A1A12.f1	TGU-SB03031A1A12.f1	No Annotation Available
3	14	15	SB03031A1B11.f1	SB03031A1B11.f1	LOC423077 similar to deafness locus associated putative guanine nucleotide exchange factor	IPI:
3	14	16	SB03031B1C02.f1	SB03031B1C02.f1	"Tcell leukemia homeobox 3 (TLX3), mRNA /cds=p(174,1067) /gb=NM_205014 /gi=46048819 /ug=Gga.38990 /len=1603"	GGA_Unigene:
3	14	17	SB03030A2H05.f1	SB03030A2H05.f1	LOC424287 similar to Transmembrane protein 163	IPI:
3	14	18	SB03031A2A03.f1	SB03031A2A03.f1	"603798494F1 CSEQCHN23 cDNA clone ChEST766k23 5', mRNA sequence /clone=ChEST766k23 /clone_end=5' /gb=BU229734 /gi=25469833 /ug=Gga.22833 /len=761"	GGA_Unigene:
3	14	19	SB03031A1B05.f1	SB03031A1B05.f1	TGU-SB03031A1B05.f1	No Annotation Available
3	14	20	SB03031A2C07.f1	SB03031A2C07.f1	CIC-SB03031A2C07.f1	Other data available 
3	15	1	SB03033B2B03.f1	SB03033B2B03.f1	TGU-SB03033B2B03.f1	No Annotation Available
3	15	2	SB03033B2C09.f1	SB03033B2C09.f1	SLITRK6 similar to slit and trk like 6	IPI:
3	15	3	SB03033B1D12.f1	SB03033B1D12.f1	RCJMB04_13p19 51 kDa protein	IPI:
3	15	4	SB03033A2F01.f1	SB03033A2F01.f1	CIC-SB03033A2F01.f1	Other data available 
3	15	5	SB03033A1B11.f1	SB03033A1B11.f1	ATP6V1D similar to vacuolar ATPase subunit D	IPI:
3	15	6	SB03033B1C05.f1	SB03033B1C05.f1	PTP4A2 similar to protein-tyrosine phosphatase isoform 1	IPI:
3	15	7	SB03033B1D07.f1	SB03033B1D07.f1	"brain_EST02788 Brain cDNA Library cDNA 3', mRNA sequence /clone_end=3' /gb=CO759596 /gi=50960839 /ug=Gga.25459 /len=975"	GGA_Unigene:
3	15	8	SB03033B2E06.f1	SB03033B2E06.f1	RCJMB04_26e19 Integrator complex subunit 11	IPI:
3	15	9	SB03035B2F09.f1	SB03035B2F09.f1	TGU-SB03035B2F09.f1	No Annotation Available
3	15	10	SB03035A2H01.f1	SB03035A2H01.f1	TGU-SB03035A2H01.f1	No Annotation Available
3	15	11	SB03036A2A12.f1	SB03036A2A12.f1	FRMPD4 similar to KIAA0316 protein	IPI:
3	15	12	SB03036A2C12.f1	SB03036A2C12.f1	TGU-SB03036A2C12.f1	No Annotation Available
3	15	13	SB03035B1F05.f1	SB03035B1F05.f1	CIC-SB03035B1F05.f1	Other data available 
3	15	14	SB03035B2G06.f1	SB03035B2G06.f1	"mRNA for hypothetical protein, clone 3c5 /cds=p(108,2063) /gb=AJ719531 /gi=53127721 /ug=Gga.16490 /len=3460"	GGA_Unigene:
3	15	15	SB03035B2H12.f1	SB03035B2H12.f1	ERC1 similar to ELKS epsilon isoform 2	IPI:
3	15	16	SB03036B1B08.f1	SB03036B1B08.f1	PEX11A similar to Pex11a protein	IPI:
3	15	17	SB03038A2B09.f1	SB03038A2B09.f1	RCJMB04_1a5 77 kDa protein	IPI:
3	15	18	SB03038A1C06.f1	SB03038A1C06.f1	RCJMB04_13j19 Hypothetical protein	IPI:
3	15	19	SB03038B2D02.f1	SB03038B2D02.f1	"mRNA for hypothetical protein, clone 1d3 /cds=p(43,855) /gb=AJ851383 /gi=60098372 /ug=Gga.1797 /len=4801"	GGA_Unigene:
3	15	20	SB03038A2E12.f1	SB03038A2E12.f1	"finished cDNA, clone ChEST794n20 /gb=CR391587 /gi=46430232 /ug=Gga.2154 /len=649"	GGA_Unigene:
3	16	1	SB03038A2B03.f1	SB03038A2B03.f1	TGU-SB03038A2B03.f1	No Annotation Available
3	16	2	SB03038A2C02.f1	SB03038A2C02.f1	CIC-SB03038A2C02.f1	Other data available 
3	16	3	SB03038A1D05.f1	SB03038A1D05.f1	"KIAA0371 (LOC417015), mRNA /cds=p(369,4103) /gb=XM_415304 /gi=118098882 /ug=Gga.7775 /len=6733 ; Predicted ; similar to;"	GGA_Unigene:
3	16	4	SB03038A2E07.f1	SB03038A2E07.f1	TGU-SB03038A2E07.f1	No Annotation Available
3	16	5	SB03040A1D04.f1	SB03040A1D04.f1	"mRNA for hypothetical protein, clone 4p19 /cds=p(123,935) /gb=AJ719658 /gi=53128610 /ug=Gga.22541 /len=1711"	GGA_Unigene:
3	16	6	SB03040A2E08.f1	SB03040A2E08.f1	MIB2 E3 ubiquitin-protein ligase MIB2	IPI:
3	16	7	SB03040A1F10.f1	SB03040A1F10.f1	TGU-SB03040A1F10.f1	No Annotation Available
3	16	8	SB03040A2G05.f1	SB03040A2G05.f1	PCDHAC2 Cadherin-related neuronal receptor c02	IPI:
3	16	9	SB03040B2C07.f1	SB03040B2C07.f1	"leucine rich repeat transmembrane neuronal 3 (LRRTM3), mRNA /cds=p(263,2008) /gb=XM_421532 /gi=118092476 /ug=Gga.16173 /len=3436 ; Predicted"	GGA_Unigene:
3	16	10	SB03040A1E03.f1	SB03040A1E03.f1	TGU-SB03040A1E03.f1	No Annotation Available
3	16	11	SB03040A2F02.f1	SB03040A2F02.f1	TGU-SB03040A2F02.f1	No Annotation Available
3	16	12	SB03040B1F12.f1	SB03040B1F12.f1	TGU-SB03040B1F12.f1	No Annotation Available
3	16	13	SB03042A2E05.f1	SB03042A2E05.f1	TGU-SB03042A2E05.f1	No Annotation Available
3	16	14	SB03042A1F04.f1	SB03042A1F04.f1	"APOA1BP similar to LOC496142 protein, partial"	IPI:
3	16	15	SB03042A2G04.f1	SB03042A2G04.f1	"gPGC_EST01295 Embryonic gonadal PGC cDNA Library cDNA 5', mRNA sequence /clone_end=5' /gb=DR411453 /gi=109661429 /ug=Gga.27739 /len=1348"	GGA_Unigene:
3	16	16	SB03042A1H10.f1	SB03042A1H10.f1	ANXA6 75 kDa protein	IPI:
3	16	17	SB03042B1D12.f1	SB03042B1D12.f1	TGU-SB03042B1D12.f1	No Annotation Available
3	16	18	SB03042B1E11.f1	SB03042B1E11.f1	SLC26A5 Prestin	IPI:
3	16	19	SB03042B1F12.f1	SB03042B1F12.f1	TIA1 TIA-1	IPI:
3	16	20	SB03042A2H03.f1	SB03042A2H03.f1	CIC-SB.3713.C1.Contig4296	Other data available 
3	17	1	SB03044B1E02.f1	SB03044B1E02.f1	CIC-SB03044B1E02.f1	Other data available 
3	17	2	SB03044B1F03.f1	SB03044B1F03.f1	"AP-3 complex beta3A subunit (LOC427646), mRNA /gb=XR_027204 /gi=118103847 /ug=Gga.23209 /len=3892 ; Predicted; similar to;"	GGA_Unigene:
3	17	3	SB03044B1G04.f1	SB03044B1G04.f1	CIC-SB03044B1G04.f1	Other data available 
3	17	4	SB03044B1H06.f1	SB03044B1H06.f1	"finished cDNA, clone ChEST84n15 /gb=CR387805 /gi=46240564 /ug=Gga.2873 /len=1752"	GGA_Unigene:
3	17	5	SB03044A2E08.f1	SB03044A2E08.f1	CIC-SB03044A2E08.f1	Other data available 
3	17	6	SB03044A1F06.f1	SB03044A1F06.f1	LRP1 Isoform 1 of Low-density lipoprotein receptor-related protein 1 precursor	IPI:
3	17	7	SB03044A1G08.f1	SB03044A1G08.f1	TGU-SB03044A1G08.f1	No Annotation Available
3	17	8	SB03044B1H01.f1	SB03044B1H01.f1	TGU-SB03044B1H01.f1	No Annotation Available
3	17	9	SB03046B1E08.f1	SB03046B1E08.f1	"mRNA for hypothetical protein, clone 7n6 /cds=p(97,681) /gb=AJ851573 /gi=60098752 /ug=Gga.9900 /len=2721"	GGA_Unigene:
3	17	10	SB03046B2F07.f1	SB03046B2F07.f1	CIC-SB.1824.C1.Contig2224	Other data available 
3	17	11	SB03046B2G06.f1	SB03046B2G06.f1	RCJMB04_29l1 Putative ATP-dependent RNA helicase DHX30	IPI:
3	17	12	SB03046B1H08.f1	SB03046B1H08.f1	TGU-SB03046B1H08.f1	No Annotation Available
3	17	13	SB03046B2E03.f1	SB03046B2E03.f1	HNRPU similar to Heterogeneous nuclear ribonucleoprotein U	IPI:
3	17	14	SB03046B2F01.f1	SB03046B2F01.f1	"LOC419584 similar to Discoidin, CUB and LCCL domain containing 1"	IPI:
3	17	15	SB03046A1G11.f1	SB03046A1G11.f1	TGU-SB03046A1G11.f1	No Annotation Available
3	17	16	SB03046B1H04.f1	SB03046B1H04.f1	TGU-SB03046B1H04.f1	No Annotation Available
3	17	17	SB03048B2G01.f1	SB03048B2G01.f1	YTHDF3 Hypothetical protein	IPI:
3	17	18	SB03048B2H04.f1	SB03048B2H04.f1	LOC770922 Hypothetical protein	IPI:
3	17	19	SB03049B2A05.f1	SB03049B2A05.f1	CIC-SB03049B2A05.f1	Other data available 
3	17	20	SB03049B2B09.f1	SB03049B2B09.f1	LOC420168 similar to RIKEN cDNA 4930418G15 gene	IPI:
3	18	1	SB03048A1G07.f1	SB03048A1G07.f1	CIC-SB03048A1G07.f1	Other data available 
3	18	2	SB03048A1H12.f1	SB03048A1H12.f1	RCJMB04_6n13 Hypothetical protein	IPI:
3	18	3	SB03049A2A11.f1	SB03049A2A11.f1	CLK4 similar to cdc2/CDC28-like protein kinase 4	IPI:
3	18	4	SB03049B1B02.f1	SB03049B1B02.f1	CIC-SB.9845.C1.Contig10361	Other data available 
3	18	5	SB03051A1A06.f1	SB03051A1A06.f1	LOC423265 30 kDa protein	IPI:
3	18	6	SB03051A1B05.f1	SB03051A1B05.f1	"activin A receptor, type I (ACVR1), mRNA /cds=p(147,1661) /gb=NM_204560 /gi=46048925 /ug=Gga.2875 /len=2792"	GGA_Unigene:
3	18	7	SB03051A2C01.f1	SB03051A2C01.f1	TGU-SB03051A2C01.f1	No Annotation Available
3	18	8	SB03051A2D07.f1	SB03051A2D07.f1	CIC-SB03051A2D07.f1	Other data available 
3	18	9	SB03050B2H12.f1	SB03050B2H12.f1	"DUSP3 similar to Chain A, Human Vh1-Related Dual-Specificity Phosphatase"	IPI:
3	18	10	SB03051B2A10.f1	SB03051B2A10.f1	TGU-SB03051B2A10.f1	No Annotation Available
3	18	11	SB03051B2B09.f1	SB03051B2B09.f1	"LOC429809 similar to up-regulated in liver cancer 1, partial"	IPI:
3	18	12	SB03051A1D03.f1	SB03051A1D03.f1	TEX9 similar to Testis expressed sequence 9	IPI:
3	18	13	SB010006000C06	SB010006000C06	ARFRP1 similar to ADP-ribosylation factor related protein 1	IPI:
3	18	14	SB010008000D03	SB010008000D03	TGU-SB010008000D03	No Annotation Available
3	18	15	SB010007000E07	SB010007000E07	METTL5 similar to DC3	IPI:
3	18	16	SB010005000G04	SB010005000G04	TGU-SB010005000G04	No Annotation Available
3	18	17	SB010006000C02	SB010006000C02	CIC-SB010006000C02	Other data available 
3	18	18	SB010006000D06	SB010006000D06	TGU-SB010006000D06	No Annotation Available
3	18	19	SB010008000E01	SB010008000E01	"PIK4CA similar to Phosphatidylinositol 4-kinase, catalytic, alpha polypeptide"	IPI:
3	18	20	SB010008000F06	SB010008000F06	VPS29 Hypothetical protein	IPI:
3	19	1	SB010014000H09	SB010014000H09	"WDR73 hypothetical protein, partial"	IPI:
3	19	2	SB010020000A01	SB010020000A01	RCJMB04_13c13 17 kDa protein	IPI:
3	19	3	SB010019000B08	SB010019000B08	"finished cDNA, clone ChEST209m24 /gb=CR391178 /gi=46429823 /ug=Gga.6772 /len=1130"	GGA_Unigene:
3	19	4	SB010018000D01	SB010018000D01	"finished cDNA, clone ChEST712h12 /gb=CR733395 /gi=51231712 /ug=Gga.1647 /len=1548"	GGA_Unigene:
3	19	5	SB010014000H04	SB010014000H04	PACSIN2 Protein kinase C and casein kinase substrate in neurons protein 2	IPI:
3	19	6	SB010018000A09	SB010018000A09	"RAB39B, member RAS oncogene family (RAB39B), mRNA /cds=p(1,537) /gb=XM_420326 /gi=118089658 /ug=Gga.18891 /len=3742 ; Predicted"	GGA_Unigene:
3	19	7	SB010018000B12	SB010018000B12	"603767845F1 CSEQRBN14 cDNA clone ChEST696j12 5', mRNA sequence /clone=ChEST696j12 /clone_end=5' /gb=BU450488 /gi=25939799 /ug=Gga.31883 /len=839"	GGA_Unigene:
3	19	8	SB010019000C06	SB010019000C06	CIC-SB010019000C06	Other data available 
3	19	9	SB020001000D01	SB020001000D01	"603137560F1 CSEQCHL25 cDNA clone ChEST124g15 5', mRNA sequence /clone=ChEST124g15 /clone_end=5' /gb=BU141433 /gi=25356860 /ug=Gga.26681 /len=783"	GGA_Unigene:
3	19	10	SB020001000G05	SB020001000G05	TGU-SB020001000G05	No Annotation Available
3	19	11	SB020002000B05	SB020002000B05	TGU-SB020002000B05	No Annotation Available
3	19	12	SB020002000F04	SB020002000F04	LOC424042 similar to MGC81019 protein isoform 2	IPI:
3	19	13	SB020001000B02	SB020001000B02	NEO1 similar to neogenin	IPI:
3	19	14	SB020001000F07	SB020001000F07	CIC-SB020001000F07	Other data available 
3	19	15	SB020002000A10	SB020002000A10	CIC-SB020002000A10	Other data available 
3	19	16	SB020002000E05	SB020002000E05	"mRNA for hypothetical protein, clone 17p9 /cds=p(44,1594) /gb=AJ720455 /gi=53133569 /ug=Gga.1015 /len=2844"	GGA_Unigene:
3	19	17	SB02028A2G01.f1	SB02028A2G01.f1	KLHDC8B similar to Kelch domain containing 8B	IPI:
3	19	18	SB02031B1A07.f1	SB02031B1A07.f1	AACS 25 kDa protein	IPI:
3	19	19	SB02033A2B11.f1	SB02033A2B11.f1	RCJMB04_3a6 Hypothetical protein	IPI:
3	19	20	SB02034B2H09.f1	SB02034B2H09.f1	MRPS26 Mitochondrial ribosomal protein S26	IPI:
3	20	1	SB02027B2C04.f1	SB02027B2C04.f1	RCJMB04_15b14 Hypothetical protein	IPI:
3	20	2	SB02031A1A02.f1	SB02031A1A02.f1	"gonad_EST09380 Embryonic gonad cDNA Library cDNA 5', mRNA sequence /clone_end=5' /gb=CV861799 /gi=82790288 /ug=Gga.22069 /len=1290"	GGA_Unigene:
3	20	3	SB02032B2A06.f2	SB02032B2A06.f2	CIC-SB02032B2A06.f2	Other data available 
3	20	4	SB02034B1G11.f1	SB02034B1G11.f1	TTC8 similar to tetratricopeptide repeat domain 8	IPI:
3	20	5	SB03017A1D03.f1	SB03017A1D03.f1	MID1IP1 THRSP-like protein	IPI:
3	20	6	SB03018B2E12.f1	SB03018B2E12.f1	 Hypothetical protein	IPI:
3	20	7	SB03020A2B05.f1	SB03020A2B05.f1	RAP1A similar to turkey RAP1Ab	IPI:
3	20	8	SB03022A2D03.f1	SB03022A2D03.f1	CIC-SB.sd.2264.C1.Contig13885	Other data available 
3	20	9	SB03016B1G01.f1	SB03016B1G01.f1	"mRNA for hypothetical protein, clone 28o12 /cds=p(164,1735) /gb=AJ720887 /gi=53136433 /ug=Gga.21754 /len=2607"	GGA_Unigene:
3	20	10	SB03018A1G10.f1	SB03018A1G10.f1	CIC-SB.5547.C1.Contig6196	Other data available 
3	20	11	SB03020A1D12.f1	SB03020A1D12.f1	"mRNA for hypothetical protein, clone 25g11 /cds=p(103,468) /gb=AJ720780 /gi=53135591 /ug=Gga.39033 /len=2382"	GGA_Unigene:
3	20	12	SB03022A1A02.f1	SB03022A1A02.f1	MLLT1 similar to LTG19	IPI:
3	20	13	SB010013000H01	SB010013000H01	TGU-SB010013000H01	No Annotation Available
3	20	14	SB010020000E11	SB010020000E11	"putative microtubule associated protein (NAU), mRNA /cds=p(99,1208) /gb=NM_204919 /gi=45382518 /ug=Gga.4439 /len=5069"	GGA_Unigene:
3	20	15	SB010009000H05	SB010009000H05	TGU-SB010009000H05	No Annotation Available
3	20	16	SB010019000F03	SB010019000F03	RCJMB04_2k24 Hypothetical protein	IPI:
3	20	17	CAB	CAB	CAB	
3	20	18	MSG	MSG	MSG	
3	20	19	RUB	RUB	RUB	
3	20	20	buffer	buffer	buffer	
3	21	1	beta actin	beta actin	beta actin	
3	21	2	GAPDH	GAPDH	GAPDH
3	21	3	ZENK	ZENK	ZENK
3	21	4	Histone H3	Histone H3	Histone H3
3	21	5	Blank	Blank	Blank
3	21	6	Blank	Blank	Blank
3	21	7	Blank	Blank	Blank
3	21	8	Blank	Blank	Blank
3	21	9	Blank	Blank	Blank
3	21	10	Blank	Blank	Blank
3	21	11	Blank	Blank	Blank
3	21	12	Blank	Blank	Blank
3	21	13	Blank	Blank	Blank
3	21	14	Blank	Blank	Blank
3	21	15	Blank	Blank	Blank
3	21	16	Blank	Blank	Blank
3	21	17	Blank	Blank	Blank
3	21	18	Blank	Blank	Blank	
3	21	19	Blank	Blank	Blank	
3	21	20	Blank	Blank	Blank	
4	1	1	SB02004A1F12.f1	SB02004A1F12.f1	"SETDB1 similar to SET domain, bifurcated 1"	IPI:
4	1	2	SB02004B2G03.f1	SB02004B2G03.f1	DCTN6 similar to WS-3 isoform 1	IPI:
4	1	3	SB02004B2H06.f1	SB02004B2H06.f1	TGU-SB02004B2H06.f1	No Annotation Available
4	1	4	SB02005B2A07.f1	SB02005B2A07.f1	CIC-SB.5006.C1.Contig5653	Other data available 
4	1	5	SB02004A1F08.f1	SB02004A1F08.f1	TGU-SB02004A1F08.f1	No Annotation Available
4	1	6	SB02004A1G06.f1	SB02004A1G06.f1	CDS1 similar to CDP-diacylglycerol synthase 1	IPI:
4	1	7	SB02004A2H12.f1	SB02004A2H12.f1	APOA1 Apolipoprotein A-I precursor	IPI:
4	1	8	SB02005B1A01.f1	SB02005B1A01.f1	MRPL18 hypothetical protein	IPI:
4	1	9	SB02006A2H11.f1	SB02006A2H11.f1	"GNAS complex locus, transcript variant 3 (GNAS), mRNA /cds=p(117,1256) /gb=XM_417485 /gi=118100849 /ug=Gga.10262 /len=4944 ; Predicted"	GGA_Unigene:
4	1	10	SB02007A2A10.f1	SB02007A2A10.f1	LOC771939 similar to Ubiquinol-cytochrome c reductase hinge protein	IPI:
4	1	11	SB02007B2B04.f1	SB02007B2B04.f1	"RCJMB04_7g5 60 kDa heat shock protein, mitochondrial precursor"	IPI:
4	1	12	SB02007B1C08.f1	SB02007B1C08.f1	GNG4 similar to Gng4-prov protein	IPI:
4	1	13	SB02006A1H07.f1	SB02006A1H07.f1	MAPK11 Hypothetical protein	IPI:
4	1	14	SB02007A1A05.f1	SB02007A1A05.f1	EIF1 similar to isolog of yeast sui1 and rice gos2; putative	IPI:
4	1	15	SB02007A1B08.f1	SB02007A1B08.f1	TGU-SB02007A1B08.f1	No Annotation Available
4	1	16	SB02007B1C02.f1	SB02007B1C02.f1	"arginase 1 (LOC423272), mRNA /gb=XR_026899 /gi=118091756 /ug=Gga.8117 /len=1230 ; Predicted; similar to;"	GGA_Unigene:
4	1	17	SB02008B2G10.f1	SB02008B2G10.f1	CYP51 Lanosterol 14alpha-demethylase	IPI:
4	1	18	SB02008B2H09.f1	SB02008B2H09.f1	LOC420925 similar to Chromosome 6 open reading frame 151	IPI:
4	1	19	SB02009B2A07.f1	SB02009B2A07.f1	CIC-SB02009B2A07.f1	Other data available 
4	1	20	SB02009B1B11.f1	SB02009B1B11.f1	SAFB similar to scaffold attachment factor B	IPI:
4	2	1	SB02008B2G05.f1	SB02008B2G05.f1	WDR61 WD repeat protein 61	IPI:
4	2	2	SB02008B2H04.f1	SB02008B2H04.f1	TGU-SB02008B2H04.f1	No Annotation Available
4	2	3	SB02009B1A02.f1	SB02009B1A02.f1	CIC-SB.2819.C1.Contig3303	Other data available 
4	2	4	SB02009B1B07.f1	SB02009B1B07.f1	KCNAB1 Voltage-gated potassium channel subunit beta-1	IPI:
4	2	5	SB02011A2A08.f1	SB02011A2A08.f1	DBN1 drebrin 1	IPI:
4	2	6	SB02011A2B11.f1	SB02011A2B11.f1	"finished cDNA, clone ChEST1020m19 /gb=CR385903 /gi=46238662 /ug=Gga.16208 /len=924"	GGA_Unigene:
4	2	7	SB02011B2C02.f1	SB02011B2C02.f1	PTP4A1 Hypothetical protein	IPI:
4	2	8	SB02011B1D07.f1	SB02011B1D07.f1	SELT Selenoprotein T precursor	IPI:
4	2	9	SB02011A2A02.f1	SB02011A2A02.f1	"SETDB1 similar to SET domain, bifurcated 1"	IPI:
4	2	10	SB02011A2B04.f1	SB02011A2B04.f1	PNLDC1 hypothetical protein	IPI:
4	2	11	SB02011A2C07.f1	SB02011A2C07.f1	"finished cDNA, clone ChEST72p22 /gb=BX935056 /gi=46018441 /ug=Gga.12675 /len=2505"	GGA_Unigene:
4	2	12	SB02011B2D01.f1	SB02011B2D01.f1	ABI2 similar to Abl-interactor 2 isoform 5	IPI:
4	2	13	SB02013A1C03.f1	SB02013A1C03.f1	TGU-SB02013A1C03.f1	No Annotation Available
4	2	14	SB02013A2D09.f1	SB02013A2D09.f1	TGU-SB02013A2D09.f1	No Annotation Available
4	2	15	SB02013A1E10.f1	SB02013A1E10.f1	CIC-SB02013A1E10.f1	Other data available 
4	2	16	SB02013A1F08.f1	SB02013A1F08.f1	KIF1B similar to kinesin family member 1B	IPI:
4	2	17	SB02013B2B10.f1	SB02013B2B10.f1	"hypoxia-inducible factor 1, alpha subunit (basic helix-loop-helix transcription factor) (HIF1A), mRNA /cds=p(42,2477) /gb=NM_204297 /gi=45383549 /ug=Gga.4933 /len=6597"	GGA_Unigene:
4	2	18	SB02013A1D03.f1	SB02013A1D03.f1	"putative RNA-binding protein Q99 (LOC428222), mRNA /cds=p(1,2499) /gb=XM_425781 /gi=118101641 /ug=Gga.25813 /len=6510 ; Predicted ; similar to;"	GGA_Unigene:
4	2	19	SB02013A2E06.f1	SB02013A2E06.f1	TGU-SB02013A2E06.f1	No Annotation Available
4	2	20	SB02013A1F02.f1	SB02013A1F02.f1	CIC-SB.6559.C1.Contig7223	Other data available 
4	3	1	SB02015A2D10.f1	SB02015A2D10.f1	"PLEKHM2 similar to pleckstrin homology domain containing, family M (with RUN domain) member 2"	IPI:
4	3	2	SB02015A2E09.f1	SB02015A2E09.f1	 Betatropomyosin	IPI:
4	3	3	SB02015A2F09.f1	SB02015A2F09.f1	MRAS R-Ras3	IPI:
4	3	4	SB02015B1G03.f1	SB02015B1G03.f1	EPHB2 EPH receptor B2	IPI:
4	3	5	SB02015A2D05.f1	SB02015A2D05.f1	LRRTM3 hypothetical protein	IPI:
4	3	6	SB02015A2E05.f1	SB02015A2E05.f1	"gPGC_EST00561 Embryonic gonadal PGC cDNA Library cDNA 5', mRNA sequence /clone_end=5' /gb=DR410719 /gi=109660695 /ug=Gga.4486 /len=1369"	GGA_Unigene:
4	3	7	SB02015A2F03.f1	SB02015A2F03.f1	RCJMB04_9j22 Hypothetical protein	IPI:
4	3	8	SB02015A1G09.f1	SB02015A1G09.f1	CYP2H1 Cytochrome P450 2H1	IPI:
4	3	9	SB02017B1G10.f1	SB02017B1G10.f1	"LOC777280 similar to Sodium-driven chloride bicarbonate exchanger (Solute carrier family 4 member 10), partial"	IPI:
4	3	10	SB02017B1H11.f1	SB02017B1H11.f1	SACS similar to spastic ataxia of Charlevoix-Saguenay	IPI:
4	3	11	SB02018B2A11.f1	SB02018B2A11.f1	"unc-51-like kinase 2 (C. elegans) (ULK2), mRNA /cds=p(47,3185) /gb=XM_415858 /gi=118100274 /ug=Gga.28814 /len=3808 ; Predicted;"	GGA_Unigene:
4	3	12	SB02018B1B10.f1	SB02018B1B10.f1	TGU-SB02018B1B10.f1	No Annotation Available
4	3	13	SB02017B1G05.f1	SB02017B1G05.f1	PTCHD2 similar to RNDEu-2	IPI:
4	3	14	SB02017B1H05.f1	SB02017B1H05.f1	"mRNA for hypothetical protein, clone 10e21 /cds=p(71,1087) /gb=AJ720083 /gi=53130825 /ug=Gga.6055 /len=3079"	GGA_Unigene:
4	3	15	SB02018B2A07.f1	SB02018B2A07.f1	DPM1 similar to dolichol-phosphate-mannose synthase	IPI:
4	3	16	SB02018B1B04.f1	SB02018B1B04.f1	CXXC5 hypothetical protein	IPI:
4	3	17	SB02020A1A04.f1	SB02020A1A04.f1	RCJMB04_2b20 Hypothetical protein	IPI:
4	3	18	SB02020A1B08.f1	SB02020A1B08.f1	RPL37 similar to ribosomal protein L37	IPI:
4	3	19	SB02020B1C04.f1	SB02020B1C04.f1	CIC-SB02020B1C04.f1	Other data available 
4	3	20	SB02020B2D02.f1	SB02020B2D02.f1	TGU-SB02020B2D02.f1	No Annotation Available
4	4	1	SB02019B1H10.f1	SB02019B1H10.f1	CIC-SB02019B1H10.f1	Other data available 
4	4	2	SB02020A2B03.f1	SB02020A2B03.f1	EXOC2 104 kDa protein	IPI:
4	4	3	SB02020A1C10.f1	SB02020A1C10.f1	CIC-SB02020A1C10.f1	Other data available 
4	4	4	SB02020A1D09.f1	SB02020A1D09.f1	TGU-SB02020A1D09.f1	No Annotation Available
4	4	5	SB02022A2E07.f1	SB02022A2E07.f1	CIC-SB02022A2E07.f1	Other data available 
4	4	6	SB02022A1G05.f1	SB02022A1G05.f1	TMUB1 similar to Transmembrane and ubiquitin-like domain containing 1	IPI:
4	4	7	SB02022A1H05.f1	SB02022A1H05.f1	TGU-SB02022A1H05.f1	No Annotation Available
4	4	8	SB02023A1A06.f1	SB02023A1A06.f1	LOC771963 similar to Chromosome 20 open reading frame 67	IPI:
4	4	9	SB02022A2E03.f1	SB02022A2E03.f1	CIC-SB02022A2E03.f1	Other data available 
4	4	10	SB02022B1F06.f1	SB02022B1F06.f1	VPS4B Hypothetical protein	IPI:
4	4	11	SB02022B2G10.f1	SB02022B2G10.f1	SCLY similar to Selenocysteine lyase	IPI:
4	4	12	SB02022B2H12.f1	SB02022B2H12.f1	TGU-SB02022B2H12.f1	No Annotation Available
4	4	13	SB02024B2F06.f1	SB02024B2F06.f1	TGU-SB02024B2F06.f1	No Annotation Available
4	4	14	SB02024A2H04.f1	SB02024A2H04.f1	LOC770806 similar to RIKEN cDNA 1190017O12 gene	IPI:
4	4	15	SB02025A1A07.f1	SB02025A1A07.f1	RNF121 hypothetical protein	IPI:
4	4	16	SB02025A1B04.f1	SB02025A1B04.f1	TGU-SB02025A1B04.f1	No Annotation Available
4	4	17	SB02024A1F11.f1	SB02024A1F11.f1	GTF3C3 103 kDa protein	IPI:
4	4	18	SB02024B1G12.f1	SB02024B1G12.f1	PHKB Hypothetical protein	IPI:
4	4	19	SB02024B2H09.f1	SB02024B2H09.f1	LOC424287 similar to Transmembrane protein 163	IPI:
4	4	20	SB02025B2A09.f1	SB02025B2A09.f1	TAF15 hypothetical protein	IPI:
4	5	1	SB02026A2G06.f1	SB02026A2G06.f1	"Ris (LOC415530), mRNA /cds=p(1,798) /gb=XM_413899 /gi=118095981 /ug=Gga.23848 /len=1567 ; Predicted ; similar to;"	GGA_Unigene:
4	5	2	SB02026B1H02.f1	SB02026B1H02.f1	EPB41L3 similar to Band 4.1-like protein 3	IPI:
4	5	3	SB02027B1A09.f1	SB02027B1A09.f1	"gPGC_EST10377 Embryonic gonadal PGC cDNA Library cDNA 5', mRNA sequence /clone_end=5' /gb=DR420535 /gi=109670511 /ug=Gga.2657 /len=1367"	GGA_Unigene:
4	5	4	SB02027B2B12.f1	SB02027B2B12.f1	TGU-SB02027B2B12.f1	No Annotation Available
4	5	5	SB02026B1F09.f1	SB02026B1F09.f1	CIC-SB02026B1F09.f1	Other data available 
4	5	6	SB02026A1H04.f1	SB02026A1H04.f1	CIC-SB.2535.C1.Contig2999	Other data available 
4	5	7	SB02027A1A09.f1	SB02027A1A09.f1	COPB1 Hypothetical protein	IPI:
4	5	8	SB02027B2B07.f1	SB02027B2B07.f1	"Kv channel interacting protein 2 (KCNIP2), mRNA /cds=p(1,759) /gb=NM_204250 /gi=45383629 /ug=Gga.147 /len=888"	GGA_Unigene:
4	5	9	SB02029B1A08.f1	SB02029B1A08.f1	AIG1 similar to Androgen-induced 1 isoform 2	IPI:
4	5	10	SB02029B1B07.f1	SB02029B1B07.f1	"SLAIN1 similar to SLAIN motif family, member 1"	IPI:
4	5	11	SB02029B2C06.f1	SB02029B2C06.f1	COQ2 hypothetical protein	IPI:
4	5	12	SB02029B1D10.f1	SB02029B1D10.f1	"SMARCA5 SWI/SNF related, matrix associated, actin dependent regulator of chromatin, subfamily a, member 5"	IPI:
4	5	13	SB02029B2A03.f1	SB02029B2A03.f1	TGU-SB02029B2A03.f1	No Annotation Available
4	5	14	SB02029B1B01.f1	SB02029B1B01.f1	COL3A1 Collagen alpha-1(III) chain precursor (Fragment)	IPI:
4	5	15	SB02029B2C01.f1	SB02029B2C01.f1	"603610496F1 CSEQCHN56 cDNA clone ChEST599o24 5', mRNA sequence /clone=ChEST599o24 /clone_end=5' /gb=BU298083 /gi=25747719 /ug=Gga.21453 /len=919"	GGA_Unigene:
4	5	16	SB02029B1D05.f1	SB02029B1D05.f1	"pgn2c.pk025.g1.f Chicken Lymphoid cDNA library (pgn2c) cDNA clone pgn2c.pk025.g1.f 3'end of pgn1c.pk009.b3 5', mRNA sequence /clone=pgn2c.pk025.g1.f_3'end_of_pgn1c.pk009.b3 /clone_end=5' /gb=CN779348 /gi=47549982 /ug=Gga.7732 /len=401"	GGA_Unigene:
4	5	17	SB02031A1E02.f1	SB02031A1E02.f1	ZDHHC14 similar to membrane-associated DHHC14 zinc finger protein isoform 1	IPI:
4	5	18	SB02031A2F02.f1	SB02031A2F02.f1	CIC-SB02031A2F02.f1	Other data available 
4	5	19	SB02031B1F10.f1	SB02031B1F10.f1	TGU-SB02031B1F10.f1	No Annotation Available
4	5	20	SB02031A2H01.f1	SB02031A2H01.f1	"mRNA for hypothetical protein, clone 17c11 /cds=p(19,591) /gb=AJ720410 /gi=53133479 /ug=Gga.22181 /len=1835"	GGA_Unigene:
4	6	1	SB02031B2D07.f1	SB02031B2D07.f1	"Yes-associated protein 1, 65kDa (YAP1), mRNA /cds=p(66,1412) /gb=NM_205243 /gi=45382558 /ug=Gga.3093 /len=1512"	GGA_Unigene:
4	6	2	SB02031B1E07.f1	SB02031B1E07.f1	"gonad_EST08539 Embryonic gonad cDNA Library cDNA 5', mRNA sequence /clone_end=5' /gb=CV861063 /gi=82789447 /ug=Gga.40209 /len=1298"	GGA_Unigene:
4	6	3	SB02031B2F04.f1	SB02031B2F04.f1	"finished cDNA, clone ChEST209l4 /gb=CR385869 /gi=46238628 /ug=Gga.16331 /len=1423"	GGA_Unigene:
4	6	4	SB02031B1G07.f1	SB02031B1G07.f1	CIC-SB02031B1G07.f1	Other data available 
4	6	5	SB02033B1G05.f1	SB02033B1G05.f1	CTH similar to cystathionase	IPI:
4	6	6	SB02033B2H12.f1	SB02033B2H12.f1	"brain_EST00041 Brain cDNA Library cDNA 3', mRNA sequence /clone_end=3' /gb=CO756849 /gi=50957451 /ug=Gga.21739 /len=930"	GGA_Unigene:
4	6	7	SB02034A1B11.f1	SB02034A1B11.f1	"mRNA for hypothetical protein, clone 2k20 /cds=p(315,1736) /gb=AJ851432 /gi=60098470 /ug=Gga.3105 /len=5179"	GGA_Unigene:
4	6	8	SB02034A2C09.f1	SB02034A2C09.f1	TGU-SB02034A2C09.f1	No Annotation Available
4	6	9	SB02033A2G10.f1	SB02033A2G10.f1	RCJMB04_18g1 64 kDa protein	IPI:
4	6	10	SB02033B1H05.f1	SB02033B1H05.f1	TTC27 97 kDa protein	IPI:
4	6	11	SB02034B2A12.f1	SB02034B2A12.f1	LOC427370 hypothetical protein	IPI:
4	6	12	SB02034A1C04.f1	SB02034A1C04.f1	CIC-SB.5773.C1.Contig6426	Other data available 
4	6	13	SB02036A2A12.f1	SB02036A2A12.f1	RCJMB04_4n10 Hypothetical protein	IPI:
4	6	14	SB02036B2B09.f1	SB02036B2B09.f1	DNER similar to delta-notch-like EGF repeat-containing transmembrane protein	IPI:
4	6	15	SB02036B1C05.f1	SB02036B1C05.f1	TOE1 hypothetical protein	IPI:
4	6	16	SB02036B2D04.f1	SB02036B2D04.f1	CIC-SB02036B2D04.f1	Other data available 
4	6	17	SB02036A1A03.f1	SB02036A1A03.f1	TGU-SB02036A1A03.f1	No Annotation Available
4	6	18	SB02036B2B03.f1	SB02036B2B03.f1	ASZ1 similar to GASZ	IPI:
4	6	19	SB02036A2C11.f1	SB02036A2C11.f1	TGU-SB02036A2C11.f1	No Annotation Available
4	6	20	SB02036A2D08.f1	SB02036A2D08.f1	"heat shock 70kDa protein 5 (glucose-regulated protein, 78kDa) (HSPA5), mRNA /cds=p(44,2002) /gb=NM_205491 /gi=45382768 /ug=Gga.4219 /len=2389"	GGA_Unigene:
4	7	1	SB02038A1D02.f1	SB02038A1D02.f1	CIC-SB.3936.C1.Contig4534	Other data available 
4	7	2	SB02038B1E05.f1	SB02038B1E05.f1	"gPGC_EST08128 Embryonic gonadal PGC cDNA Library cDNA 5', mRNA sequence /clone_end=5' /gb=DR418286 /gi=109668262 /ug=Gga.34536 /len=1388"	GGA_Unigene:
4	7	3	SB02038B1F07.f1	SB02038B1F07.f1	"finished cDNA, clone ChEST765l1 /gb=CR524174 /gi=48842836 /ug=Gga.20395 /len=1525"	GGA_Unigene:
4	7	4	SB02038B1G03.f1	SB02038B1G03.f1	CIC-SB02038B1G03.f1	Other data available 
4	7	5	SB02038B2C05.f1	SB02038B2C05.f1	RUFY3 similar to rap2 interacting protein x isoform 2	IPI:
4	7	6	SB02038A1E10.f1	SB02038A1E10.f1	TGU-SB02038A1E10.f1	No Annotation Available
4	7	7	SB02038A2F09.f1	SB02038A2F09.f1	TGU-SB02038A2F09.f1	No Annotation Available
4	7	8	SB02038A2G07.f1	SB02038A2G07.f1	TGU-SB02038A2G07.f1	No Annotation Available
4	7	9	SB02040A1F12.f1	SB02040A1F12.f1	RCJMB04_32j24 Cell cycle control protein 50A	IPI:
4	7	10	SB02040B1G09.f1	SB02040B1G09.f1	LOC422729 similar to Mitochondrial tumor suppressor 1 isoform 1	IPI:
4	7	11	SB02041A2A02.f1	SB02041A2A02.f1	TGU-SB02041A2A02.f1	No Annotation Available
4	7	12	SB02041A1B07.f1	SB02041A1B07.f1	ARL6IP1 Hypothetical protein	IPI:
4	7	13	SB02040A2F06.f1	SB02040A2F06.f1	TGU-SB02040A2F06.f1	No Annotation Available
4	7	14	SB02040A1G12.f1	SB02040A1G12.f1	EREG Epiregulin	IPI:
4	7	15	SB02040B1H08.f1	SB02040B1H08.f1	EPDR1 hypothetical protein	IPI:
4	7	16	SB02041B2A07.f1	SB02041B2A07.f1	CIC-SB.6863.C1.Contig7523	Other data available 
4	7	17	SB02043B2D06.f1	SB02043B2D06.f1	CIC-SB.10473.C1.Contig11000	Other data available 
4	7	18	SB02043A1F05.f1	SB02043A1F05.f1	ATP5G3 similar to mitochondrial ATP synthase subunit 9	IPI:
4	7	19	SB02043A1G09.f1	SB02043A1G09.f1	"ST3GAL4 similar to alpha-2,3-sialyltransferase ST3Gal IV"	IPI:
4	7	20	SB02044A1A01.f1	SB02044A1A01.f1	AIP Aryl-hydrocarbon receptor-interacting protein	IPI:
4	8	1	SB02043A1D08.f1	SB02043A1D08.f1	CEP250 similar to centrosomal protein 2	IPI:
4	8	2	SB02043B2E11.f1	SB02043B2E11.f1	TGU-SB02043B2E11.f1	No Annotation Available
4	8	3	SB02043A2G01.f1	SB02043A2G01.f1	NUP37 similar to nucleoporin Nup37	IPI:
4	8	4	SB02043A2H10.f1	SB02043A2H10.f1	"acyl-CoA synthetase long-chain family member 4 (ACSL4), mRNA /cds=p(214,2226) /gb=XM_420317 /gi=118089630 /ug=Gga.3568 /len=4160 ; Predicted"	GGA_Unigene:
4	8	5	SB02046B2A08.f1	SB02046B2A08.f1	LOC427370 hypothetical protein	IPI:
4	8	6	SB02046B2B12.f1	SB02046B2B12.f1	LOC420670 similar to Chromosome 3 open reading frame 23	IPI:
4	8	7	SB02046A2D07.f1	SB02046A2D07.f1	CIC-SB02046A2D07.f1	Other data available 
4	8	8	SB02046A1E11.f1	SB02046A1E11.f1	TGU-SB02046A1E11.f1	No Annotation Available
4	8	9	SB02046A1A09.f1	SB02046A1A09.f1	"finished cDNA, clone ChEST790l24 /gb=BX929704 /gi=46425477 /ug=Gga.7244 /len=1082"	GGA_Unigene:
4	8	10	SB02046B1B01.f1	SB02046B1B01.f1	"CNN3 similar to Calponin 3, acidic"	IPI:
4	8	11	SB02046B2C12.f1	SB02046B2C12.f1	TGU-SB02046B2C12.f1	No Annotation Available
4	8	12	SB02046A2E05.f1	SB02046A2E05.f1	LOC428719 hypothetical protein	IPI:
4	8	13	SB02048B2C07.f1	SB02048B2C07.f1	"calsyntenin 1 (CLSTN1), mRNA /cds=p(107,3022) /gb=XM_417603 /gi=118101072 /ug=Gga.5887 /len=5444 ; Predicted"	GGA_Unigene:
4	8	14	SB02048A1E06.f1	SB02048A1E06.f1	"serine palmitoyltransferase, long chain base subunit 1 (LOC426145), mRNA /cds=p(1,1731) /gb=XM_423815 /gi=118104214 /ug=Gga.30571 /len=4337 ; Predicted ; similar to;"	GGA_Unigene:
4	8	15	SB02048A2F08.f1	SB02048A2F08.f1	"finished cDNA, clone ChEST986o8 /gb=CR389412 /gi=46428057 /ug=Gga.5439 /len=1345"	GGA_Unigene:
4	8	16	SB02048B2G01.f1	SB02048B2G01.f1	"myosin-like protein (LOC416905), mRNA /cds=p(1,6999) /gb=XM_415196 /gi=118098620 /ug=Gga.40958 /len=7208 ; Predicted; similar to;"	GGA_Unigene:
4	8	17	SB02048A2C12.f1	SB02048A2C12.f1	"603363690F1 CSEQRBN21 cDNA clone ChEST259c24 5', mRNA sequence /clone=ChEST259c24 /clone_end=5' /gb=BU471683 /gi=25965260 /ug=Gga.27696 /len=949"	GGA_Unigene:
4	8	18	SB02048B1D06.f1	SB02048B1D06.f1	TGU-SB02048B1D06.f1	No Annotation Available
4	8	19	SB02048B1E12.f1	SB02048B1E12.f1	"protocadherin alpha subfamily C, 2 (PCDHAC2), mRNA /cds=p(1,2841) /gb=XM_414464 /gi=118097147 /ug=Gga.22059 /len=4589 ; Predicted"	GGA_Unigene:
4	8	20	SB02048A1G08.f1	SB02048A1G08.f1	LOC771567 similar to MGC83953 protein	IPI:
4	9	1	SB03001B1G07.f1	SB03001B1G07.f1	"finished cDNA, clone ChEST144p23 /gb=CR387499 /gi=46240258 /ug=Gga.9288 /len=1536"	GGA_Unigene:
4	9	2	SB03001B2H10.f1	SB03001B2H10.f1	"hypothetical LOC427828 (LOC427828), mRNA /cds=p(1,1275) /gb=XM_425402 /gi=118100174 /ug=Gga.28249 /len=1750 ; Predicted"	GGA_Unigene:
4	9	3	SB03002B1A06.f1	SB03002B1A06.f1	PPIH similar to U-snRNP-associated cyclophilin	IPI:
4	9	4	SB03002B2B12.f1	SB03002B2B12.f1	"4088537 BARC_3GAL chicken mixed tissue cDNA clone 3GAL_2B16 5', mRNA sequence /clone=3GAL_2B16 /clone_end=5' /gb=CK986745 /gi=53545634 /ug=Gga.22641 /len=631"	GGA_Unigene:
4	9	5	SB03001A1G10.f1	SB03001A1G10.f1	CIC-SB.5112.C1.Contig5760	Other data available 
4	9	6	SB03001B1H04.f1	SB03001B1H04.f1	CIC-SB03001B1H04.f1	Other data available 
4	9	7	SB03002A2A12.f1	SB03002A2A12.f1	TGU-SB03002A2A12.f1	No Annotation Available
4	9	8	SB03002B1B04.f1	SB03002B1B04.f1	CIC-SB03002B1B04.f1	Other data available 
4	9	9	SB03004A1A11.f1	SB03004A1A11.f1	AGXT2L1 similar to MGC79033 protein	IPI:
4	9	10	SB03004A1B06.f1	SB03004A1B06.f1	"KIAA1622 protein (LOC423430), mRNA /cds=p(1,2622) /gb=XM_421339 /gi=118092127 /ug=Gga.29493 /len=3429 ; Predicted ; similar to;"	GGA_Unigene:
4	9	11	SB03004A1C06.f1	SB03004A1C06.f1	"Ras-related protein Rab-27A (Rab-27) (GTP-binding protein Ram) (Ram p25), transcript variant 2 (LOC415410), mRNA /cds=p(213,878) /gb=XM_001231368 /gi=118095715 /ug=Gga.7113 /len=3472 ; Predicted ; similar to;"	GGA_Unigene:
4	9	12	SB03004A1D04.f1	SB03004A1D04.f1	KLC4 similar to LOC398473 protein	IPI:
4	9	13	SB03004A2A03.f1	SB03004A2A03.f1	"finished cDNA, clone ChEST698k21 /gb=CR405958 /gi=47021476 /ug=Gga.19373 /len=650"	GGA_Unigene:
4	9	14	SB03004A2B01.f1	SB03004A2B01.f1	CIC-SB03004A2B01.f1	Other data available 
4	9	15	SB03004B1B12.f1	SB03004B1B12.f1	FDXR similar to Fdxr protein	IPI:
4	9	16	SB03004B2C10.f1	SB03004B2C10.f1	CIC-SB.2863.C1.Contig3352	Other data available 
4	9	17	SB03006A1B09.f1	SB03006A1B09.f1	SPATA5 hypothetical protein	IPI:
4	9	18	SB03006A2C11.f1	SB03006A2C11.f1	"mRNA for hypothetical protein, clone 5g5 /cds=p(248,1102) /gb=AJ719697 /gi=53129040 /ug=Gga.3143 /len=3043"	GGA_Unigene:
4	9	19	SB03006A2D06.f1	SB03006A2D06.f1	"603403589F1 CSEQCHN35 cDNA clone ChEST302a23 5', mRNA sequence /clone=ChEST302a23 /clone_end=5' /gb=BU250512 /gi=25501593 /ug=Gga.32234 /len=609"	GGA_Unigene:
4	9	20	SB03006A2E09.f1	SB03006A2E09.f1	"finished cDNA, clone ChEST417c16 /gb=CR385322 /gi=46237987 /ug=Gga.7658 /len=1036"	GGA_Unigene:
4	10	1	SB03006B2A10.f1	SB03006B2A10.f1	CIC-SB.5930.C1.Contig6589	Other data available 
4	10	2	SB03006A1C07.f1	SB03006A1C07.f1	"finished cDNA, clone ChEST952e6 /gb=CR733305 /gi=51231622 /ug=Gga.8951 /len=818"	GGA_Unigene:
4	10	3	SB03006A1D03.f1	SB03006A1D03.f1	RCJMB04_19g16 Hypothetical protein	IPI:
4	10	4	SB03006A1E05.f1	SB03006A1E05.f1	TGU-SB03006A1E05.f1	No Annotation Available
4	10	5	SB03008B1A11.f1	SB03008B1A11.f1	MRPL42 similar to PTD007	IPI:
4	10	6	SB03008B2B08.f1	SB03008B2B08.f1	CIC-SB03008B2B08.f1	Other data available 
4	10	7	SB03008B2C12.f1	SB03008B2C12.f1	CNTNAP5 Contactin-associated protein 5	IPI:
4	10	8	SB03008A1E05.f1	SB03008A1E05.f1	TGU-SB03008A1E05.f1	No Annotation Available
4	10	9	SB03008B1A06.f1	SB03008B1A06.f1	FANCF hypothetical protein	IPI:
4	10	10	SB03008B1B03.f1	SB03008B1B03.f1	RCJMB04_3f9 Transmembrane protein 170	IPI:
4	10	11	SB03008B2C05.f1	SB03008B2C05.f1	CIC-SB03008B2C05.f1	Other data available 
4	10	12	SB03008B1D11.f1	SB03008B1D11.f1	WARS hypothetical protein	IPI:
4	10	13	SB03010A2B01.f1	SB03010A2B01.f1	PLA2G4A Cytosolic phospholipase A2	IPI:
4	10	14	SB03010A1C03.f1	SB03010A1C03.f1	"603410947F1 CSEQCHN24 cDNA clone ChEST328m11 5', mRNA sequence /clone=ChEST328m11 /clone_end=5' /gb=BU232871 /gi=25475985 /ug=Gga.31207 /len=979"	GGA_Unigene:
4	10	15	SB03010A1D04.f1	SB03010A1D04.f1	TGU-SB03010A1D04.f1	No Annotation Available
4	10	16	SB03010A2E01.f1	SB03010A2E01.f1	TGU-SB03010A2E01.f1	No Annotation Available
4	10	17	SB03010B2A08.f1	SB03010B2A08.f1	TGU-SB03010B2A08.f1	No Annotation Available
4	10	18	SB03010B2B08.f1	SB03010B2B08.f1	TGU-SB03010B2B08.f1	No Annotation Available
4	10	19	SB03010B2C09.f1	SB03010B2C09.f1	NFYC similar to transcription factor NF-YC subunit isoform 1	IPI:
4	10	20	SB03010B1D07.f1	SB03010B1D07.f1	LOC424109 similar to alpha-aspartyl dipeptidase	IPI:
4	11	1	SB03012B1B11.f1	SB03012B1B11.f1	"mdvn141_g06 Marek's disease virus-infected spleen cDNA, mRNA sequence /gb=CF256609 /gi=33489864 /ug=Gga.24691 /len=890"	GGA_Unigene:
4	11	2	SB03012A2D11.f1	SB03012A2D11.f1	"mRNA for hypothetical protein, clone 13a21 /cds=p(69,1619) /gb=AJ851625 /gi=60098856 /ug=Gga.9215 /len=4506"	GGA_Unigene:
4	11	3	SB03012B2E03.f1	SB03012B2E03.f1	"mRNA for hypothetical protein, clone 7a21 /cds=p(89,1756) /gb=AJ719833 /gi=53130325 /ug=Gga.9186 /len=3550"	GGA_Unigene:
4	11	4	SB03012B1F06.f1	SB03012B1F06.f1	TGU-SB03012B1F06.f1	No Annotation Available
4	11	5	SB03012A2B12.f1	SB03012A2B12.f1	RCJMB04_3k21 elongation factor Tu GTP binding domain containing 1 isoform 1	IPI:
4	11	6	SB03012A2D02.f1	SB03012A2D02.f1	CIC-SB.5863.C1.Contig6521	Other data available 
4	11	7	SB03012A2E05.f1	SB03012A2E05.f1	UBE2E1 similar to ubiquitin-conjugating enzyme UbcH6 isoform 1	IPI:
4	11	8	SB03012A2F10.f1	SB03012A2F10.f1	TGU-SB03012A2F10.f1	No Annotation Available
4	11	9	SB03014B2E07.f1	SB03014B2E07.f1	"mRNA for hypothetical protein, clone 1d21 /cds=p(130,924) /gb=AJ719301 /gi=53126488 /ug=Gga.12326 /len=2657"	GGA_Unigene:
4	11	10	SB03014A2G03.f1	SB03014A2G03.f1	TXNL5 hypothetical protein	IPI:
4	11	11	SB03014A2H12.f1	SB03014A2H12.f1	GNPDA1 Hypothetical protein	IPI:
4	11	12	SB03015A1A06.f1	SB03015A1A06.f1	POLR2H similar to RNA polymerase II subunit hRPB17 isoform 2	IPI:
4	11	13	SB03014A2E11.f1	SB03014A2E11.f1	PHPT1 hypothetical protein	IPI:
4	11	14	SB03014B2F09.f1	SB03014B2F09.f1	OXCT1 Hypothetical protein	IPI:
4	11	15	SB03014A1H02.f1	SB03014A1H02.f1	TGU-SB03014A1H02.f1	No Annotation Available
4	11	16	SB03015A1A01.f1	SB03015A1A01.f1	"603600963F1 CSEQCHN54 cDNA clone ChEST575n16 5', mRNA sequence /clone=ChEST575n16 /clone_end=5' /gb=BU278793 /gi=25728247 /ug=Gga.36242 /len=873"	GGA_Unigene:
4	11	17	SB03016A2H05.f1	SB03016A2H05.f1	TGU-SB03016A2H05.f1	No Annotation Available
4	11	18	SB03017A1A02.f1	SB03017A1A02.f1	"finished cDNA, clone ChEST250e14 /gb=CR353456 /gi=45424686 /ug=Gga.2358 /len=831"	GGA_Unigene:
4	11	19	SB03017A1B02.f1	SB03017A1B02.f1	TGU-SB03017A1B02.f1	No Annotation Available
4	11	20	SB03017B1C01.f1	SB03017B1C01.f1	UBE1L2 similar to MOP-4	IPI:
4	12	1	SB03016B2G12.f1	SB03016B2G12.f1	TGU-SB03016B2G12.f1	No Annotation Available
4	12	2	SB03016B1H08.f1	SB03016B1H08.f1	TGU-SB03016B1H08.f1	No Annotation Available
4	12	3	SB03017B2A07.f1	SB03017B2A07.f1	LOC776634 similar to DNA-dependent protein kinase catalytic subunit	IPI:
4	12	4	SB03017A1C04.f1	SB03017A1C04.f1	"angiogenic factor with G patch and FHA domains 1 (AGGF1), mRNA /cds=p(1,2073) /gb=XM_414679 /gi=118103899 /ug=Gga.10730 /len=2893 ; Predicted"	GGA_Unigene:
4	12	5	SB03018B2H07.f1	SB03018B2H07.f1	CIC-SB03018B2H07.f1	Other data available
4	12	6	SB03019B2A07.f1	SB03019B2A07.f1	RCJMB04_14b10 Hypothetical protein	IPI:
4	12	7	SB03019B2B09.f1	SB03019B2B09.f1	"Brain-specific angiogenesis inhibitor 1-associated protein 2 (BAI1-associated protein 2) (BAI-associated protein 2) (Insulin receptor substrate p53) (IRSp53) (Insulin receptor substrate protein of 53 kDa) (Insulin  ... /cds=p(1,1728) /gb=XM_420080 /gi=118099831 /ug=Gga.23258 /len=1728 ; Predicted; similar to;"	GGA_Unigene:
4	12	8	SB03019B2C09.f1	SB03019B2C09.f1	"adenylate kinase 5 (AK5), mRNA /cds=p(88,1809) /gb=XM_422391 /gi=118094485 /ug=Gga.11941 /len=3945 ; Predicted"	GGA_Unigene:
4	12	9	SB03018B1H01.f1	SB03018B1H01.f1	LOC418422 similar to TPA-induced transmembrane protein	IPI:
4	12	10	SB03019A2A10.f1	SB03019A2A10.f1	TGU-SB03019A2A10.f1	No Annotation Available
4	12	11	SB03019B2B04.f1	SB03019B2B04.f1	STOX2 similar to storkhead box 2	IPI:
4	12	12	SB03019B2C03.f1	SB03019B2C03.f1	DMD Dystrophin	IPI:
4	12	13	SB03021A2B05.f1	SB03021A2B05.f1	CIC-SB.1510.C1.Contig1876	Other data available 
4	12	14	SB03021A1C03.f1	SB03021A1C03.f1	CPD similar to carboxypeptidase D	IPI:
4	12	15	SB03021A2D11.f1	SB03021A2D11.f1	CIC-SB03021A2D11.f1	Other data available 
4	12	16	SB03021A2E08.f1	SB03021A2E08.f1	TGU-SB03021A2E08.f1	No Annotation Available
4	12	17	SB03021B1A10.f1	SB03021B1A10.f1	"finished cDNA, clone ChEST32c6 /gb=CR386681 /gi=46239440 /ug=Gga.17597 /len=1271"	GGA_Unigene:
4	12	18	SB03021B2B06.f1	SB03021B2B06.f1	CIC-SB.5285.C1.Contig5929	Other data available 
4	12	19	SB03021A1D05.f1	SB03021A1D05.f1	LOC417511 similar to MGC82133 protein	IPI:
4	12	20	SB03021A2E03.f1	SB03021A2E03.f1	CIC-SB.3188.C2.Contig3718	Other data available 
4	13	1	SB03023A2B06.f1	SB03023A2B06.f1	PSMB4 similar to Proteasome (prosome macropain) subunit beta type 4	IPI:
4	13	2	SB03023A1C05.f1	SB03023A1C05.f1	HDAC2 Histone deacetylase 2	IPI:
4	13	3	SB03023A2D02.f1	SB03023A2D02.f1	AFTPH similar to aftiphilin protein	IPI:
4	13	4	SB03023A2E03.f1	SB03023A2E03.f1	"603121955F1 CSEQCHL22 cDNA clone ChEST85m13 5', mRNA sequence /clone=ChEST85m13 /clone_end=5' /gb=BU133385 /gi=25345814 /ug=Gga.23647 /len=840"	GGA_Unigene:
4	13	5	SB03023B1A10.f1	SB03023B1A10.f1	CIC-SB03023B1A10.f1	Other data available 
4	13	6	SB03023B2B09.f1	SB03023B2B09.f1	"SLC6A1 similar to Solute carrier family 6 (neurotransmitter transporter, GABA), member 1"	IPI:
4	13	7	SB03023B2C11.f1	SB03023B2C11.f1	TGU-SB03023B2C11.f1	No Annotation Available
4	13	8	SB03023B1D07.f1	SB03023B1D07.f1	CIC-SB.4165.C1.Contig4787	Other data available 
4	13	9	SB03025B1B04.f2	SB03025B1B04.f2	LRP3 similar to LDL receptor related protein 105	IPI:
4	13	10	SB03025B2C04.f2	SB03025B2C04.f2	RCJMB04_13l2 Hypothetical protein	IPI:
4	13	11	SB03025A2D12.f2	SB03025A2D12.f2	CIC-SB03025A2D12.f2	Other data available 
4	13	12	SB03025B1E01.f2	SB03025B1E01.f2	"TPK1 similar to Chain A, Mouse Thiamin Pyrophosphokinase Complexed With Thiamin isoform 3"	IPI:
4	13	13	SB03025A1B09.f2	SB03025A1B09.f2	POLR1D similar to RNA polymerase I 16 kDa subunit	IPI:
4	13	14	SB03025A1C09.f2	SB03025A1C09.f2	"autocrine motility factor receptor (LOC415697), mRNA /cds=p(79,2370) /gb=XM_414064 /gi=118096215 /ug=Gga.5287 /len=3766 ; Predicted ; similar to;"	GGA_Unigene:
4	13	15	SB03025A1D07.f2	SB03025A1D07.f2	TGU-SB03025A1D07.f2	No Annotation Available
4	13	16	SB03025A2E04.f2	SB03025A2E04.f2	VPS4B Hypothetical protein	IPI:
4	13	17	SB03027B2E05.f1	SB03027B2E05.f1	"603861833F1 CSEQCHN75 cDNA clone ChEST874b10 5', mRNA sequence /clone=ChEST874b10 /clone_end=5' /gb=BU384959 /gi=25892960 /ug=Gga.35567 /len=862"	GGA_Unigene:
4	13	18	SB03027B1F06.f1	SB03027B1F06.f1	"mRNA for hypothetical protein, clone 23o7 /cds=p(198,3956) /gb=AJ720708 /gi=53134823 /ug=Gga.14966 /len=4882"	GGA_Unigene:
4	13	19	SB03027B1G12.f1	SB03027B1G12.f1	"mRNA for hypothetical protein, clone 10e22 /cds=p(115,1017) /gb=AJ720084 /gi=53130827 /ug=Gga.22192 /len=2257"	GGA_Unigene:
4	13	20	SB03028B2A01.f1	SB03028B2A01.f1	RCJMB04_19e8 Nucleolar complex protein 4 homolog	IPI:
4	14	1	SB03027B1E01.f1	SB03027B1E01.f1	LOC771991 similar to OTU-like protein	IPI:
4	14	2	SB03027B2F02.f1	SB03027B2F02.f1	TGU-SB03027B2F02.f1	No Annotation Available
4	14	3	SB03027B2G08.f1	SB03027B2G08.f1	RCJMB04_33j16 24 kDa protein	IPI:
4	14	4	SB03028A1A06.f1	SB03028A1A06.f1	CIC-SB.831.C2.Contig1080	Other data available 
4	14	5	SB03029B2G01.f1	SB03029B2G01.f1	RSN Isoform 2 of CAP-Gly domain-containing linker protein 1	IPI:
4	14	6	SB03030A1A01.f1	SB03030A1A01.f1	ALKBH8 hypothetical protein	IPI:
4	14	7	SB03030A2B08.f1	SB03030A2B08.f1	TGU-SB03030A2B08.f1	No Annotation Available
4	14	8	SB03030A2C05.f1	SB03030A2C05.f1	"testis_EST03382 Testis cDNA Library cDNA 3', mRNA sequence /clone_end=3' /gb=CO772285 /gi=50973552 /ug=Gga.23845 /len=970"	GGA_Unigene:
4	14	9	SB03029A1G08.f1	SB03029A1G08.f1	CIC-SB03029A1G08.f1	Other data available 
4	14	10	SB03029B1H02.f1	SB03029B1H02.f1	LOC415460 similar to Chromosome 15 open reading frame 40	IPI:
4	14	11	SB03030B1A08.f1	SB03030B1A08.f1	ATP5A1 60 kDa protein	IPI:
4	14	12	SB03030B2B11.f1	SB03030B2B11.f1	CIC-SB.4670.C1.Contig5308	Other data available 
4	14	13	SB03031B2H04.f1	SB03031B2H04.f1	ABHD3 similar to lung alpha/beta hydrolase fold protein 3	IPI:
4	14	14	SB03032A1B03.f1	SB03032A1B03.f1	CBLN4 Hypothetical protein	IPI:
4	14	15	SB03032B1C03.f1	SB03032B1C03.f1	CIC-SB.4554.C1.Contig5194	Other data available 
4	14	16	SB03032B1D10.f1	SB03032B1D10.f1	"mRNA for hypothetical protein, clone 20p6 /cds=p(138,779) /gb=AJ851716 /gi=60099038 /ug=Gga.13338 /len=2728"	GGA_Unigene:
4	14	17	SB03031A2H09.f1	SB03031A2H09.f1	TGU-SB03031A2H09.f1	No Annotation Available
4	14	18	SB03032B1A09.f1	SB03032B1A09.f1	EPB42 similar to Erythrocyte membrane protein band 4.2	IPI:
4	14	19	SB03032A1C06.f1	SB03032A1C06.f1	UBOX5 similar to KIAA0860 protein	IPI:
4	14	20	SB03032B1D02.f1	SB03032B1D02.f1	"hypothetical LOC417387 (LOC417387), mRNA /gb=XR_026955 /gi=118099704 /ug=Gga.20892 /len=6203 ; Predicted"	GGA_Unigene:
4	15	1	SB03034A1D04.f1	SB03034A1D04.f1	POFUT2 Hypothetical protein FUT13 (Fragment)	IPI:
4	15	2	SB03034B2E06.f1	SB03034B2E06.f1	TGU-SB03034B2E06.f1	No Annotation Available
4	15	3	SB03034B2G06.f1	SB03034B2G06.f1	LOC427306 similar to Plasticity related gene 3	IPI:
4	15	4	SB03035A1A10.f1	SB03035A1A10.f1	CIC-SB03035A1A10.f1	Other data available 
4	15	5	SB03034B2C10.f1	SB03034B2C10.f1	PHF2 similar to PHD finger protein 2	IPI:
4	15	6	SB03034A1E07.f1	SB03034A1E07.f1	"spleen_EST02654 Spleen cDNA Library cDNA 3', mRNA sequence /clone_end=3' /gb=CO766928 /gi=50968195 /ug=Gga.8114 /len=972"	GGA_Unigene:
4	15	7	SB03034A2G04.f1	SB03034A2G04.f1	TGU-SB03034A2G04.f1	No Annotation Available
4	15	8	SB03034B1H10.f1	SB03034B1H10.f1	"603410947F1 CSEQCHN24 cDNA clone ChEST328m11 5', mRNA sequence /clone=ChEST328m11 /clone_end=5' /gb=BU232871 /gi=25475985 /ug=Gga.31207 /len=979"	GGA_Unigene:
4	15	9	SB03037B2A04.f1	SB03037B2A04.f1	TGU-SB03037B2A04.f1	No Annotation Available
4	15	10	SB03037B1B08.f1	SB03037B1B08.f1	PCF11 similar to Pre-mRNA cleavage complex 2 protein Pcf11	IPI:
4	15	11	SB03037A1D02.f1	SB03037A1D02.f1	RCJMB04_15l3 Asparagine synthetase	IPI:
4	15	12	SB03037A1E05.f1	SB03037A1E05.f1	CIC-SB03037A1E05.f1	Other data available 
4	15	13	SB03037B1A01.f1	SB03037B1A01.f1	TGU-SB03037B1A01.f1	No Annotation Available
4	15	14	SB03037B1B04.f1	SB03037B1B04.f1	TGU-SB03037B1B04.f1	No Annotation Available
4	15	15	SB03037B2C04.f1	SB03037B2C04.f1	TGU-SB03037B2C04.f1	No Annotation Available
4	15	16	SB03037B2D10.f1	SB03037B2D10.f1	SFPQ similar to PTB-associated splicing factor	IPI:
4	15	17	SB03039B2B12.f1	SB03039B2B12.f1	ERGIC2 hypothetical protein	IPI:
4	15	18	SB03039A1D04.f1	SB03039A1D04.f1	TGU-SB03039A1D04.f1	No Annotation Available
4	15	19	SB03039A1E09.f1	SB03039A1E09.f1	PFKL similar to phosphofructokinase isoform 1	IPI:
4	15	20	SB03039B1F05.f1	SB03039B1F05.f1	CIC-SB03039B1F05.f1	Other data available 
4	16	1	SB03039B2B07.f1	SB03039B2B07.f1	ST8SIA4 Polysialyltransferase	IPI:
4	16	2	SB03039B2C11.f1	SB03039B2C11.f1	TGU-SB03039B2C11.f1	No Annotation Available
4	16	3	SB03039A2E02.f1	SB03039A2E02.f1	CIC-SB.4001.C1.Contig4608	Other data available 
4	16	4	SB03039A1F10.f1	SB03039A1F10.f1	LOC423955 hypothetical protein	IPI:
4	16	5	SB03041B2D07.f1	SB03041B2D07.f1	RCJMB04_1a13 68 kDa protein	IPI:
4	16	6	SB03041B1E09.f1	SB03041B1E09.f1	LOC421818 hypothetical protein	IPI:
4	16	7	SB03041B2F08.f1	SB03041B2F08.f1	"mRNA for hypothetical protein, clone 25b13 /cds=p(37,1905) /gb=AJ720763 /gi=53135404 /ug=Gga.5493 /len=4930"	GGA_Unigene:
4	16	8	SB03041B1G12.f1	SB03041B1G12.f1	SMARCA2 BRM protein	IPI:
4	16	9	SB03041B2D01.f1	SB03041B2D01.f1	TGU-SB03041B2D01.f1	No Annotation Available
4	16	10	SB03041B2E01.f1	SB03041B2E01.f1	"AJ444191 dkfz426 cDNA clone 40c16r1, mRNA sequence /clone=40c16r1 /gb=AJ444191 /gi=20211412 /ug=Gga.28552 /len=853"	GGA_Unigene:
4	16	11	SB03041A1F12.f1	SB03041A1F12.f1	MCM4 similar to MCM4 minichromosome maintenance deficient 4	IPI:
4	16	12	SB03041B1G06.f1	SB03041B1G06.f1	ZNF423 similar to zinc finger protein 423	IPI:
4	16	13	SB03043A2E03.f1	SB03043A2E03.f1	"603600324F1 CSEQCHN54 cDNA clone ChEST574o5 5', mRNA sequence /clone=ChEST574o5 /clone_end=5' /gb=BU280245 /gi=25729699 /ug=Gga.2903 /len=1133"	GGA_Unigene:
4	16	14	SB03043A1F02.f1	SB03043A1F02.f1	CIC-SB03043A1F02.f1	Other data available 
4	16	15	SB03043A1G01.f1	SB03043A1G01.f1	CIC-SB.3046.C1.Contig3560	Other data available 
4	16	16	SB03043A1H03.f1	SB03043A1H03.f1	"TAC1 similar to substance P, neuropeptide gamma, neurokinin A"	IPI:
4	16	17	SB03043B1D10.f1	SB03043B1D10.f1	"Gprotein coupled receptor GPR86 (LOC771793), mRNA /cds=p(1,1032) /gb=XM_001235025 /gi=118095394 /ug=Gga.37358 /len=1032 ; Predicted; similar to;"	GGA_Unigene:
4	16	18	SB03043B1E10.f1	SB03043B1E10.f1	"30kDa splicing factor; SPF 30 (LOC423889), mRNA /cds=p(135,851) /gb=XM_421753 /gi=118092984 /ug=Gga.21189 /len=2500 ; Predicted ; similar to;"	GGA_Unigene:
4	16	19	SB03043B2F07.f1	SB03043B2F07.f1	"finished cDNA, clone ChEST26e5 /gb=CR387434 /gi=46240193 /ug=Gga.1547 /len=1673"	GGA_Unigene:
4	16	20	SB03043B2G05.f1	SB03043B2G05.f1	"finished cDNA, clone ChEST791n14 /gb=CR522985 /gi=48841552 /ug=Gga.16048 /len=1855"	GGA_Unigene:
4	17	1	SB03045B2E05.f1	SB03045B2E05.f1	TCERG1L similar to transcription elongation regulator 1-like	IPI:
4	17	2	SB03045B2F05.f1	SB03045B2F05.f1	"RCJMB04_28j4 bromodomain adjacent to zinc finger domain, 1B"	IPI:
4	17	3	SB03045B2G04.f1	SB03045B2G04.f1	NBEAL1 hypothetical protein	IPI:
4	17	4	SB03045B2H06.f1	SB03045B2H06.f1	TXNDC10 similar to KIAA1830 protein	IPI:
4	17	5	SB03045B2E01.f1	SB03045B2E01.f1	"finished cDNA, clone ChEST545m21 /gb=CR385213 /gi=46237878 /ug=Gga.16101 /len=1168"	GGA_Unigene:
4	17	6	SB03045A2F10.f1	SB03045A2F10.f1	KCNIP4 26 kDa protein	IPI:
4	17	7	SB03045A1G07.f1	SB03045A1G07.f1	ATP5A1 60 kDa protein	IPI:
4	17	8	SB03045A1H09.f1	SB03045A1H09.f1	TGU-SB03045A1H09.f1	No Annotation Available
4	17	9	SB03047B2F08.f1	SB03047B2F08.f1	"glycogen branching enzyme (LOC427964), mRNA /cds=p(129,2210) /gb=XM_425536 /gi=118083729 /ug=Gga.16784 /len=4289 ; Predicted ; similar to;"	GGA_Unigene:
4	17	10	SB03047B1G10.f1	SB03047B1G10.f1	TGU-SB03047B1G10.f1	No Annotation Available
4	17	11	SB03048A2A04.f1	SB03048A2A04.f1	CIC-SB.3069.C1.Contig3584	Other data available 
4	17	12	SB03048A1B03.f1	SB03048A1B03.f1	TGU-SB03048A1B03.f1	No Annotation Available
4	17	13	SB03047B2F01.f1	SB03047B2F01.f1	LOC423528 similar to LOC398632 protein	IPI:
4	17	14	SB03047B1G05.f1	SB03047B1G05.f1	TGU-SB03047B1G05.f1	No Annotation Available
4	17	15	SB03047B1H11.f1	SB03047B1H11.f1	CIC-SB03047B1H11.f1	Other data available 
4	17	16	SB03048B2A08.f1	SB03048B2A08.f1	BFAR similar to apoptosis regulator	IPI:
4	17	17	SB03049B2G11.f1	SB03049B2G11.f1	TGU-SB03049B2G11.f1	No Annotation Available
4	17	18	SB03049B1H12.f1	SB03049B1H12.f1	CIC-SB03049B1H12.f1	Other data available 
4	17	19	SB03050A2B05.f1	SB03050A2B05.f1	CIC-SB03050A2B05.f1	Other data available 
4	17	20	SB03050B2C01.f1	SB03050B2C01.f1	CIC-SB03050B2C01.f1	Other data available 
4	18	1	SB03049B1G01.f1	SB03049B1G01.f1	"RCJMB04_3h11 Arginyl-tRNA synthetase, cytoplasmic"	IPI:
4	18	2	SB03049B1H06.f1	SB03049B1H06.f1	"finished cDNA, clone ChEST652n7 /gb=CR391418 /gi=46430063 /ug=Gga.1215 /len=1099"	GGA_Unigene:
4	18	3	SB03050B2A11.f1	SB03050B2A11.f1	"LOC398446 protein (LOC423429), mRNA /cds=p(93,2369) /gb=XM_421338 /gi=118092125 /ug=Gga.16408 /len=3275 ; Predicted ; similar to;"	GGA_Unigene:
4	18	4	SB03050A1C04.f1	SB03050A1C04.f1	"C1QC similar to Complement component 1, q subcomponent, gamma polypeptide"	IPI:
4	18	5	SB010002000A08	SB010002000A08	ZBTB25 similar to Zinc finger and BTB domain containing 25	IPI:
4	18	6	SB010004000B01	SB010004000B01	TGU-SB010004000B01	No Annotation Available
4	18	7	SB010004000C06	SB010004000C06	TGU-SB010004000C06	No Annotation Available
4	18	8	SB010002000E03	SB010002000E03	"Contig2006 WL/RJ Phraped ESTs cDNA 5', mRNA sequence /clone_end=5' /gb=CO635486 /gi=50538709 /ug=Gga.35314 /len=1582"	GGA_Unigene:
4	18	9	SB010002000A01	SB010002000A01	TGU-SB010002000A01	No Annotation Available
4	18	10	SB010002000B05	SB010002000B05	TGU-SB010002000B05	No Annotation Available
4	18	11	SB010002000C09	SB010002000C09	CCDC49 hypothetical protein	IPI:
4	18	12	SB010004000D05	SB010004000D05	TGU-SB010004000D05	No Annotation Available
4	18	13	SB010011000E04	SB010011000E04	"603527151F1 CSEQCHN69 cDNA clone ChEST475f14 5', mRNA sequence /clone=ChEST475f14 /clone_end=5' /gb=BU352450 /gi=25860451 /ug=Gga.27503 /len=730"	GGA_Unigene:
4	18	14	SB010009000G05	SB010009000G05	TGU-SB010009000G05	No Annotation Available
4	18	15	SB010010000H04	SB010010000H04	LRRC38 similar to novel leucine rich repeat domain containing protein	IPI:
4	18	16	SB010013000A09	SB010013000A09	TGU-SB010013000A09	No Annotation Available
4	18	17	SB010009000E08	SB010009000E08	TGU-SB010009000E08	No Annotation Available
4	18	18	SB010012000F07	SB010012000F07	NAPB similar to Beta-soluble NSF attachment protein	IPI:
4	18	19	SB010011000G11	SB010011000G11	PEBP1 similar to Phosphatidylethanolamine-binding protein 1	IPI:
4	18	20	SB010014000A02	SB010014000A02	"ribonuclease P 14kDa subunit (LOC416064), mRNA /cds=p(24,407) /gb=XM_414402 /gi=118097016 /ug=Gga.4482 /len=1518 ; Predicted; similar to;"	GGA_Unigene:
4	19	1	SB010024000A05	SB010024000A05	TGU-SB010024000A05	No Annotation Available
4	19	2	SB010021000C09	SB010021000C09	"CACNB2 similar to calcium channel, voltage-dependent, beta 2 subunit"	IPI:
4	19	3	SB010022000D05	SB010022000D05	EIF3S6IP Hypothetical protein	IPI:
4	19	4	SB010021000E06	SB010021000E06	CIC-SB010021000E06	Other data available 
4	19	5	SB010023000A01	SB010023000A01	NUCKS1 JC7	IPI:
4	19	6	SB010022000C01	SB010022000C01	TGU-SB010022000C01	No Annotation Available
4	19	7	SB010023000C11	SB010023000C11	VWC2 similar to PSST739	IPI:
4	19	8	SB010024000D11	SB010024000D11	"mRNA for hypothetical protein, clone 8c13 /cds=p(17,850) /gb=AJ851581 /gi=60098768 /ug=Gga.19735 /len=4242"	GGA_Unigene:
4	19	9	SB02004B2B04.f1	SB02004B2B04.f1	CIC-SB02004B2B04.f1	Other data available 
4	19	10	SB02007A1E06.f1	SB02007A1E06.f1	CIC-SB.5469.C1.Contig6120	Other data available 
4	19	11	SB02010B1F01.f1	SB02010B1F01.f1	FUS/TLS FUS/TLS	IPI:
4	19	12	SB02014A1A08.f2	SB02014A1A08.f2	TTC14 Hypothetical protein	IPI:
4	19	13	SB02004A2A05.f1	SB02004A2A05.f1	"hypothetical LOC424188 (LOC424188), mRNA /gb=XR_026836 /gi=118093696 /ug=Gga.12760 /len=5795 ; Predicted"	GGA_Unigene:
4	19	14	SB02006B2B09.f1	SB02006B2B09.f1	"GCSH Glycine cleavage system H protein, mitochondrial precursor"	IPI:
4	19	15	SB02009B2A09.f1	SB02009B2A09.f1	EPB41L3 similar to Band 4.1-like protein 3	IPI:
4	19	16	SB02012B1C07.f1	SB02012B1C07.f1	THOC4 hypothetical protein	IPI:
4	19	17	SB02047A1F08.f1	SB02047A1F08.f1	PARD6B PAR6B	IPI:
4	19	18	BLANK	BLANK	BLANK	
4	19	19	SB03004A1A12.f1	SB03004A1A12.f1	"Brain-specific angiogenesis inhibitor 1-associated protein 2 (BAI1-associated protein 2) (BAI-associated protein 2) (Insulin receptor substrate p53) (IRSp53) (Insulin receptor substrate protein of 53 kDa) (Insulin  ... /cds=p(1,1728) /gb=XM_420080 /gi=118099831 /ug=Gga.23258 /len=1728 ; Predicted; similar to;"	GGA_Unigene:
4	19	20	SB03005B1G02.f1	SB03005B1G02.f1	UNC119B similar to Expressed sequence AA407659	IPI:
4	20	1	SB02046B1F04.f1	SB02046B1F04.f1	LOC395378 IPR328-like protein	IPI:
4	20	2	SB02049A1H06.f1	SB02049A1H06.f1	ZFYVE9 similar to Zinc finger FYVE domain-containing protein 9 (Mothers against decapentaplegic homolog-interacting protein) (Madh-interacting protein) (Smad anchor for receptor activation) (Receptor activation anchor) (hSARA) (Novel serine protease) (NSP	IPI:
4	20	3	SB03003B1E06.f1	SB03003B1E06.f1	EFNB1 26 kDa protein	IPI:
4	20	4	SB03005A2A10.f1	SB03005A2A10.f1	"finished cDNA, clone ChEST613g9 /gb=CR523281 /gi=48841943 /ug=Gga.38780 /len=2101"	GGA_Unigene:
4	20	5	SB03036B1C11.f1	SB03036B1C11.f1	TGU-SB03036B1C11.f1	No Annotation Available
4	20	6	SB03039B2F12.f1	SB03039B2F12.f1	PPP1R14C similar to PKC-potentiated PP1 inhibitory protein	IPI:
4	20	7	SB03042A2D12.f1	SB03042A2D12.f1	RCJMB04_20e14 Hypothetical protein	IPI:
4	20	8	SB03046A1H08.f1	SB03046A1H08.f1	TGU-SB03046A1H08.f1	No Annotation Available
4	20	9	SB03035A2H04.f1	SB03035A2H04.f1	LBXCOR1 32 kDa protein	IPI:
4	20	10	SB03039B1A03.f1	SB03039B1A03.f1	"LOC430437 similar to reproductive homeobox on X chromosome 2, partial"	IPI:
4	20	11	SB03041B2A07.f1	SB03041B2A07.f1	TUBGCP3 similar to spindle pole body protein spc98 homolog GCP3	IPI:
4	20	12	SB03045A1A08.f1	SB03045A1A08.f1	PDHB similar to Pyruvate dehydrogenase (lipoamide) beta	IPI:
4	20	13	blank	blank	blank	
4	20	14	blank	blank	blank	
4	20	15	blank	blank	blank	
4	20	16	blank	blank	blank	
4	20	17	CAB	CAB	CAB	
4	20	18	MSG	MSG	MSG
4	20	19	RUB	RUB	RUB
4	20	20	buffer	buffer	buffer
4	21	1	beta actin	beta actin	beta actin
4	21	2	GAPDH	GAPDH	GAPDH
4	21	3	ZENK	ZENK	ZENK
4	21	4	Histone H3	Histone H3	Histone H3
4	21	5	Blank	Blank	Blank
4	21	6	Blank	Blank	Blank
4	21	7	Blank	Blank	Blank
4	21	8	Blank	Blank	Blank
4	21	9	Blank	Blank	Blank
4	21	10	Blank	Blank	Blank
4	21	11	Blank	Blank	Blank
4	21	12	Blank	Blank	Blank
4	21	13	Blank	Blank	Blank
4	21	14	Blank	Blank	Blank	
4	21	15	Blank	Blank	Blank	
4	21	16	Blank	Blank	Blank	
4	21	17	Blank	Blank	Blank	
4	21	18	Blank	Blank	Blank	
4	21	19	Blank	Blank	Blank	
4	21	20	Blank	Blank	Blank	
5	1	1	SB02003B1A01.f1	SB02003B1A01.f1	RCJMB04_12b11 Hypothetical protein	IPI:
5	1	2	SB02003A1B10.f2	SB02003A1B10.f2	BTG1 Protein BTG1	IPI:
5	1	3	SB02003A1C08.f2	SB02003A1C08.f2	RPN2 Hypothetical protein	IPI:
5	1	4	SB02003A2D08.f2	SB02003A2D08.f2	RPL9 similar to rat ribosomal protein L9 homologue	IPI:
5	1	5	SB02003A1A06.f2	SB02003A1A06.f2	CIC-SB02003A1A06.f2	Other data available 
5	1	6	SB02003A1B06.f2	SB02003A1B06.f2	CIC-SB.1969.C1.Contig2387	Other data available 
5	1	7	SB02003A1C01.f2	SB02003A1C01.f2	GPATCH1 103 kDa protein	IPI:
5	1	8	SB02003B1C11.f1	SB02003B1C11.f1	GPM6A Neuronal proteolipid GPM6A	IPI:
5	1	9	SB02005B1B02.f1	SB02005B1B02.f1	LOC417830 hypothetical protein	IPI:
5	1	10	SB02005B2C08.f1	SB02005B2C08.f1	"hypothetical LOC429123 (LOC429123), mRNA /gb=XR_027120 /gi=118095081 /ug=Gga.7765 /len=2571 ; Predicted;"	GGA_Unigene:
5	1	11	SB02005B2D12.f1	SB02005B2D12.f1	GAD2 similar to glutamate decarboxylase	IPI:
5	1	12	SB02005B1E12.f1	SB02005B1E12.f1	LOC424934 hypothetical protein	IPI:
5	1	13	SB02005A1B06.f1	SB02005A1B06.f1	RBM16 hypothetical protein	IPI:
5	1	14	SB02005B1C04.f1	SB02005B1C04.f1	CIC-SB02005B1C04.f1	Other data available 
5	1	15	SB02005B1D02.f1	SB02005B1D02.f1	"LOC426196 similar to Family with sequence similarity 114, member A1"	IPI:
5	1	16	SB02005B1E05.f1	SB02005B1E05.f1	TGU-SB02005B1E05.f1	No Annotation Available
5	1	17	SB02007A2D07.f1	SB02007A2D07.f1	CIC-SB.748.C1.Contig980	Other data available 
5	1	18	SB02007A2E05.f1	SB02007A2E05.f1	TGU-SB02007A2E05.f1	No Annotation Available
5	1	19	SB02007A2F09.f1	SB02007A2F09.f1	LOC771888 similar to Macrophage mannose receptor 1 precursor	IPI:
5	1	20	SB02007A1G06.f1	SB02007A1G06.f1	MTFR1 24 kDa protein	IPI:
5	2	1	SB02007B2C12.f1	SB02007B2C12.f1	TGU-SB02007B2C12.f1	No Annotation Available
5	2	2	SB02007B2D12.f1	SB02007B2D12.f1	LOC421150 similar to receptor-interacting factor 1	IPI:
5	2	3	SB02007A1F01.f1	SB02007A1F01.f1	"mRNA for hypothetical protein, clone 1a20 /cds=p(17,2272) /gb=AJ719276 /gi=53126174 /ug=Gga.22399 /len=4734"	GGA_Unigene:
5	2	4	SB02007B2F12.f1	SB02007B2F12.f1	"Zinc finger, CDGSH-type domain 1 (LOC423642), mRNA /cds=p(32,358) /gb=XM_421526 /gi=118092478 /ug=Gga.13314 /len=2921 ; Predicted ; similar to;"	GGA_Unigene:
5	2	5	SB02009B2C01.f1	SB02009B2C01.f1	CIC-SB02009B2C01.f1	Other data available 
5	2	6	SB02009B1D02.f1	SB02009B1D02.f1	SEC61A1 similar to sec61-like protein	IPI:
5	2	7	SB02009A1E12.f1	SB02009A1E12.f1	"gPGC_EST00771 Embryonic gonadal PGC cDNA Library cDNA 5', mRNA sequence /clone_end=5' /gb=DR410929 /gi=109660905 /ug=Gga.31270 /len=1354"	GGA_Unigene:
5	2	8	SB02009A2F10.f1	SB02009A2F10.f1	RCJMB04_26e14 Vacuolar fusion protein MON1 homolog A	IPI:
5	2	9	SB02009A1C05.f1	SB02009A1C05.f1	CIC-SB02009A1C05.f1	Other data available 
5	2	10	SB02009A2D06.f1	SB02009A2D06.f1	"603532305F1 CSEQCHN53 cDNA clone ChEST488j2 5', mRNA sequence /clone=ChEST488j2 /clone_end=5' /gb=BU274369 /gi=25545319 /ug=Gga.27444 /len=866"	GGA_Unigene:
5	2	11	SB02009A1E05.f1	SB02009A1E05.f1	"finished cDNA, clone ChEST168i1 /gb=CR388925 /gi=46427570 /ug=Gga.17872 /len=662"	GGA_Unigene:
5	2	12	SB02009A1F06.f1	SB02009A1F06.f1	RCJMB04_6g11 31 kDa protein	IPI:
5	2	13	SB02011A1E07.f1	SB02011A1E07.f1	TGU-SB02011A1E07.f1	No Annotation Available
5	2	14	SB02011B1F07.f1	SB02011B1F07.f1	CIC-SB02011B1F07.f1	Other data available 
5	2	15	SB02011B2G04.f1	SB02011B2G04.f1	B3GNT2 Hypothetical protein	IPI:
5	2	16	SB02011B2H08.f1	SB02011B2H08.f1	TGU-SB02011B2H08.f1	No Annotation Available
5	2	17	SB02011B1D12.f1	SB02011B1D12.f1	TGU-SB02011B1D12.f1	No Annotation Available
5	2	18	SB02011B1F01.f1	SB02011B1F01.f1	CIC-SB02011B1F01.f1	Other data available 
5	2	19	SB02011A1G11.f1	SB02011A1G11.f1	MKL2 similar to megakaryoblastic leukemia 2 protein	IPI:
5	2	20	SB02011B2H01.f1	SB02011B2H01.f1	"hypothetical protein LOC768893 (LOC768893), mRNA /cds=p(1,759) /gb=XM_001232047 /gi=118086778 /ug=Gga.27147 /len=844 ; Predicted"	GGA_Unigene:
5	3	1	SB02013B2F09.f1	SB02013B2F09.f1	TGU-SB02013B2F09.f1	No Annotation Available
5	3	2	SB02013A1H02.f1	SB02013A1H02.f1	"603135345F1 CSEQCHL25 cDNA clone ChEST118j12 5', mRNA sequence /clone=ChEST118j12 /clone_end=5' /gb=BU141083 /gi=25356449 /ug=Gga.25121 /len=1060"	GGA_Unigene:
5	3	3	SB02014A2A08.f2	SB02014A2A08.f2	"603598044F1 CSEQCHN73 cDNA clone ChEST568g12 5', mRNA sequence /clone=ChEST568g12 /clone_end=5' /gb=BU370923 /gi=25878924 /ug=Gga.26083 /len=936"	GGA_Unigene:
5	3	4	SB02014B1B01.f1	SB02014B1B01.f1	IFRD1 IFR1 protein	IPI:
5	3	5	SB02013B2F04.f1	SB02013B2F04.f1	TUBB2C 50 kDa protein	IPI:
5	3	6	SB02013B2G08.f1	SB02013B2G08.f1	MMP23B similar to Matrix metallopeptidase 23B	IPI:
5	3	7	SB02014A2A03.f2	SB02014A2A03.f2	CIC-SB.6900.C1.Contig7559	Other data available 
5	3	8	SB02014A2B07.f2	SB02014A2B07.f2	"hypothetical protein LOC768866 (LOC768866), mRNA /gb=XR_026659 /gi=118100864 /ug=Gga.5690 /len=2289 ; Predicted"	GGA_Unigene:
5	3	9	SB02015A1H10.f1	SB02015A1H10.f1	CIC-SB02015A1H10.f1	Other data available 
5	3	10	SB02016A1A11.f1	SB02016A1A11.f1	METTL9 Hypothetical protein	IPI:
5	3	11	SB02016A1B10.f1	SB02016A1B10.f1	PPM1K similar to Protein phosphatase 1K	IPI:
5	3	12	SB02016A2C11.f1	SB02016A2C11.f1	"mRNA for vacuolar H(+)-transporting ATPase 116 kDa subunit, a1 isoform (a1 gene) /cds=p(57,2573) /gb=AJ289019 /gi=8250201 /ug=Gga.4672 /len=2648"	GGA_Unigene:
5	3	13	SB02015A1H05.f1	SB02015A1H05.f1	CIC-SB.sd.1984.C3.Contig13558	Other data available 
5	3	14	SB02016A1A06.f1	SB02016A1A06.f1	TGU-SB02016A1A06.f1	No Annotation Available
5	3	15	SB02016A2B05.f1	SB02016A2B05.f1	CIC-SB02016A2B05.f1	Other data available 
5	3	16	SB02016A1C04.f1	SB02016A1C04.f1	TGU-SB02016A1C04.f1	No Annotation Available
5	3	17	SB02018A1C11.f1	SB02018A1C11.f1	TGU-SB02018A1C11.f1	No Annotation Available
5	3	18	SB02018A1D09.f1	SB02018A1D09.f1	TGU-SB02018A1D09.f1	No Annotation Available
5	3	19	SB02018A1E07.f1	SB02018A1E07.f1	ARMC10 hypothetical protein	IPI:
5	3	20	SB02018A2F04.f1	SB02018A2F04.f1	CIC-SB02018A2F04.f1	Other data available 
5	4	1	SB02018A2C03.f1	SB02018A2C03.f1	"finished cDNA, clone ChEST229d1 /gb=CR523834 /gi=48842496 /ug=Gga.38739 /len=822"	GGA_Unigene:
5	4	2	SB02018A1D05.f1	SB02018A1D05.f1	LOC419203 oxidative stress responsive 1	IPI:
5	4	3	SB02018A2E01.f1	SB02018A2E01.f1	XAB1 similar to XPA binding protein 1	IPI:
5	4	4	SB02018B1E10.f1	SB02018B1E10.f1	TGU-SB02018B1E10.f1	No Annotation Available
5	4	5	SB02020A2E05.f1	SB02020A2E05.f1	 Hypothetical protein	IPI:
5	4	6	SB02020A2F07.f1	SB02020A2F07.f1	LOC772260 similar to MGC85571 protein	IPI:
5	4	7	SB02020A2G11.f1	SB02020A2G11.f1	RCJMB04_5i4 73 kDa protein	IPI:
5	4	8	SB02020B2H04.f1	SB02020B2H04.f1	TGU-SB02020B2H04.f1	No Annotation Available
5	4	9	SB02020B1D09.f1	SB02020B1D09.f1	CIC-SB02020B1D09.f1	Other data available 
5	4	10	SB02020B1E12.f1	SB02020B1E12.f1	TGU-SB02020B1E12.f1	No Annotation Available
5	4	11	SB02020A2G04.f1	SB02020A2G04.f1	CIC-SB02020A2G04.f1	Other data available 
5	4	12	SB02020A2H09.f1	SB02020A2H09.f1	EFHA2 similar to EFHA2 protein	IPI:
5	4	13	SB02023B2A05.f1	SB02023B2A05.f1	SNW1 hypothetical protein	IPI:
5	4	14	SB02023B1B07.f1	SB02023B1B07.f1	RCJMB04_3l24 Lin-7 homolog C	IPI:
5	4	15	SB02023A1D02.f1	SB02023A1D02.f1	RCJMB04_30k7 Hypothetical protein	IPI:
5	4	16	SB02023B1D12.f1	SB02023B1D12.f1	DNAJA4 similar to pDJA1 chaperone	IPI:
5	4	17	SB02023B1A01.f1	SB02023B1A01.f1	"finished cDNA, clone ChEST607n8 /gb=BX950652 /gi=46019286 /ug=Gga.13478 /len=1845"	GGA_Unigene:
5	4	18	SB02023A1B11.f1	SB02023A1B11.f1	"603503340F1 CSEQCHN51 cDNA clone ChEST424o9 5', mRNA sequence /clone=ChEST424o9 /clone_end=5' /gb=BU262335 /gi=25530601 /ug=Gga.7952 /len=937"	GGA_Unigene:
5	4	19	SB02023B1C05.f1	SB02023B1C05.f1	TRAPPC2L similar to HSPC176	IPI:
5	4	20	SB02023B2D05.f1	SB02023B2D05.f1	 Hypothetical protein VTGIII (Fragment)	IPI:
5	5	1	SB02025B1B03.f1	SB02025B1B03.f1	TGU-SB02025B1B03.f1	No Annotation Available
5	5	2	SB02025A2C12.f1	SB02025A2C12.f1	"MOBKL1A similar to MOB1, Mps One Binder kinase activator-like 1A"	IPI:
5	5	3	SB02025A1D07.f1	SB02025A1D07.f1	TGU-SB02025A1D07.f1	No Annotation Available
5	5	4	SB02025A1E12.f1	SB02025A1E12.f1	"chromosome 1 open reading frame 32; C1orf32 putative protein (LOC418447), mRNA /cds=p(1,2235) /gb=XM_416658 /gi=118083703 /ug=Gga.17504 /len=3851 ; Predicted ; similar to;"	GGA_Unigene:
5	5	5	SB02025A1B10.f1	SB02025A1B10.f1	TGU-SB02025A1B10.f1	No Annotation Available
5	5	6	SB02025A2C07.f1	SB02025A2C07.f1	"mRNA for hypothetical protein, clone 22a7 /cds=p(32,1018) /gb=AJ720628 /gi=53133927 /ug=Gga.12427 /len=2656"	GGA_Unigene:
5	5	7	SB02025A2D01.f1	SB02025A2D01.f1	CUGBP2 53 kDa protein	IPI:
5	5	8	SB02025A2E05.f1	SB02025A2E05.f1	DDX4 63 kDa protein	IPI:
5	5	9	SB02027A2C12.f1	SB02027A2C12.f1	 Hypothetical protein	IPI:
5	5	10	SB02027A2D09.f1	SB02027A2D09.f1	DNAH5 similar to axonemal dynein heavy chain DNAH5	IPI:
5	5	11	SB02027B2E09.f1	SB02027B2E09.f1	PCNT similar to kendrin	IPI:
5	5	12	SB02027B1F12.f1	SB02027B1F12.f1	CWF19L2 similar to CWF19L2 protein	IPI:
5	5	13	SB02027A1C07.f1	SB02027A1C07.f1	TGU-SB02027A1C07.f1	No Annotation Available
5	5	14	SB02027A1D04.f1	SB02027A1D04.f1	"PCYT1A similar to Phosphate cytidylyltransferase 1, choline, alpha"	IPI:
5	5	15	SB02027B1E03.f1	SB02027B1E03.f1	SS18L2 hypothetical protein	IPI:
5	5	16	SB02027B1F06.f1	SB02027B1F06.f1	LOC396411 60S ribosomal protein L10 (Fragment)	IPI:
5	5	17	SB02029A1E12.f1	SB02029A1E12.f1	TGU-SB02029A1E12.f1	No Annotation Available
5	5	18	SB02029B2F03.f1	SB02029B2F03.f1	NELL2 Protein NEL precursor	IPI:
5	5	19	SB02029A1H04.f1	SB02029A1H04.f1	CIC-SB.5477.C1.Contig6128	Other data available 
5	5	20	SB02030A2A08.f1	SB02030A2A08.f1	"mRNA for hypothetical protein, clone 3f2 /cds=p(137,2392) /gb=AJ851451 /gi=60098508 /ug=Gga.15742 /len=6891"	GGA_Unigene:
5	6	1	SB02029A2E04.f1	SB02029A2E04.f1	RRP9 similar to U3 snoRNP associated 55 kDa protein	IPI:
5	6	2	SB02029A1F10.f1	SB02029A1F10.f1	LOC421258 hypothetical protein	IPI:
5	6	3	SB02029B1G09.f1	SB02029B1G09.f1	TGU-SB02029B1G09.f1	No Annotation Available
5	6	4	SB02029B2H11.f1	SB02029B2H11.f1	"Ac2-059 (LOC420020), mRNA /cds=p(1,4239) /gb=XM_418141 /gi=118103020 /ug=Gga.40419 /len=4239 ; Predicted; similar to;"	GGA_Unigene:
5	6	5	SB02031B1H01.f1	SB02031B1H01.f1	GABRA5 hypothetical protein	IPI:
5	6	6	SB02032B1A06.f2	SB02032B1A06.f2	CACNG5 similar to voltage-dependent calcium channel gamma-5 subunit	IPI:
5	6	7	SB02032B1B05.f2	SB02032B1B05.f2	KLC1 similar to kinesin light chain 1J	IPI:
5	6	8	SB02032B2C09.f2	SB02032B2C09.f2	CIC-SB02032B2C09.f2	Other data available 
5	6	9	SB02031A2H09.f1	SB02031A2H09.f1	ASL Argininosuccinate lyase	IPI:
5	6	10	SB02032A1A11.f2	SB02032A1A11.f2	TGU-SB02032A1A11.f2	No Annotation Available
5	6	11	SB02032A2B08.f2	SB02032A2B08.f2	CIC-SB02032A2B08.f2	Other data available 
5	6	12	SB02032B2C03.f2	SB02032B2C03.f2	ACAD11 Acyl-CoA dehydrogenase family member 11	IPI:
5	6	13	SB02034B2C11.f1	SB02034B2C11.f1	CENPM Centromere protein M	IPI:
5	6	14	SB02034B1D11.f1	SB02034B1D11.f1	RCJMB04_1o11 Hypothetical protein	IPI:
5	6	15	SB02034B2E11.f1	SB02034B2E11.f1	ZFPM1 similar to FOG	IPI:
5	6	16	SB02034B1F09.f1	SB02034B1F09.f1	PRDX1 similar to natural killer cell enhancing factor isoform 1	IPI:
5	6	17	SB02034B2C06.f1	SB02034B2C06.f1	"mRNA for hypothetical protein, clone 10o20 /cds=p(27,965) /gb=AJ720116 /gi=53130908 /ug=Gga.22369 /len=2182"	GGA_Unigene:
5	6	18	SB02034B2D04.f1	SB02034B2D04.f1	CIC-SB02034B2D04.f1	Other data available 
5	6	19	SB02034B1E05.f1	SB02034B1E05.f1	"finished cDNA, clone ChEST267p14 /gb=CR524389 /gi=48843114 /ug=Gga.20127 /len=1779"	GGA_Unigene:
5	6	20	SB02034B2F02.f1	SB02034B2F02.f1	"finished cDNA, clone ChEST267k3 /gb=CR387151 /gi=46239910 /ug=Gga.15739 /len=1263"	GGA_Unigene:
5	7	1	SB02036A2E10.f1	SB02036A2E10.f1	TGU-SB02036A2E10.f1	No Annotation Available
5	7	2	SB02036B2F04.f1	SB02036B2F04.f1	LOC771146 similar to Chromosome 6 open reading frame 182	IPI:
5	7	3	SB02036B1G05.f1	SB02036B1G05.f1	HNRPAB Single stranded D box binding factor	IPI:
5	7	4	SB02036B2H08.f1	SB02036B2H08.f1	ATP5G3 similar to mitochondrial ATP synthase subunit 9	IPI:
5	7	5	SB02036B2D09.f1	SB02036B2D09.f1	"RAB3IP similar to SSX2 interacting protein RAB3IP, isoform alpha2"	IPI:
5	7	6	SB02036A2F07.f1	SB02036A2F07.f1	LOC770979 similar to Mitochondrial ribosomal protein L20	IPI:
5	7	7	SB02036A2G11.f1	SB02036A2G11.f1	IGFBP3 similar to insulin-like growth factor binding protein-3	IPI:
5	7	8	SB02036B2H01.f1	SB02036B2H01.f1	RORA similar to RORalpha1	IPI:
5	7	9	SB02038A1H02.f1	SB02038A1H02.f1	LOC771077 hypothetical protein	IPI:
5	7	10	SB02039A2A06.f1	SB02039A2A06.f1	"LOC771417 similar to Apoptosis-inducing, TAF9-like domain 1"	IPI:
5	7	11	SB02039A1B09.f1	SB02039A1B09.f1	LOC429468 133 kDa protein	IPI:
5	7	12	SB02039B2C05.f1	SB02039B2C05.f1	"testis_EST03382 Testis cDNA Library cDNA 3', mRNA sequence /clone_end=3' /gb=CO772285 /gi=50973552 /ug=Gga.23845 /len=970"	GGA_Unigene:
5	7	13	SB02038B1G08.f1	SB02038B1G08.f1	"FCP1 serine phosphatase (LOC420813), mRNA /cds=p(1,3313) /gb=XM_418905 /gi=118086339 /ug=Gga.14510 /len=4213 ; Predicted ; similar to;"	GGA_Unigene:
5	7	14	SB02039A2A01.f1	SB02039A2A01.f1	TGU-SB02039A2A01.f1	No Annotation Available
5	7	15	SB02039A1B02.f1	SB02039A1B02.f1	CIC-SB02039A1B02.f1	Other data available 
5	7	16	SB02039A2C12.f1	SB02039A2C12.f1	SIRPA Signal-regulatory protein precursor	IPI:
5	7	17	SB02041B1B10.f1	SB02041B1B10.f1	TGU-SB02041B1B10.f1	No Annotation Available
5	7	18	SB02041A2D05.f1	SB02041A2D05.f1	TGU-SB02041A2D05.f1	No Annotation Available
5	7	19	SB02041B1E05.f1	SB02041B1E05.f1	"RCE1 homolog, prenyl protein peptidase (S. cerevisiae) (RCE1), transcript variant 1, mRNA /cds=p(45,1034) /gb=NM_005133 /gi=73858573 /ug=Hs.654972 /len=1489; Homo sapiens"	HS_UNIGENE:
5	7	20	SB02041B2G06.f1	SB02041B2G06.f1	"cadherin-8 (LOC427553), mRNA /cds=p(1,2400) /gb=XM_425125 /gi=118096458 /ug=Gga.16831 /len=3957 ; Predicted ; similar to;"	GGA_Unigene:
5	8	1	SB02041B2B03.f1	SB02041B2B03.f1	ARPC4 similar to MGC69420 protein	IPI:
5	8	2	SB02041B1C09.f1	SB02041B1C09.f1	RINT1 similar to RAD50-interacting protein 1	IPI:
5	8	3	SB02041A2E05.f1	SB02041A2E05.f1	RCJMB04_15k16 Hypothetical protein	IPI:
5	8	4	SB02041A1G01.f1	SB02041A1G01.f1	"hypothetical LOC423250 (LOC423250), mRNA /cds=p(202,2709) /gb=XM_421170 /gi=118091662 /ug=Gga.39167 /len=4121 ; Predicted"	GGA_Unigene:
5	8	5	SB02044B2A02.f1	SB02044B2A02.f1	"SLC25A28 similar to Solute carrier family 25, member 28"	IPI:
5	8	6	SB02044B2B03.f1	SB02044B2B03.f1	LSM1 similar to CaSm	IPI:
5	8	7	SB02044B1C10.f1	SB02044B1C10.f1	CIC-SB.sd.1384.C1.Contig12902	Other data available 
5	8	8	SB02044B1D11.f1	SB02044B1D11.f1	RAC3 GTPase cRac1B	IPI:
5	8	9	SB02044A2A08.f1	SB02044A2A08.f1	NOS1AP similar to nitric oxide synthase 1 (neuronal) adaptor protein	IPI:
5	8	10	SB02044A2B09.f1	SB02044A2B09.f1	RCJMB04_11f19 Hypothetical protein	IPI:
5	8	11	SB02044A2C12.f1	SB02044A2C12.f1	"LOC431178 similar to chromosome 9 open reading frame 127, partial"	IPI:
5	8	12	SB02044B1D06.f1	SB02044B1D06.f1	RDH14 similar to PAN2	IPI:
5	8	13	SB02046B2E11.f1	SB02046B2E11.f1	ENO2 Gamma-enolase	IPI:
5	8	14	SB02046B2F10.f1	SB02046B2F10.f1	ABCA3 hypothetical protein	IPI:
5	8	15	SB02046B1H07.f1	SB02046B1H07.f1	"hypothetical LOC420610 (LOC420610), mRNA /cds=p(403,570) /gb=XM_429775 /gi=118085862 /ug=Gga.8101 /len=1221 ; Predicted"	GGA_Unigene:
5	8	16	SB02047B1A05.f1	SB02047B1A05.f1	"0610010K06Rik protein (LOC421334), mRNA /cds=p(134,1369) /gb=XM_419397 /gi=118087851 /ug=Gga.11767 /len=5189 ; Predicted ; similar to;"	GGA_Unigene:
5	8	17	SB02046B1E05.f1	SB02046B1E05.f1	PPP1CC Serine/threonine protein phosphatase	IPI:
5	8	18	SB02046B2F02.f1	SB02046B2F02.f1	DNM1 similar to dynamin 1 isoform 1	IPI:
5	8	19	SB02046A2H05.f1	SB02046A2H05.f1	"gPGC_EST07463 Embryonic gonadal PGC cDNA Library cDNA 5', mRNA sequence /clone_end=5' /gb=DR417621 /gi=109667597 /ug=Gga.2600 /len=1364"	GGA_Unigene:
5	8	20	SB02047B1A01.f1	SB02047B1A01.f1	CIC-SB.869.C1.Contig1123	Other data available 
5	9	1	SB02048A2H03.f1	SB02048A2H03.f1	TGU-SB02048A2H03.f1	No Annotation Available
5	9	2	SB02049A1A06.f1	SB02049A1A06.f1	TSPAN13 similar to tetraspan NET-6	IPI:
5	9	3	SB02049B1B07.f1	SB02049B1B07.f1	TGU-SB02049B1B07.f1	No Annotation Available
5	9	4	SB02049B2C10.f1	SB02049B2C10.f1	RCJMB04_12i13 Hypothetical protein	IPI:
5	9	5	SB02048B2G09.f1	SB02048B2G09.f1	"gonad_EST04073 Embryonic gonad cDNA Library cDNA 5', mRNA sequence /clone_end=5' /gb=CV856597 /gi=82784981 /ug=Gga.30872 /len=896"	GGA_Unigene:
5	9	6	SB02049A1A01.f1	SB02049A1A01.f1	LOC421318 similar to CDNA sequence BC031781	IPI:
5	9	7	SB02049A1B06.f1	SB02049A1B06.f1	NAP1L4 Hypothetical protein	IPI:
5	9	8	SB02049B2C02.f1	SB02049B2C02.f1	"preproendothelin-1 (LOC420854), mRNA /cds=p(148,765) /gb=XM_418943 /gi=118086397 /ug=Gga.25090 /len=1740 ; Predicted ; similar to;"	GGA_Unigene:
5	9	9	SB03002B2C03.f1	SB03002B2C03.f1	TGU-SB03002B2C03.f1	No Annotation Available
5	9	10	SB03002B2D09.f1	SB03002B2D09.f1	RPS23 similar to yeast ribosomal protein S28 homologue	IPI:
5	9	11	SB03002B2E12.f1	SB03002B2E12.f1	SLMAP 95 kDa protein	IPI:
5	9	12	SB03002A1G01.f1	SB03002A1G01.f1	"603950893F1 CSEQCHN03 cDNA clone ChEST910j23 5', mRNA sequence /clone=ChEST910j23 /clone_end=5' /gb=BU202292 /gi=25366196 /ug=Gga.28229 /len=848"	GGA_Unigene:
5	9	13	SB03002A2C09.f1	SB03002A2C09.f1	TGU-SB03002A2C09.f1	No Annotation Available
5	9	14	SB03002B2D01.f1	SB03002B2D01.f1	TGU-SB03002B2D01.f1	No Annotation Available
5	9	15	SB03002B2E03.f1	SB03002B2E03.f1	CIC-SB.10031.C1.Contig10558	Other data available 
5	9	16	SB03002B2F07.f1	SB03002B2F07.f1	"mRNA for hypothetical protein, clone 8o19 /cds=p(68,640) /gb=AJ719972 /gi=53130603 /ug=Gga.17452 /len=3406"	GGA_Unigene:
5	9	17	SB03004B2D03.f1	SB03004B2D03.f1	"finished cDNA, clone ChEST375g20 /gb=CR354047 /gi=45425999 /ug=Gga.5400 /len=822"	GGA_Unigene:
5	9	18	SB03004B2E09.f1	SB03004B2E09.f1	"mRNA for hypothetical protein, clone 3m16 /cds=p(189,1298) /gb=AJ851478 /gi=60098562 /ug=Gga.30088 /len=2948"	GGA_Unigene:
5	9	19	SB03004B2F09.f1	SB03004B2F09.f1	RCJMB04_33e14 Hypothetical protein	IPI:
5	9	20	SB03004B1G08.f1	SB03004B1G08.f1	RCJMB04_16m9 18 kDa protein	IPI:
5	10	1	SB03004A1D11.f1	SB03004A1D11.f1	CIC-SB03004A1D11.f1	Other data available 
5	10	2	SB03004B1E03.f1	SB03004B1E03.f1	TGU-SB03004B1E03.f1	No Annotation Available
5	10	3	SB03004B1F05.f1	SB03004B1F05.f1	RCJMB04_18g17 Hypothetical protein	IPI:
5	10	4	SB03004A1G12.f1	SB03004A1G12.f1	ACTR3B similar to actin-related protein 3-beta	IPI:
5	10	5	SB03006B2E10.f1	SB03006B2E10.f1	SCAMP2 similar to secretory carrier membrane protein	IPI:
5	10	6	SB03006B2F11.f1	SB03006B2F11.f1	TGU-SB03006B2F11.f1	No Annotation Available
5	10	7	SB03006A2H02.f1	SB03006A2H02.f1	CIC-SB03006A2H02.f1	Other data available 
5	10	8	SB03006B2H12.f1	SB03006B2H12.f1	TGU-SB03006B2H12.f1	No Annotation Available
5	10	9	SB03006B2E04.f1	SB03006B2E04.f1	CIC-SB.4615.C1.Contig5254	Other data available 
5	10	10	SB03006B2F07.f1	SB03006B2F07.f1	"finished cDNA, clone ChEST852g24 /gb=CR406139 /gi=47021673 /ug=Gga.2795 /len=1154"	GGA_Unigene:
5	10	11	SB03006B1G08.f1	SB03006B1G08.f1	TGU-SB03006B1G08.f1	No Annotation Available
5	10	12	SB03006B1H07.f1	SB03006B1H07.f1	PRPF18 similar to hPrp18	IPI:
5	10	13	SB03008B1E07.f1	SB03008B1E07.f1	"thioredoxin reductase 3 (TXNRD3), mRNA /cds=p(95,1909) /gb=XM_414371 /gi=118096884 /ug=Gga.8908 /len=3119 ; Predicted"	GGA_Unigene:
5	10	14	SB03008B1F09.f1	SB03008B1F09.f1	WNT7A Protein Wnt	IPI:
5	10	15	SB03008A2H06.f1	SB03008A2H06.f1	PRKRIR similar to death associated protein 4	IPI:
5	10	16	SB03009B2A02.f1	SB03009B2A02.f1	"finished cDNA, clone ChEST730o15 /gb=CR389304 /gi=46427949 /ug=Gga.9059 /len=1550"	GGA_Unigene:
5	10	17	SB03008A1E12.f1	SB03008A1E12.f1	TGU-SB03008A1E12.f1	No Annotation Available
5	10	18	SB03008B1F04.f1	SB03008B1F04.f1	TGU-SB03008B1F04.f1	No Annotation Available
5	10	19	SB03008B2G11.f1	SB03008B2G11.f1	TGU-SB03008B2G11.f1	No Annotation Available
5	10	20	SB03009A2A10.f1	SB03009A2A10.f1	TGU-SB03009A2A10.f1	No Annotation Available
5	11	1	SB03010B2E02.f1	SB03010B2E02.f1	ABTB2 similar to Ankyrin repeat and BTB (POZ) domain containing 2	IPI:
5	11	2	SB03010B1F03.f1	SB03010B1F03.f1	SEMA6A similar to semaphorin SEMA6A1	IPI:
5	11	3	SB03010B2G11.f1	SB03010B2G11.f1	TGU-SB03010B2G11.f1	No Annotation Available
5	11	4	SB03011A2A01.f1	SB03011A2A01.f1	RNF10 similar to Ring finger protein 10	IPI:
5	11	5	SB03010A2E06.f1	SB03010A2E06.f1	CIC-SB.4686.C1.Contig5324	Other data available 
5	11	6	SB03010A1F08.f1	SB03010A1F08.f1	"hypothetical protein LOC769357 (LOC769357), mRNA /cds=p(173,379) /gb=XM_001232297 /gi=118086827 /ug=Gga.39645 /len=1150 ; Predicted"	GGA_Unigene:
5	11	7	SB03010B1G07.f1	SB03010B1G07.f1	TGU-SB03010B1G07.f1	No Annotation Available
5	11	8	SB03010B1H07.f1	SB03010B1H07.f1	PSMD1 106 kDa protein	IPI:
5	11	9	SB03012A1G05.f1	SB03012A1G05.f1	LOC776634 similar to DNA-dependent protein kinase catalytic subunit	IPI:
5	11	10	SB03012A1H09.f1	SB03012A1H09.f1	CIC-SB03012A1H09.f1	Other data available 
5	11	11	SB03013A1A09.f1	SB03013A1A09.f1	PCSK5 similar to proprotein convertase 6B	IPI:
5	11	12	SB03013B1B02.f1	SB03013B1B02.f1	"neural plakophilin-related arm-repeat protein (NPRAP) (LOC420922), mRNA /gb=XR_027019 /gi=118086583 /ug=Gga.34463 /len=4572 ; Predicted ; similar to;"	GGA_Unigene:
5	11	13	SB03012B1F10.f1	SB03012B1F10.f1	LOC421821 similar to Chromosome 6 open reading frame 166 isoform 2	IPI:
5	11	14	SB03012B1G11.f1	SB03012B1G11.f1	"finished cDNA, clone ChEST940o8 /gb=CR406935 /gi=47022469 /ug=Gga.9391 /len=1055"	GGA_Unigene:
5	11	15	SB03013A2A05.f1	SB03013A2A05.f1	CDKL5 similar to STK9 protein	IPI:
5	11	16	SB03013A2B06.f1	SB03013A2B06.f1	"603132242F1 CSEQCHL24 cDNA clone ChEST110d11 5', mRNA sequence /clone=ChEST110d11 /clone_end=5' /gb=BU139148 /gi=25353426 /ug=Gga.31881 /len=933"	GGA_Unigene:
5	11	17	SB03015B2A04.f1	SB03015B2A04.f1	TGU-SB03015B2A04.f1	No Annotation Available
5	11	18	SB03015B1B11.f1	SB03015B1B11.f1	"protein phosphatase 1, regulatory (inhibitor) subunit 12A (PPP1R12A), mRNA /cds=p(121,3135) /gb=NM_205123 /gi=45384105 /ug=Gga.3159 /len=4732"	GGA_Unigene:
5	11	19	SB03015A1D04.f1	SB03015A1D04.f1	"finished cDNA, clone ChEST440j3 /gb=CR353175 /gi=45424056 /ug=Gga.14137 /len=842"	GGA_Unigene:
5	11	20	SB03015A1E09.f1	SB03015A1E09.f1	A2M similar to Alpha-2-macroglobulin precursor	IPI:
5	12	1	SB03015A2A11.f1	SB03015A2A11.f1	CIC-SB03015A2A11.f1	Other data available 
5	12	2	SB03015B1B03.f1	SB03015B1B03.f1	TGU-SB03015B1B03.f1	No Annotation Available
5	12	3	SB03015B2C08.f1	SB03015B2C08.f1	ANGPT2 Angiopoietin-2A	IPI:
5	12	4	SB03015A1E01.f1	SB03015A1E01.f1	LOC422662 similar to sulfotransferase	IPI:
5	12	5	SB03017A1D06.f1	SB03017A1D06.f1	 265 kDa protein	IPI:
5	12	6	SB03017A1E02.f1	SB03017A1E02.f1	"gPGC_EST04132 Embryonic gonadal PGC cDNA Library cDNA 5', mRNA sequence /clone_end=5' /gb=DR414290 /gi=109664266 /ug=Gga.9998 /len=1359"	GGA_Unigene:
5	12	7	SB03017A2F03.f1	SB03017A2F03.f1	LOC415333 Neuromedin B	IPI:
5	12	8	SB03017A1G05.f1	SB03017A1G05.f1	"tumor susceptibility gene 101 (TSG101), mRNA /cds=p(1,1596) /gb=XM_421014 /gi=118091282 /ug=Gga.9332 /len=2970 ; Predicted"	GGA_Unigene:
5	12	9	SB03017B1C11.f1	SB03017B1C11.f1	CIC-SB03017B1C11.f1	Other data available 
5	12	10	SB03017B1D07.f1	SB03017B1D07.f1	"Contig2414 WL/RJ Phraped ESTs cDNA 5', mRNA sequence /clone_end=5' /gb=CO635577 /gi=50538800 /ug=Gga.37567 /len=670"	GGA_Unigene:
5	12	11	SB03017B2E09.f1	SB03017B2E09.f1	TGU-SB03017B2E09.f1	No Annotation Available
5	12	12	SB03017B1F08.f1	SB03017B1F08.f1	MXD4 Hypothetical protein	IPI:
5	12	13	SB03019B2D03.f1	SB03019B2D03.f1	"finished cDNA, clone ChEST53p22 /gb=CR353287 /gi=45424323 /ug=Gga.7379 /len=1108"	GGA_Unigene:
5	12	14	SB03019B1E08.f1	SB03019B1E08.f1	CAND1 hypothetical protein	IPI:
5	12	15	SB03019B2F10.f1	SB03019B2F10.f1	ADCK2 hypothetical protein	IPI:
5	12	16	SB03019B1G09.f1	SB03019B1G09.f1	"TCEA2 similar to transcription elongation factor S-II, hS-II-T1"	IPI:
5	12	17	SB03019A2D05.f1	SB03019A2D05.f1	"finished cDNA, clone ChEST767j4 /gb=CR406655 /gi=47022189 /ug=Gga.19740 /len=1789"	GGA_Unigene:
5	12	18	SB03019A2E12.f1	SB03019A2E12.f1	CIC-SB.5463.C1.Contig6111	Other data available 
5	12	19	SB03019B1F02.f1	SB03019B1F02.f1	TGU-SB03019B1F02.f1	No Annotation Available
5	12	20	SB03019B1G04.f1	SB03019B1G04.f1	SPRY2 Sprouty homolog 2	IPI:
5	13	1	SB03021B2E07.f1	SB03021B2E07.f1	CIC-SB.5295.C1.Contig5939	Other data available 
5	13	2	SB03021B2F03.f1	SB03021B2F03.f1	CRABP1 16 kDa protein	IPI:
5	13	3	SB03021A2G12.f1	SB03021A2G12.f1	TGU-SB03021A2G12.f1	No Annotation Available
5	13	4	SB03021A1H11.f1	SB03021A1H11.f1	TGU-SB03021A1H11.f1	No Annotation Available
5	13	5	SB03021B1E01.f1	SB03021B1E01.f1	LOC427886 Histone H2B 8	IPI:
5	13	6	SB03021A1F10.f1	SB03021A1F10.f1	"thymine-DNA glycosylase (TDG), mRNA /cds=p(21,1247) /gb=NM_204750 /gi=45382062 /ug=Gga.3142 /len=3233"	GGA_Unigene:
5	13	7	SB03021A1G07.f1	SB03021A1G07.f1	HMGA1 High mobility group A1b	IPI:
5	13	8	SB03021A2H03.f1	SB03021A2H03.f1	GRSF1 hypothetical protein	IPI:
5	13	9	SB03023B1E05.f1	SB03023B1E05.f1	TUBD1 similar to delta-tubulin	IPI:
5	13	10	SB03023A2G01.f1	SB03023A2G01.f1	RCJMB04_5o24 Hypothetical protein	IPI:
5	13	11	SB03023B2G11.f1	SB03023B2G11.f1	AGXT2 hypothetical protein	IPI:
5	13	12	SB03024A2A07.f1	SB03024A2A07.f1	"finished cDNA, clone ChEST538k24 /gb=CR352982 /gi=45423641 /ug=Gga.13512 /len=875"	GGA_Unigene:
5	13	13	SB03023A1E11.f1	SB03023A1E11.f1	TGU-SB03023A1E11.f1	No Annotation Available
5	13	14	SB03023B1F06.f1	SB03023B1F06.f1	"hypothetical LOC418023 (LOC418023), mRNA /cds=p(710,1321) /gb=XM_416259 /gi=118082774 /ug=Gga.23096 /len=4750 ; Predicted"	GGA_Unigene:
5	13	15	SB03023B1G06.f1	SB03023B1G06.f1	COL18A1 Collagen XVIII precursor	IPI:
5	13	16	SB03024A1A02.f1	SB03024A1A02.f1	TGU-SB03024A1A02.f1	No Annotation Available
5	13	17	SB03025B1E11.f2	SB03025B1E11.f2	CIC-SB03025B1E11.f2	Other data available
5	13	18	SB03025B1F11.f2	SB03025B1F11.f2	"topoisomerase (DNA) II alpha 170kDa (TOP2A), mRNA /cds=p(55,4716) /gb=NM_204791 /gi=45382160 /ug=Gga.2010 /len=5781"	GGA_Unigene:
5	13	19	SB03025A2H02.f2	SB03025A2H02.f2	LOC416659 hypothetical protein	IPI:
5	13	20	SB03025B1H10.f2	SB03025B1H10.f2	 Protein	IPI:
5	14	1	SB03025B1E06.f2	SB03025B1E06.f2	"gPGC_EST02996 Embryonic gonadal PGC cDNA Library cDNA 5', mRNA sequence /clone_end=5' /gb=DR413154 /gi=109663130 /ug=Gga.7691 /len=1460"	GGA_Unigene:
5	14	2	SB03025B2F03.f2	SB03025B2F03.f2	LOC776634 similar to DNA-dependent protein kinase catalytic subunit	IPI:
5	14	3	SB03025B2G07.f2	SB03025B2G07.f2	"finished cDNA, clone ChEST714c10 /gb=CR407405 /gi=47022939 /ug=Gga.38620 /len=908"	GGA_Unigene:
5	14	4	SB03025B1H05.f2	SB03025B1H05.f2	NTSR1 similar to neurotensin receptor 1	IPI:
5	14	5	SB03028A2B02.f1	SB03028A2B02.f1	RSPH3 hypothetical protein	IPI:
5	14	6	SB03028A1C07.f1	SB03028A1C07.f1	KIF5C similar to Kinesin heavy chain isoform 5C	IPI:
5	14	7	SB03028A2D03.f1	SB03028A2D03.f1	RCJMB04_26e14 Vacuolar fusion protein MON1 homolog A	IPI:
5	14	8	SB03028A2E05.f1	SB03028A2E05.f1	TGU-SB03028A2E05.f1	No Annotation Available
5	14	9	SB03028B1A05.f1	SB03028B1A05.f1	DOK5 similar to downstream of tyrosine kinase 5	IPI:
5	14	10	SB03028B1B11.f1	SB03028B1B11.f1	TGU-SB03028B1B11.f1	No Annotation Available
5	14	11	SB03028B1C10.f1	SB03028B1C10.f1	RPS10 hypothetical protein	IPI:
5	14	12	SB03028B2D11.f1	SB03028B2D11.f1	SPATA20 similar to Spermatogenesis associated 20	IPI:
5	14	13	SB03030B2C09.f1	SB03030B2C09.f1	"pgp1n.pk002.m13 Normalized Chicken Pituitary/Hypothalamus/Pineal Library cDNA clone pgp1n.pk002.m13 5' dbj|AP001751.1|AP001751 Homo sapiens genomic DNA, chromosome 21q, section 95/105, mRNA sequence /clone=pgp1n.pk002.m13 /clone_end=5' /gb=BI390922 /gi=15084204 /ug=Gga.28278 /len=668 similar to;"	GGA_Unigene:
5	14	14	SB03030B2D04.f1	SB03030B2D04.f1	TGU-SB03030B2D04.f1	No Annotation Available
5	14	15	SB03030B2E07.f1	SB03030B2E07.f1	"Cerebellar degeneration-related protein 2-like (LOC428685), mRNA /cds=p(1,1374) /gb=XM_426243 /gi=118099931 /ug=Gga.29462 /len=3109 ; Predicted ; similar to;"	GGA_Unigene:
5	14	16	SB03030B2F07.f1	SB03030B2F07.f1	RCJMB04_10b14 hypothetical protein LOC418092	IPI:
5	14	17	SB03030B1C02.f1	SB03030B1C02.f1	CIC-SB.4691.C1.Contig5329	Other data available 
5	14	18	SB03030A2D10.f1	SB03030A2D10.f1	CIC-SB03030A2D10.f1	Other data available 
5	14	19	SB03030B1E01.f1	SB03030B1E01.f1	RCJMB04_1a5 77 kDa protein	IPI:
5	14	20	SB03030A2F12.f1	SB03030A2F12.f1	CIC-SB.4721.C1.Contig5360	Other data available 
5	15	1	SB03032A2E11.f1	SB03032A2E11.f1	CIC-SB.4579.C1.Contig5219	Other data available 
5	15	2	SB03032B2F03.f1	SB03032B2F03.f1	PTRH2 peptidyl-tRNA hydrolase 2	IPI:
5	15	3	SB03032B2G07.f1	SB03032B2G07.f1	"603798266F1 CSEQCHN23 cDNA clone ChEST765d18 5', mRNA sequence /clone=ChEST765d18 /clone_end=5' /gb=BU230309 /gi=25470982 /ug=Gga.26021 /len=766"	GGA_Unigene:
5	15	4	SB03033A2A04.f1	SB03033A2A04.f1	MRPL13 hypothetical protein	IPI:
5	15	5	SB03032A2E05.f1	SB03032A2E05.f1	CIC-SB03032A2E05.f1	Other data available 
5	15	6	SB03032A1F12.f1	SB03032A1F12.f1	"gonad_EST01926 Embryonic gonad cDNA Library cDNA 5', mRNA sequence /clone_end=5' /gb=CV854450 /gi=82782834 /ug=Gga.1865 /len=839"	GGA_Unigene:
5	15	7	SB03032B1G03.f1	SB03032B1G03.f1	TGU-SB03032B1G03.f1	No Annotation Available
5	15	8	SB03032B2H09.f1	SB03032B2H09.f1	RCJMB04_29j22 Hypothetical protein	IPI:
5	15	9	SB03035A1B08.f1	SB03035A1B08.f1	"MGC84524 protein (LOC428195), mRNA /cds=p(1,1353) /gb=XM_425754 /gi=118101209 /ug=Gga.21922 /len=3642 ; Predicted ; similar to;"	GGA_Unigene:
5	15	10	SB03035A1C09.f1	SB03035A1C09.f1	RCJMB04_25e3 Spermatid perinuclear RNA-binding protein	IPI:
5	15	11	SB03035B1D03.f1	SB03035B1D03.f1	TGU-SB03035B1D03.f1	No Annotation Available
5	15	12	SB03035A2E12.f1	SB03035A2E12.f1	TGU-SB03035A2E12.f1	No Annotation Available
5	15	13	SB03035B2A11.f1	SB03035B2A11.f1	"mRNA for hypothetical protein, clone 30p14 /cds=p(73,579) /gb=AJ851781 /gi=60099168 /ug=Gga.22781 /len=5346"	GGA_Unigene:
5	15	14	SB03035A1C03.f1	SB03035A1C03.f1	WHSC1 similar to MMSET type II	IPI:
5	15	15	SB03035A1D10.f1	SB03035A1D10.f1	"finished cDNA, clone ChEST977p6 /gb=CR338926 /gi=44885070 /ug=Gga.13654 /len=1487"	GGA_Unigene:
5	15	16	SB03035A2E08.f1	SB03035A2E08.f1	RCJMB04_12j16 Hypothetical protein	IPI:
5	15	17	SB03037B1E04.f1	SB03037B1E04.f1	"PAPS synthase 2 (LOC423678), mRNA /cds=p(29,1858) /gb=XM_421557 /gi=118092543 /ug=Gga.17054 /len=5681 ; Predicted ; similar to;"	GGA_Unigene:
5	15	18	SB03037B1F04.f1	SB03037B1F04.f1	CIC-SB03037B1F04.f1	Other data available 
5	15	19	SB03037B2G05.f1	SB03037B2G05.f1	RPL12 hypothetical protein	IPI:
5	15	20	SB03037B1H02.f1	SB03037B1H02.f1	"finished cDNA, clone ChEST266m15 /gb=CR389818 /gi=46428463 /ug=Gga.17449 /len=1376"	GGA_Unigene:
5	16	1	SB03037A2E10.f1	SB03037A2E10.f1	CIC-SB03037A2E10.f1	Other data available 
5	16	2	SB03037A1F09.f1	SB03037A1F09.f1	RCJMB04_5g1 Hypothetical protein	IPI:
5	16	3	SB03037A2G12.f1	SB03037A2G12.f1	"hypothetical LOC422406 (LOC422406), mRNA /cds=p(1,1317) /gb=XM_420374 /gi=118089784 /ug=Gga.31532 /len=1317 ; Predicted;"	GGA_Unigene:
5	16	4	SB03037A2H10.f1	SB03037A2H10.f1	"solute carrier family 35, member E3 (SLC35E3), mRNA /cds=p(110,1039) /gb=XM_416083 /gi=118082406 /ug=Gga.5475 /len=3144 ; Predicted"	GGA_Unigene:
5	16	5	SB03039A1G04.f1	SB03039A1G04.f1	TGU-SB03039A1G04.f1	No Annotation Available
5	16	6	SB03039A1H04.f1	SB03039A1H04.f1	 Hypothetical protein	IPI:
5	16	7	SB03040A2A10.f1	SB03040A2A10.f1	LOC419780 hypothetical protein	IPI:
5	16	8	SB03040B2B05.f1	SB03040B2B05.f1	RCJMB04_9c3 Integrator complex subunit 2	IPI:
5	16	9	SB03039B1F12.f1	SB03039B1F12.f1	RAD51AP1 similar to RAD51AP1 protein	IPI:
5	16	10	SB03039B1G10.f1	SB03039B1G10.f1	TGU-SB03039B1G10.f1	No Annotation Available
5	16	11	SB03040A2A02.f1	SB03040A2A02.f1	ALKBH8 hypothetical protein	IPI:
5	16	12	SB03040A2B08.f1	SB03040A2B08.f1	DASRAA similar to DasraA protein	IPI:
5	16	13	SB03041B2H04.f1	SB03041B2H04.f1	"mu-calpain large subunit (LOC693249), mRNA /cds=p(118,2265) /gb=NM_001044672 /gi=113206143 /ug=Gga.9324 /len=2705"	GGA_Unigene:
5	16	14	SB03042B1A04.f1	SB03042B1A04.f1	"Munc13-3 (LOC415413), mRNA /cds=p(175,6468) /gb=XM_413798 /gi=118095734 /ug=Gga.33919 /len=7501 ; Predicted ; similar to;"	GGA_Unigene:
5	16	15	SB03042B2B05.f1	SB03042B2B05.f1	RCJMB04_19g20 Hypothetical protein	IPI:
5	16	16	SB03042B2C04.f1	SB03042B2C04.f1	ZMYND11 similar to BS69	IPI:
5	16	17	SB03041A2H05.f1	SB03041A2H05.f1	LOC422319 hypothetical protein	IPI:
5	16	18	SB03042A1A12.f1	SB03042A1A12.f1	ASB5 similar to Ankyrin repeat and SOCS box-containing 5 isoform 2	IPI:
5	16	19	SB03042A1B10.f1	SB03042A1B10.f1	CIC-SB03042A1B10.f1	Other data available 
5	16	20	SB03042A2C09.f1	SB03042A2C09.f1	TGU-SB03042A2C09.f1	No Annotation Available
5	17	1	SB03043B1H04.f1	SB03043B1H04.f1	SRP14 Hypothetical protein	IPI:
5	17	2	SB03044B2A10.f1	SB03044B2A10.f1	COPS3 Hypothetical protein	IPI:
5	17	3	SB03044B1B12.f1	SB03044B1B12.f1	TGU-SB03044B1B12.f1	No Annotation Available
5	17	4	SB03044A2D03.f1	SB03044A2D03.f1	HSP70 Heat shock 70 kDa protein	IPI:
5	17	5	SB03043A2H10.f1	SB03043A2H10.f1	CIC-SB.1613.C2.Contig2001	Other data available 
5	17	6	SB03044B2A02.f1	SB03044B2A02.f1	PFKL similar to phosphofructokinase isoform 1	IPI:
5	17	7	SB03044B1B04.f1	SB03044B1B04.f1	CIC-SB.3478.C1.Contig4040	Other data available 
5	17	8	SB03044B1C08.f1	SB03044B1C08.f1	LOC770890 hypothetical protein	IPI:
5	17	9	SB03046A1A06.f1	SB03046A1A06.f1	TGU-SB03046A1A06.f1	No Annotation Available
5	17	10	SB03046A1B07.f1	SB03046A1B07.f1	LOC395805 Myomesin	IPI:
5	17	11	SB03046A1C09.f1	SB03046A1C09.f1	RCJMB04_3k8 37 kDa protein	IPI:
5	17	12	SB03046A1D10.f1	SB03046A1D10.f1	LOC419677 hypothetical protein	IPI:
5	17	13	SB03046A1A01.f1	SB03046A1A01.f1	KATNA1 P60 katanin	IPI:
5	17	14	SB03046B2A12.f1	SB03046B2A12.f1	KRAS similar to turkey K-Ras	IPI:
5	17	15	SB03046A1C03.f1	SB03046A1C03.f1	 6 kDa protein	IPI:
5	17	16	SB03046A2D03.f1	SB03046A2D03.f1	"ubiquitin specific peptidase 18 (USP18), mRNA /cds=p(1,1473) /gb=XM_416398 /gi=118083013 /ug=Gga.1111 /len=2788 ; Predicted"	GGA_Unigene:
5	17	17	SB03048B1B07.f1	SB03048B1B07.f1	CIC-SB03048B1B07.f1	Other data available 
5	17	18	SB03048B2C06.f1	SB03048B2C06.f1	RCJMB04_7l9 Hypothetical protein	IPI:
5	17	19	SB03048B1D05.f1	SB03048B1D05.f1	CIC-SB03048B1D05.f1	Other data available 
5	17	20	SB03048B1E06.f1	SB03048B1E06.f1	"endothelin converting enzyme 1 (ECE1), mRNA /cds=p(38,2296) /gb=NM_204717 /gi=45382640 /ug=Gga.3369 /len=3720"	GGA_Unigene:
5	18	1	SB03048A2B09.f1	SB03048A2B09.f1	ATOX1 similar to copper chaperone	IPI:
5	18	2	SB03048A2C12.f1	SB03048A2C12.f1	RCJMB04_1o7 Peptidyl-prolyl cis-trans isomerase	IPI:
5	18	3	SB03048A2D09.f1	SB03048A2D09.f1	RNF157 similar to KIAA1917 protein	IPI:
5	18	4	SB03048A2E10.f1	SB03048A2E10.f1	TGU-SB03048A2E10.f1	No Annotation Available
5	18	5	SB03050A1D01.f1	SB03050A1D01.f1	SLC25A6 Hypothetical protein	IPI:
5	18	6	SB03050A1E02.f1	SB03050A1E02.f1	"gPGC_EST07072 Embryonic gonadal PGC cDNA Library cDNA 5', mRNA sequence /clone_end=5' /gb=DR417230 /gi=109667206 /ug=Gga.35318 /len=1386"	GGA_Unigene:
5	18	7	SB03050A2F06.f1	SB03050A2F06.f1	GPR85 hypothetical protein	IPI:
5	18	8	SB03050A2G09.f1	SB03050A2G09.f1	TGU-SB03050A2G09.f1	No Annotation Available
5	18	9	SB03050B1C07.f1	SB03050B1C07.f1	"mRNA for hypothetical protein, clone 29h5 /cds=p(356,1207) /gb=AJ720905 /gi=53136469 /ug=Gga.11841 /len=4039"	GGA_Unigene:
5	18	10	SB03050B2D06.f1	SB03050B2D06.f1	"hypothetical LOC423978 (LOC423978), mRNA /cds=p(1,2361) /gb=XM_421837 /gi=118093239 /ug=Gga.16264 /len=4580 ; Predicted"	GGA_Unigene:
5	18	11	SB03050B2E10.f1	SB03050B2E10.f1	CIC-SB03050B2E10.f1	Other data available 
5	18	12	SB03050A2G03.f1	SB03050A2G03.f1	STIM2 similar to stromal interaction molecule 2	IPI:
5	18	13	SB010004000E05	SB010004000E05	TGU-SB010004000E05	No Annotation Available
5	18	14	SB010003000F06	SB010003000F06	 Hypothetical protein	IPI:
5	18	15	SB010004000G09	SB010004000G09	TGU-SB010004000G09	No Annotation Available
5	18	16	SB010005000A03	SB010005000A03	TGU-SB010005000A03	No Annotation Available
5	18	17	SB010001000E11	SB010001000E11	TGU-SB010001000E11	No Annotation Available
5	18	18	SB010001000F11	SB010001000F11	TGU-SB010001000F11	No Annotation Available
5	18	19	SB010002000G11	SB010002000G11	RCJMB04_9h4 46 kDa protein	IPI:
5	18	20	SB010004000H07	SB010004000H07	TGU-SB010004000H07	No Annotation Available
5	19	1	SB010015000A11	SB010015000A11	TGU-SB010015000A11	No Annotation Available
5	19	2	SB010016000C04	SB010016000C04	TGU-SB010016000C04	No Annotation Available
5	19	3	SB010013000E01	SB010013000E01	TGU-SB010013000E01	No Annotation Available
5	19	4	SB010016000F03	SB010016000F03	RPP25 similar to Ribonuclease P 25kDa subunit	IPI:
5	19	5	SB010016000A02	SB010016000A02	CIC-SB.8966.C1.Contig9540	Other data available 
5	19	6	SB010013000C05	SB010013000C05	TGU-SB010013000C05	No Annotation Available
5	19	7	SB010016000D06	SB010016000D06	"solute carrier family 4 (anion exchanger), member 1, adaptor protein (SLC4A1AP), mRNA /cds=p(1,2076) /gb=XM_419473 /gi=118088013 /ug=Gga.16478 /len=2379 ; Predicted"	GGA_Unigene:
5	19	8	SB010014000F08	SB010014000F08	"finished cDNA, clone ChEST945f5 /gb=CR523883 /gi=48842545 /ug=Gga.3692 /len=1159"	GGA_Unigene:
5	19	9	SB010024000E06	SB010024000E06	COPE Hypothetical protein	IPI:
5	19	10	SB010024000F10	SB010024000F10	CIC-SB.242.C1.Contig321	Other data available 
5	19	11	SB010021000H09	SB010021000H09	"finished cDNA, clone ChEST60k10 /gb=CR386294 /gi=46239053 /ug=Gga.14962 /len=942"	GGA_Unigene:
5	19	12	SB010025000B09	SB010025000B09	CIC-SB.3644.C1.Contig4226	Other data available 
5	19	13	SB010023000E01	SB010023000E01	"pgp2n.pk007.e11 Normalized Chicken Pituitary/Hypothalamus/Pineal Library (pgp2n) cDNA clone pgp2n.pk007.e11 5' gb|AAH16102.1|AAH16102 (BC016102) RIKEN cDNA 2810426M17 gene [Mus musculus], mRNA sequence /clone=pgp2n.pk007.e11 /clone_end=5' /gb=BM491724 /gi=18612655 /ug=Gga.39367 /len=665 ; similar to;"	GGA_Unigene:
5	19	14	SB010023000F05	SB010023000F05	TGU-SB010023000F05	No Annotation Available
5	19	15	SB010024000G09	SB010024000G09	TGU-SB010024000G09	No Annotation Available
5	19	16	SB010025000A11	SB010025000A11	PPP4R1 similar to protein serine/threonine phosphatase 4 subunit PP4Rmeg	IPI:
5	19	17	SB02015B2D10.f1	SB02015B2D10.f1	DLK1 similar to delta-like 1-like protein	IPI:
5	19	18	SB02018B2F11.f1	SB02018B2F11.f1	LOC770363 Isoform 2 of Basigin precursor	IPI:
5	19	19	SB02022A1A01.f1	SB02022A1A01.f1	CIC-SB02022A1A01.f1	Other data available 
5	19	20	SB02024A1E06.f1	SB02024A1E06.f1	"gPGC_EST03822 Embryonic gonadal PGC cDNA Library cDNA 5', mRNA sequence /clone_end=5' /gb=DR413980 /gi=109663956 /ug=Gga.36422 /len=1365"	GGA_Unigene:
5	20	1	SB02015A1A09.f1	SB02015A1A09.f1	DLG2 hypothetical protein	IPI:
5	20	2	SB02018B1A07.f1	SB02018B1A07.f1	NRN1 similar to neuritin	IPI:
5	20	3	SB02020A2F12.f1	SB02020A2F12.f1	TGU-SB02020A2F12.f1	No Annotation Available
5	20	4	SB02023B2E03.f1	SB02023B2E03.f1	"mRNA for hypothetical protein, clone 4j14 /cds=p(173,1681) /gb=AJ719619 /gi=53128186 /ug=Gga.22552 /len=2819"	GGA_Unigene:
5	20	5	SB03007A1E01.f1	SB03007A1E01.f1	"Dihydrouridine synthase 4-like (S. cerevisiae), transcript variant 1 (LOC769352), mRNA /cds=p(29,982) /gb=XM_001231914 /gi=118082093 /ug=Gga.12453 /len=2106 ; Predicted ; similar to;"	GGA_Unigene:
5	20	6	SB03008B1H05.f1	SB03008B1H05.f1	GTF3A similar to DNA/RNA-binding protein	IPI:
5	20	7	SB03011A1E12.f1	SB03011A1E12.f1	CRTC1 similar to CREB-regulated transcription coactivator 1	IPI:
5	20	8	SB03013B1F01.f1	SB03013B1F01.f1	"603523951F1 CSEQCHN68 cDNA clone ChEST467f14 5', mRNA sequence /clone=ChEST467f14 /clone_end=5' /gb=BU347184 /gi=25855185 /ug=Gga.35543 /len=894"	GGA_Unigene:
5	20	9	SB03006B1A02.f1	SB03006B1A02.f1	CIC-SB03006B1A02.f1	Other data available 
5	20	10	SB03008A1F04.f1	SB03008A1F04.f1	"ANKK1 Isoform C of Neural cell adhesion molecule 1, 180 kDa isoform precursor"	IPI:
5	20	11	SB03010B1C10.f1	SB03010B1C10.f1	"finished cDNA, clone ChEST114a3 /gb=CR523747 /gi=48842409 /ug=Gga.20814 /len=1206"	GGA_Unigene:
5	20	12	SB03012A2D12.f1	SB03012A2D12.f1	IMMP2L similar to inner mitochondrial membrane peptidase 2 isoform 1	IPI:
5	20	13	SB03046B2F05.f1	SB03046B2F05.f1	PHACTR1 Phosphatase and actin regulator 1	IPI:
5	20	14	SB03050A2D12.f1	SB03050A2D12.f1	CIC-SB.2316.C1.Contig2757	Other data available 
5	20	15	SB03046B1B12.f1	SB03046B1B12.f1	"finished cDNA, clone ChEST916p11 /gb=CR386812 /gi=46239571 /ug=Gga.14821 /len=732"	GGA_Unigene:
5	20	16	SB03049B1B04.f1	SB03049B1B04.f1	RAB21 similar to GTP-binding protein RAB21	IPI:
5	20	17	CAB	CAB	CAB	
5	20	18	MSG	MSG	MSG	
5	20	19	RUB	RUB	RUB	
5	20	20	buffer	buffer	buffer	
5	21	1	beta actin	beta actin	beta actin	
5	21	2	GAPDH	GAPDH	GAPDH	
5	21	3	ZENK	ZENK	ZENK	
5	21	4	Histone H3	Histone H3	Histone H3	
5	21	5	Blank	Blank	Blank	
5	21	6	Blank	Blank	Blank	
5	21	7	Blank	Blank	Blank	
5	21	8	Blank	Blank	Blank	
5	21	9	Blank	Blank	Blank	
5	21	10	Blank	Blank	Blank	
5	21	11	Blank	Blank	Blank	
5	21	12	Blank	Blank	Blank	
5	21	13	Blank	Blank	Blank	
5	21	14	Blank	Blank	Blank	
5	21	15	Blank	Blank	Blank	
5	21	16	Blank	Blank	Blank	
5	21	17	Blank	Blank	Blank	
5	21	18	Blank	Blank	Blank	
5	21	19	Blank	Blank	Blank	
5	21	20	Blank	Blank	Blank	
6	1	1	SB02004B2A07.f1	SB02004B2A07.f1	CSRP2 Cysteine and glycine-rich protein 2	IPI:
6	1	2	SB02004A1C03.f1	SB02004A1C03.f1	"POM121 membrane glycoprotein (rat) (LOC417463), mRNA /cds=p(1,2430) /gb=XM_415711 /gi=118100009 /ug=Gga.17425 /len=4009 ; Predicted ; similar to;"	GGA_Unigene:
6	1	3	SB02004B2C12.f1	SB02004B2C12.f1	TGU-SB02004B2C12.f1	No Annotation Available
6	1	4	SB02004A2E06.f1	SB02004A2E06.f1	CIC-SB.8162.C1.Contig8786	Other data available 
6	1	5	SB02004B2A01.f1	SB02004B2A01.f1	GEMIN4 34 kDa protein	IPI:
6	1	6	SB02004B1B07.f1	SB02004B1B07.f1	CIC-SB.7805.C1.Contig8443	Other data available 
6	1	7	SB02004B2C09.f1	SB02004B2C09.f1	TGU-SB02004B2C09.f1	No Annotation Available
6	1	8	SB02004B2D11.f1	SB02004B2D11.f1	STXBP1 Syntaxin-binding protein 1	IPI:
6	1	9	SB02006A2C08.f1	SB02006A2C08.f1	TGU-SB02006A2C08.f1	No Annotation Available
6	1	10	SB02006A1D09.f1	SB02006A1D09.f1	RCJMB04_2g17 Hypothetical protein	IPI:
6	1	11	SB02006A2E10.f1	SB02006A2E10.f1	MBD5 similar to methyl-CpG binding domain protein 5	IPI:
6	1	12	SB02006B2F05.f1	SB02006B2F05.f1	POLH Hypothetical protein	IPI:
6	1	13	SB02006A2C01.f1	SB02006A2C01.f1	TGU-SB02006A2C01.f1	No Annotation Available
6	1	14	SB02006A2D04.f1	SB02006A2D04.f1	C9orf78 similar to hepatocellular carcinoma-associated antigen 59	IPI:
6	1	15	SB02006A2E07.f1	SB02006A2E07.f1	"mRNA for hypothetical protein, clone 1l22 /cds=p(41,1726) /gb=AJ719376 /gi=53127303 /ug=Gga.16071 /len=4655"	GGA_Unigene:
6	1	16	SB02006A2F12.f1	SB02006A2F12.f1	"603951601F1 CSEQCHN03 cDNA clone ChEST912b1 5', mRNA sequence /clone=ChEST912b1 /clone_end=5' /gb=BU209090 /gi=25381032 /ug=Gga.31050 /len=845"	GGA_Unigene:
6	1	17	SB02008B1C11.f1	SB02008B1C11.f1	CIC-SB02008B1C11.f1	Other data available 
6	1	18	SB02008B1D10.f1	SB02008B1D10.f1	RCJMB04_20b24 Hypothetical protein	IPI:
6	1	19	SB02008B1E08.f1	SB02008B1E08.f1	"transportin 1; karyopherin (importin) beta 2 (LOC427218), mRNA /cds=p(1,2673) /gb=XM_424806 /gi=118103938 /ug=Gga.14765 /len=4509 ; Predicted ; similar to;"	GGA_Unigene:
6	1	20	SB02008B2F05.f1	SB02008B2F05.f1	"finished cDNA, clone ChEST135i8 /gb=CR390525 /gi=46429170 /ug=Gga.4829 /len=1472"	GGA_Unigene:
6	2	1	SB02008B1C06.f1	SB02008B1C06.f1	TGU-SB02008B1C06.f1	No Annotation Available
6	2	2	SB02008B1D04.f1	SB02008B1D04.f1	TGU-SB02008B1D04.f1	No Annotation Available
6	2	3	SB02008B2E04.f1	SB02008B2E04.f1	NDUFA12 similar to NADH:ubiquinone oxidoreductase b17.2 subunit isoform 1	IPI:
6	2	4	SB02008A2F10.f1	SB02008A2F10.f1	TGU-SB02008A2F10.f1	No Annotation Available
6	2	5	SB02010B1C12.f1	SB02010B1C12.f1	DDX5 DEAD-box RNA helicase	IPI:
6	2	6	SB02010A2E11.f1	SB02010A2E11.f1	"Poly (ADP-ribose) glycohydrolase (LOC423617), mRNA /cds=p(1,2868) /gb=XM_421502 /gi=118092422 /ug=Gga.36320 /len=6035 ; Predicted ; similar to;"	GGA_Unigene:
6	2	7	SB02010B2F01.f1	SB02010B2F01.f1	"hypothetical LOC418720 (LOC418720), mRNA /cds=p(21,1370) /gb=XM_416919 /gi=118084270 /ug=Gga.29588 /len=2262 ; Predicted"	GGA_Unigene:
6	2	8	SB02010A2G10.f1	SB02010A2G10.f1	"finished cDNA, clone ChEST259e19 /gb=CR391310 /gi=46429955 /ug=Gga.18990 /len=1036"	GGA_Unigene:
6	2	9	SB02010B1C06.f1	SB02010B1C06.f1	CIC-SB.5627.C1.Contig6281	Other data available 
6	2	10	SB02010A1E01.f1	SB02010A1E01.f1	KIFC3 hypothetical protein	IPI:
6	2	11	SB02010A2F07.f1	SB02010A2F07.f1	"603132426F1 CSEQCHL24 cDNA clone ChEST111c8 5', mRNA sequence /clone=ChEST111c8 /clone_end=5' /gb=BU139538 /gi=25353927 /ug=Gga.23595 /len=822"	GGA_Unigene:
6	2	12	SB02010A1G05.f1	SB02010A1G05.f1	"finished cDNA, clone ChEST979f12 /gb=CR406755 /gi=47022289 /ug=Gga.19204 /len=1175"	GGA_Unigene:
6	2	13	SB02012A1F05.f1	SB02012A1F05.f1	CIC-SB02012A1F05.f1	Other data available 
6	2	14	SB02012A1G08.f1	SB02012A1G08.f1	CIC-SB02012A1G08.f1	Other data available 
6	2	15	SB02012A2H10.f1	SB02012A2H10.f1	YPEL1 hypothetical protein	IPI:
6	2	16	SB02013B2A02.f1	SB02013B2A02.f1	CCND1 G1/S-specific cyclin-D1	IPI:
6	2	17	SB02012B1E11.f1	SB02012B1E11.f1	SLMAP TOP AP	IPI:
6	2	18	SB02012A2G01.f1	SB02012A2G01.f1	TGU-SB02012A2G01.f1	No Annotation Available
6	2	19	SB02012A1H02.f1	SB02012A1H02.f1	SFT2D1 similar to SFT2 domain containing 2	IPI:
6	2	20	SB02013A1A09.f1	SB02013A1A09.f1	RCJMB04_11j1 RRP12-like protein	IPI:
6	3	1	SB02014A2G06.f2	SB02014A2G06.f2	RCJMB04_3j20 Hypothetical protein	IPI:
6	3	2	SB02014A2H08.f2	SB02014A2H08.f2	CDK5RAP2 hypothetical protein	IPI:
6	3	3	SB02015B2A03.f1	SB02015B2A03.f1	CIC-SB.1285.C1.Contig1632	Other data available 
6	3	4	SB02015B1B05.f1	SB02015B1B05.f1	CIC-SB02015B1B05.f1	Other data available 
6	3	5	SB02014A1G03.f2	SB02014A1G03.f2	CIC-SB02014A1G03.f2	Other data available 
6	3	6	SB02014A2H04.f2	SB02014A2H04.f2	CIC-SB02014A2H04.f2	Other data available 
6	3	7	SB02015A1A09.f1	SB02015A1A09.f1	DLG2 hypothetical protein	IPI:
6	3	8	SB02015A1B12.f1	SB02015A1B12.f1	 Histone H2AV	IPI:
6	3	9	SB02017A1A11.f1	SB02017A1A11.f1	LOC419139 Hypothetical protein	IPI:
6	3	10	SB02017B2B07.f1	SB02017B2B07.f1	"SF3B5 similar to splicing factor 3b, subunit 5, 10kDa"	IPI:
6	3	11	SB02017A2D08.f1	SB02017A2D08.f1	"603103623F1 CSEQCHN03 cDNA clone ChEST39m6 5', mRNA sequence /clone=ChEST39m6 /clone_end=5' /gb=BU204063 /gi=25368464 /ug=Gga.34436 /len=1029"	GGA_Unigene:
6	3	12	SB02017B1E09.f1	SB02017B1E09.f1	"hypothetical protein MGC45866 (LOC415489), mRNA /cds=p(1,5040) /gb=XM_413862 /gi=118095893 /ug=Gga.9662 /len=5370 ; Predicted; similar to;"	GGA_Unigene:
6	3	13	SB02017A1A06.f1	SB02017A1A06.f1	"mRNA for hypothetical protein, clone 1h15 /cds=p(159,998) /gb=AJ719334 /gi=53126881 /ug=Gga.9825 /len=3095"	GGA_Unigene:
6	3	14	SB02017A2B08.f1	SB02017A2B08.f1	"hypothetical LOC418232 (LOC418232), mRNA /cds=p(1,855) /gb=XM_416456 /gi=118083153 /ug=Gga.22041 /len=2397 ; Predicted"	GGA_Unigene:
6	3	15	SB02017B2C07.f1	SB02017B2C07.f1	"DEAD (Asp-Glu-Ala-Asp) box polypeptide 17 (LOC418024), mRNA /cds=p(319,2286) /gb=XM_416260 /gi=118082783 /ug=Gga.4892 /len=4984 ; Predicted ; similar to;"	GGA_Unigene:
6	3	16	SB02017A1E08.f1	SB02017A1E08.f1	CIC-SB.81.C1.Contig106	Other data available 
6	3	17	SB02019B2C06.f1	SB02019B2C06.f1	THEX1 Hypothetical protein	IPI:
6	3	18	SB02019B2D08.f1	SB02019B2D08.f1	FUBP1 68 kDa protein	IPI:
6	3	19	SB02019A2F05.f1	SB02019A2F05.f1	DEAF1 similar to nuclear DEAF-1 related transcriptional regulator protein 8	IPI:
6	3	20	SB02019A1G11.f1	SB02019A1G11.f1	NSF N-ethylmaleimide-sensitive factor	IPI:
6	4	1	SB02019A1C08.f1	SB02019A1C08.f1	USP7 126 kDa protein	IPI:
6	4	2	SB02019B2D02.f1	SB02019B2D02.f1	RCJMB04_8a5 Hypothetical protein	IPI:
6	4	3	SB02019B2E07.f1	SB02019B2E07.f1	"Ataxin 2-binding protein 1 (LOC416645), mRNA /cds=p(58,1251) /gb=XM_414942 /gi=118098100 /ug=Gga.12199 /len=3791 ; Predicted ; similar to;"	GGA_Unigene:
6	4	4	SB02019A2G04.f1	SB02019A2G04.f1	THSD7A similar to mKIAA0960 protein	IPI:
6	4	5	SB02021A1H03.f1	SB02021A1H03.f1	"protein kinase, cAMP-dependent, catalytic, beta (PRKACB), mRNA /cds=p(10,1206) /gb=XM_422379 /gi=118094385 /ug=Gga.18003 /len=4551 ; Predicted"	GGA_Unigene:
6	4	6	SB02022A1A09.f1	SB02022A1A09.f1	ARRDC3 similar to Arrestin domain containing 3	IPI:
6	4	7	SB02022A2B12.f1	SB02022A2B12.f1	CIC-SB.4784.C1.Contig5426	Other data available 
6	4	8	SB02022B1C06.f1	SB02022B1C06.f1	LOC426844 hypothetical protein	IPI:
6	4	9	SB02021B2G06.f1	SB02021B2G06.f1	CIC-SB.1191.C1.Contig1519	Other data available 
6	4	10	SB02022A2A03.f1	SB02022A2A03.f1	PRR11 similar to Proline rich 11	IPI:
6	4	11	SB02022A1B07.f1	SB02022A1B07.f1	RCJMB04_16n14 44 kDa protein	IPI:
6	4	12	SB02022A1C10.f1	SB02022A1C10.f1	LYRM1 hypothetical protein	IPI:
6	4	13	SB02024A1B03.f1	SB02024A1B03.f1	"gPGC_EST03799 Embryonic gonadal PGC cDNA Library cDNA 5', mRNA sequence /clone_end=5' /gb=DR413957 /gi=109663933 /ug=Gga.18991 /len=1348"	GGA_Unigene:
6	4	14	SB02024A1C03.f1	SB02024A1C03.f1	TGU-SB02024A1C03.f1	No Annotation Available
6	4	15	SB02024A1D05.f1	SB02024A1D05.f1	"GGEZHC1018C08.g HC1 cDNA clone GGEZHC1018C08, mRNA sequence /clone=GGEZHC1018C08 /gb=CO421176 /gi=49637424 /ug=Gga.29314 /len=818"	GGA_Unigene:
6	4	16	SB02024A2E07.f1	SB02024A2E07.f1	CIC-SB.1703.C1.Contig2097	Other data available
6	4	17	SB02024B1A10.f1	SB02024B1A10.f1	OPTN Optineurin	IPI:
6	4	18	SB02024B2B09.f1	SB02024B2B09.f1	CASK similar to calcium/calmodulin-dependent serine protein kinase	IPI:
6	4	19	SB02024B1C09.f1	SB02024B1C09.f1	"Rho GTPase activating protein 5, transcript variant 2 (LOC428883), mRNA /cds=p(1,4518) /gb=XM_426439 /gi=118091810 /ug=Gga.29858 /len=8201 ; Predicted ; similar to;"	GGA_Unigene:
6	4	20	SB02024A1E02.f1	SB02024A1E02.f1	"death-preventing kinase (LOC421756), mRNA /cds=p(1,1863) /gb=XM_419786 /gi=118088684 /ug=Gga.22038 /len=2530 ; Predicted ; similar to;"	GGA_Unigene:
6	5	1	SB02026B1B06.f1	SB02026B1B06.f1	SSR2 TRAP beta protein	IPI:
6	5	2	SB02026B2C05.f1	SB02026B2C05.f1	DNAJC1 similar to dnaJ-like protein	IPI:
6	5	3	SB02026B1D07.f1	SB02026B1D07.f1	CIC-SB.1283.C1.Contig1630	Other data available 
6	5	4	SB02026B1E08.f1	SB02026B1E08.f1	"TOP AP mRNA, complete cds /cds=p(46,1125) /gb=U17000 /gi=642485 /ug=Gga.11048 /len=3086"	GGA_Unigene:
6	5	5	SB02026B1B02.f1	SB02026B1B02.f1	TGU-SB02026B1B02.f1	No Annotation Available
6	5	6	SB02026A1C12.f1	SB02026A1C12.f1	NEGR1 Isoform 1 of Neuronal growth regulator 1 precursor	IPI:
6	5	7	SB02026B1D03.f1	SB02026B1D03.f1	"zinc finger E-box binding homeobox 1 (ZEB1), mRNA /cds=p(12,3356) /gb=NM_205131 /gi=45384095 /ug=Gga.3548 /len=5271"	GGA_Unigene:
6	5	8	SB02026A2E12.f1	SB02026A2E12.f1	RNF157 similar to KIAA1917 protein	IPI:
6	5	9	SB02028B2D03.f1	SB02028B2D03.f1	ACTR2 Actin-like protein 2	IPI:
6	5	10	SB02028B1E10.f1	SB02028B1E10.f1	CIC-SB.4911.C1.Contig5555	Other data available 
6	5	11	SB02028B1F12.f1	SB02028B1F12.f1	TFG similar to TFG protein	IPI:
6	5	12	SB02028A2H02.f1	SB02028A2H02.f1	CIC-SB.5812.C1.Contig6468	Other data available 
6	5	13	SB02028A1D07.f1	SB02028A1D07.f1	CIC-SB02028A1D07.f1	Other data available 
6	5	14	SB02028B1E01.f1	SB02028B1E01.f1	"zinc finger and BTB domain containing 8 (ZBTB8), mRNA /cds=p(486,1811) /gb=NM_001040441 /gi=94721341 /ug=Hs.546479 /len=7333; Homo sapiens"	HS_UNIGENE:
6	5	15	SB02028B2F05.f1	SB02028B2F05.f1	"ISCU2 (LOC416891), mRNA /gb=XR_027140 /gi=118098577 /ug=Gga.7161 /len=1876 ; Predicted; similar to;"	GGA_Unigene:
6	5	16	SB02028B2G07.f1	SB02028B2G07.f1	GLG1 Golgi apparatus protein 1 precursor	IPI:
6	5	17	SB02030A2H04.f1	SB02030A2H04.f1	LRCH1 similar to neuronal protein	IPI:
6	5	18	SB02031A2A12.f1	SB02031A2A12.f1	XRCC6BP1 similar to Kub3-prov protein	IPI:
6	5	19	SB02031B2B01.f1	SB02031B2B01.f1	CIC-SB.7308.C1.Contig7960	Other data available 
6	5	20	SB02031A1C10.f1	SB02031A1C10.f1	DNAJC17 hypothetical protein	IPI:
6	6	1	SB02030B1G11.f1	SB02030B1G11.f1	CIC-SB02030B1G11.f1	Other data available 
6	6	2	SB02031A2A09.f1	SB02031A2A09.f1	RALA hypothetical protein	IPI:
6	6	3	SB02031A1B08.f1	SB02031A1B08.f1	AMPH Amphiphysin	IPI:
6	6	4	SB02031A2C06.f1	SB02031A2C06.f1	TGU-SB02031A2C06.f1	No Annotation Available
6	6	5	SB02033B2A02.f1	SB02033B2A02.f1	"finished cDNA, clone ChEST67l23 /gb=CR354196 /gi=45426317 /ug=Gga.12979 /len=2211"	GGA_Unigene:
6	6	6	SB02033A2C06.f1	SB02033A2C06.f1	NCAM2 similar to Neural cell adhesion molecule 2	IPI:
6	6	7	SB02033A1D08.f1	SB02033A1D08.f1	CIC-SB.7261.C1.Contig7913	Other data available 
6	6	8	SB02033B2E06.f1	SB02033B2E06.f1	CIC-SB.1521.C5.Contig1891	Other data available 
6	6	9	SB02033A1A03.f1	SB02033A1A03.f1	RCJMB04_29m8 mitochondrial ribosomal protein L37	IPI:
6	6	10	SB02033B1B11.f1	SB02033B1B11.f1	"finished cDNA, clone ChEST132d10 /gb=CR386242 /gi=46239001 /ug=Gga.14976 /len=1411"	GGA_Unigene:
6	6	11	SB02033A1D01.f1	SB02033A1D01.f1	RAMP1 similar to receptor activity modifying protein 1	IPI:
6	6	12	SB02033A1E11.f1	SB02033A1E11.f1	RCJMB04_22h1 glutamine-rich 1	IPI:
6	6	13	SB02035A2D08.f1	SB02035A2D08.f1	CIC-SB.6099.C1.Contig6761	Other data available 
6	6	14	SB02035A2E12.f1	SB02035A2E12.f1	TGU-SB02035A2E12.f1	No Annotation Available
6	6	15	SB02035B1F04.f1	SB02035B1F04.f1	"spleen_EST03453 Spleen cDNA Library cDNA 3', mRNA sequence /clone_end=3' /gb=CO767727 /gi=50968994 /ug=Gga.2970 /len=917"	GGA_Unigene:
6	6	16	SB02035B1G07.f1	SB02035B1G07.f1	"finished cDNA, clone ChEST156d2 /gb=CR385958 /gi=46238717 /ug=Gga.16481 /len=1453"	GGA_Unigene:
6	6	17	SB02035B1C12.f1	SB02035B1C12.f1	"finished cDNA, clone ChEST541m21 /gb=CR391001 /gi=46429646 /ug=Gga.18578 /len=803"	GGA_Unigene:
6	6	18	SB02035A1E07.f1	SB02035A1E07.f1	IDH3A Hypothetical protein	IPI:
6	6	19	SB02035A1F07.f1	SB02035A1F07.f1	TGU-SB02035A1F07.f1	No Annotation Available
6	6	20	SB02035B1G03.f1	SB02035B1G03.f1	TGU-SB02035B1G03.f1	No Annotation Available
6	7	1	SB02037A2G01.f1	SB02037A2G01.f1	CIC-SB.9849.C1.Contig10365	Other data available 
6	7	2	SB02037B1G10.f1	SB02037B1G10.f1	ATP5G3 similar to mitochondrial ATP synthase subunit 9	IPI:
6	7	3	SB02038A1A03.f1	SB02038A1A03.f1	TGU-SB02038A1A03.f1	No Annotation Available
6	7	4	SB02038A1B11.f1	SB02038A1B11.f1	SPATA5L1 similar to Spermatogenesis associated 5-like 1 isoform 2	IPI:
6	7	5	SB02037B2F07.f1	SB02037B2F07.f1	"finished cDNA, clone ChEST191i4 /gb=BX933376 /gi=46017835 /ug=Gga.10384 /len=984"	GGA_Unigene:
6	7	6	SB02037B1G05.f1	SB02037B1G05.f1	TGU-SB02037B1G05.f1	No Annotation Available
6	7	7	SB02037B1H09.f1	SB02037B1H09.f1	CIC-SB02037B1H09.f1	Other data available 
6	7	8	SB02038A1B01.f1	SB02038A1B01.f1	RCJMB04_9a7 Hypothetical protein	IPI:
6	7	9	SB02040A1A10.f1	SB02040A1A10.f1	VGLL3 similar to colon carcinoma related protein	IPI:
6	7	10	SB02040B2B01.f1	SB02040B2B01.f1	RCJMB04_36h7 49 kDa protein	IPI:
6	7	11	SB02040B2C07.f1	SB02040B2C07.f1	TGU-SB02040B2C07.f1	No Annotation Available
6	7	12	SB02040B2D08.f1	SB02040B2D08.f1	ARHGEF12 similar to guanine nucleotide exchange factor	IPI:
6	7	13	SB02040A1A05.f1	SB02040A1A05.f1	RCJMB04_1o7 Peptidyl-prolyl cis-trans isomerase	IPI:
6	7	14	SB02040A1B06.f1	SB02040A1B06.f1	"esa015_f09 Eimeiria tenella-infected caecal tonsil cDNA, mRNA sequence /gb=CF250667 /gi=33483922 /ug=Gga.34635 /len=546"	GGA_Unigene:
6	7	15	SB02040B1C03.f1	SB02040B1C03.f1	"brain_EST05703 Brain cDNA Library cDNA 3', mRNA sequence /clone_end=3' /gb=CO762511 /gi=50963778 /ug=Gga.16717 /len=952"	GGA_Unigene:
6	7	16	SB02040B1D04.f1	SB02040B1D04.f1	"finished cDNA, clone ChEST578k12 /gb=CR733081 /gi=51231398 /ug=Gga.21388 /len=990"	GGA_Unigene:
6	7	17	SB02042A1F07.f1	SB02042A1F07.f1	CCDC59 similar to LOC495195 protein	IPI:
6	7	18	SB02042A2G12.f1	SB02042A2G12.f1	ZNF462 similar to zinc finger protein 462	IPI:
6	7	19	SB02043A2A02.f1	SB02043A2A02.f1	TGU-SB02043A2A02.f1	No Annotation Available
6	7	20	SB02043B1B04.f1	SB02043B1B04.f1	"finished cDNA, clone ChEST126b11 /gb=CR353524 /gi=45424839 /ug=Gga.36205 /len=1529"	GGA_Unigene:
6	8	1	SB02042A2F01.f1	SB02042A2F01.f1	DUSP12 similar to dual-specificity tyrosine phosphatase YVH1	IPI:
6	8	2	SB02042A1G04.f1	SB02042A1G04.f1	TGU-SB02042A1G04.f1	No Annotation Available
6	8	3	SB02042B2H04.f1	SB02042B2H04.f1	TGU-SB02042B2H04.f1	No Annotation Available
6	8	4	SB02043A1B08.f1	SB02043A1B08.f1	"mRNA for hypothetical protein, clone 34k20 /cds=p(103,816) /gb=AJ851803 /gi=60099212 /ug=Gga.3145 /len=3635"	GGA_Unigene:
6	8	5	SB02045B2C12.f1	SB02045B2C12.f1	RCJMB04_19g24 Hypothetical protein	IPI:
6	8	6	SB02045A1E10.f1	SB02045A1E10.f1	TGU-SB02045A1E10.f1	No Annotation Available
6	8	7	SB02045B1F06.f1	SB02045B1F06.f1	CHGB similar to chromogranin B precursor	IPI:
6	8	8	SB02045B1G09.f1	SB02045B1G09.f1	"UDP-Gal:betaGlcNAc beta 1,4- galactosyltransferase, polypeptide 2 (B4GALT2), mRNA /cds=p(202,1323) /gb=NM_205203 /gi=45383941 /ug=Gga.2424 /len=2420"	GGA_Unigene:
6	8	9	SB02045B2C05.f1	SB02045B2C05.f1	TGU-SB02045B2C05.f1	No Annotation Available
6	8	10	SB02045B2D08.f1	SB02045B2D08.f1	DPP10 similar to dipeptidylpeptidase 10	IPI:
6	8	11	SB02045A2F06.f1	SB02045A2F06.f1	GPM6B Proteolipid GPM6B	IPI:
6	8	12	SB02045B1G04.f1	SB02045B1G04.f1	TGU-SB02045B1G04.f1	No Annotation Available
6	8	13	SB02047A2G08.f1	SB02047A2G08.f1	CIC-SB02047A2G08.f1	Other data available 
6	8	14	SB02047A1H12.f1	SB02047A1H12.f1	UBE3A similar to ubiquitin protein ligase E3A	IPI:
6	8	15	SB02048A2A08.f1	SB02048A2A08.f1	SLC32A1 similar to MGC89195 protein	IPI:
6	8	16	SB02048A2B07.f1	SB02048A2B07.f1	TGU-SB02048A2B07.f1	No Annotation Available
6	8	17	SB02047A2G01.f1	SB02047A2G01.f1	CIC-SB.sd.348.C1.Contig11750	Other data available 
6	8	18	SB02047A2H05.f1	SB02047A2H05.f1	CIC-SB.6642.C1.Contig7310	Other data available 
6	8	19	SB02048A2A04.f1	SB02048A2A04.f1	CIC-SB.10404.C1.Contig10935	Other data available 
6	8	20	SB02048A2B01.f1	SB02048A2B01.f1	AK5 similar to adenylate kinase 5	IPI:
6	9	1	SB03001B2A10.f1	SB03001B2A10.f1	TGU-SB03001B2A10.f1	No Annotation Available
6	9	2	SB03001A2C05.f1	SB03001A2C05.f1	SENP2 hypothetical protein	IPI:
6	9	3	SB03001B2D03.f1	SB03001B2D03.f1	MYCBP hypothetical protein	IPI:
6	9	4	SB03001B2E07.f1	SB03001B2E07.f1	"spleen_EST00108 Spleen cDNA Library cDNA 3', mRNA sequence /clone_end=3' /gb=CO764382 /gi=50965649 /ug=Gga.34868 /len=942"	GGA_Unigene:
6	9	5	SB03001A1A12.f1	SB03001A1A12.f1	CIC-SB.5163.C1.Contig5809	Other data available
6	9	6	SB03001B2B12.f1	SB03001B2B12.f1	"brain_EST04526 Brain cDNA Library cDNA 3', mRNA sequence /clone_end=3' /gb=CO761334 /gi=50962587 /ug=Gga.3407 /len=913"	GGA_Unigene:
6	9	7	SB03001A1D07.f1	SB03001A1D07.f1	RBM22 Pre-mRNA-splicing factor RBM22	IPI:
6	9	8	SB03001A1E11.f1	SB03001A1E11.f1	ABCF2 Hypothetical protein	IPI:
6	9	9	SB03003B2D04.f1	SB03003B2D04.f1	COPB1 Hypothetical protein	IPI:
6	9	10	SB03003B2E06.f1	SB03003B2E06.f1	CIC-SB.1843.C1.Contig2245	Other data available 
6	9	11	SB03003B2F09.f1	SB03003B2F09.f1	TGU-SB03003B2F09.f1	No Annotation Available
6	9	12	SB03003B2G04.f1	SB03003B2G04.f1	ASCL1 Achaete-scute homologue	IPI:
6	9	13	SB03003A1D07.f1	SB03003A1D07.f1	"mRNA for hypothetical protein, clone 23b22 /cds=p(150,1229) /gb=AJ851735 /gi=60099076 /ug=Gga.17028 /len=4307"	GGA_Unigene:
6	9	14	SB03003A2E11.f1	SB03003A2E11.f1	HDLBP 142 kDa protein	IPI:
6	9	15	SB03003B2F05.f1	SB03003B2F05.f1	ANAPC7 similar to ANAPC7 protein	IPI:
6	9	16	SB03003A2G11.f1	SB03003A2G11.f1	TGU-SB03003A2G11.f1	No Annotation Available
6	9	17	SB03005A2E07.f1	SB03005A2E07.f1	ADAM17 94 kDa protein	IPI:
6	9	18	SB03005A1F09.f1	SB03005A1F09.f1	MGST3 similar to microsomal glutathione S-transferase 3 isoform 1	IPI:
6	9	19	SB03005A2G09.f1	SB03005A2G09.f1	STXBP5L similar to KIAA1006 protein	IPI:
6	9	20	SB03005A1H09.f1	SB03005A1H09.f1	"finished cDNA, clone ChEST230f23 /gb=CR386441 /gi=46239200 /ug=Gga.14924 /len=1355"	GGA_Unigene:
6	10	1	SB03005B2D12.f1	SB03005B2D12.f1	LOC421433 similar to C6orf129 protein	IPI:
6	10	2	SB03005A1F01.f1	SB03005A1F01.f1	ATP5A1 60 kDa protein	IPI:
6	10	3	SB03005A1G05.f1	SB03005A1G05.f1	"mRNA for hypothetical protein, clone 4j8 /cds=p(268,1464) /gb=AJ719617 /gi=53128159 /ug=Gga.22077 /len=2208"	GGA_Unigene:
6	10	4	SB03005A1H04.f1	SB03005A1H04.f1	CIC-SB03005A1H04.f1	Other data available 
6	10	5	SB03007A1E11.f1	SB03007A1E11.f1	"alpha-2,8-sialyltransferase (LOC776262), partial mRNA /cds=p(1,918) /gb=XM_001235792 /gi=118124732 /ug=Gga.41646 /len=1427 ; Predicted ; similar to;"	GGA_Unigene:
6	10	6	SB03007A2F08.f1	SB03007A2F08.f1	SAR1A similar to SAR1a protein	IPI:
6	10	7	SB03007A2G08.f1	SB03007A2G08.f1	ARL16 similar to ADP-ribosylation factor-like 16	IPI:
6	10	8	SB03007B1H01.f1	SB03007B1H01.f1	TGU-SB03007B1H01.f1	No Annotation Available
6	10	9	SB03007A1E06.f1	SB03007A1E06.f1	TGU-SB03007A1E06.f1	No Annotation Available
6	10	10	SB03007A2F02.f1	SB03007A2F02.f1	CIC-SB03007A2F02.f1	Other data available 
6	10	11	SB03007A1G03.f1	SB03007A1G03.f1	CIC-SB03007A1G03.f1	Other data available 
6	10	12	SB03007A1H06.f1	SB03007A1H06.f1	"finished cDNA, clone ChEST265i20 /gb=CR389837 /gi=46428482 /ug=Gga.38519 /len=874"	GGA_Unigene:
6	10	13	SB03009A1F02.f1	SB03009A1F02.f1	TGU-SB03009A1F02.f1	No Annotation Available
6	10	14	SB03009A2G01.f1	SB03009A2G01.f1	MTPN Myotrophin	IPI:
6	10	15	SB03009B2G10.f1	SB03009B2G10.f1	"finished cDNA, clone ChEST40c6 /gb=CR386840 /gi=46239599 /ug=Gga.35670 /len=1684"	GGA_Unigene:
6	10	16	SB03009B1H07.f1	SB03009B1H07.f1	"LOC421884 similar to bullous pemphigoid antigen 1, 230/240kDa"	IPI:
6	10	17	SB03009B2E08.f1	SB03009B2E08.f1	TGU-SB03009B2E08.f1	No Annotation Available
6	10	18	SB03009B1F08.f1	SB03009B1F08.f1	CIC-SB03009B1F08.f1	Other data available 
6	10	19	SB03009B1G03.f1	SB03009B1G03.f1	APOA1 Apolipoprotein A-I precursor	IPI:
6	10	20	SB03009B2H02.f1	SB03009B2H02.f1	"gPGC_EST02593 Embryonic gonadal PGC cDNA Library cDNA 5', mRNA sequence /clone_end=5' /gb=DR412751 /gi=109662727 /ug=Gga.39371 /len=1349"	GGA_Unigene:
6	11	1	SB03011A2F06.f1	SB03011A2F06.f1	"RNA binding motif, single stranded interacting protein 1 (RBMS1), mRNA /cds=p(106,1227) /gb=NM_205024 /gi=45384303 /ug=Gga.4540 /len=1369"	GGA_Unigene:
6	11	2	SB03011A1G05.f1	SB03011A1G05.f1	TGU-SB03011A1G05.f1	No Annotation Available
6	11	3	SB03011A2H05.f1	SB03011A2H05.f1	LOC423181 hypothetical protein	IPI:
6	11	4	SB03012A2A05.f1	SB03012A2A05.f1	LOC770755 hypothetical protein	IPI:
6	11	5	SB03011A1F03.f1	SB03011A1F03.f1	CIC-SB.1901.C1.Contig2313	Other data available 
6	11	6	SB03011A2G01.f1	SB03011A2G01.f1	XBP1 29 kDa protein	IPI:
6	11	7	SB03011B2G09.f1	SB03011B2G09.f1	TDRD5 similar to Tudor domain-containing protein 5	IPI:
6	11	8	SB03011B1H12.f1	SB03011B1H12.f1	TGU-SB03011B1H12.f1	No Annotation Available
6	11	9	SB03013A2H07.f1	SB03013A2H07.f1	CIC-SB03013A2H07.f1	Other data available 
6	11	10	SB03014B2A01.f1	SB03014B2A01.f1	PPIG similar to CARS-Cyp	IPI:
6	11	11	SB03014B1B05.f1	SB03014B1B05.f1	"REXO4 hypothetical protein, partial"	IPI:
6	11	12	SB03014A2D02.f1	SB03014A2D02.f1	RCJMB04_7e3 Hypothetical protein	IPI:
6	11	13	SB03013A1H01.f1	SB03013A1H01.f1	CIC-SB.5829.C1.Contig6484	Other data available 
6	11	14	SB03014A2A07.f1	SB03014A2A07.f1	LOC422381 similar to Chromosome X open reading frame 57	IPI:
6	11	15	SB03014A2B11.f1	SB03014A2B11.f1	"KIAA0323 (KIAA0323), mRNA /cds=p(168,2204) /gb=NM_015299 /gi=54792089 /ug=Hs.643552 /len=6253; Homo sapiens"	HS_UNIGENE:
6	11	16	SB03014B2C01.f1	SB03014B2C01.f1	CIC-SB.5731.C1.Contig6386	Other data available 
6	11	17	SB03016B1C06.f1	SB03016B1C06.f1	RCJMB04_11n11 65 kDa protein	IPI:
6	11	18	SB03016B2D09.f1	SB03016B2D09.f1	"mRNA for hypothetical protein, clone 15e19 /cds=p(81,845) /gb=AJ851655 /gi=60098916 /ug=Gga.5999 /len=2527"	GGA_Unigene:
6	11	19	SB03016B2E10.f1	SB03016B2E10.f1	PHGDH hypothetical protein	IPI:
6	11	20	SB03016B2F07.f1	SB03016B2F07.f1	"mRNA for hypothetical protein, clone 4b8 /cds=p(134,1114) /gb=AJ851505 /gi=60098616 /ug=Gga.21409 /len=2641"	GGA_Unigene:
6	12	1	SB03016B2C01.f1	SB03016B2C01.f1	TGU-SB03016B2C01.f1	No Annotation Available
6	12	2	SB03016A1D12.f1	SB03016A1D12.f1	"hypothetical protein LOC772170 (LOC772170), mRNA /cds=p(1522,1788) /gb=XM_001234491 /gi=118085186 /ug=Gga.12223 /len=1927 ; Predicted"	GGA_Unigene:
6	12	3	SB03016A2E12.f1	SB03016A2E12.f1	CIC-SB.5652.C1.Contig6305	Other data available 
6	12	4	SB03016B1F04.f1	SB03016B1F04.f1	"gPGC_EST02429 Embryonic gonadal PGC cDNA Library cDNA 5', mRNA sequence /clone_end=5' /gb=DR412587 /gi=109662563 /ug=Gga.25764 /len=1218"	GGA_Unigene:
6	12	5	SB03018B2D01.f1	SB03018B2D01.f1	"spastic ataxia of Charlevoix-Saguenay (sacsin) (SACS), mRNA /cds=p(1,13575) /gb=XM_417138 /gi=118085039 /ug=Gga.12671 /len=14736 ; Predicted"	GGA_Unigene:
6	12	6	SB03018B1E04.f1	SB03018B1E04.f1	PBLD hypothetical protein	IPI:
6	12	7	SB03018B2F02.f1	SB03018B2F02.f1	LGR4 similar to Leucine-rich repeat-containing G protein-coupled receptor 4 precursor	IPI:
6	12	8	SB03018A1G10.f1	SB03018A1G10.f1	CIC-SB.5547.C1.Contig6196	Other data available 
6	12	9	SB03018A1D08.f1	SB03018A1D08.f1	OSBPL6 similar to OSBP-related protein 6; ORP6 isoform 2	IPI:
6	12	10	SB03018A1E08.f1	SB03018A1E08.f1	TGU-SB03018A1E08.f1	No Annotation Available
6	12	11	SB03018A1F04.f1	SB03018A1F04.f1	DDX20 hypothetical protein	IPI:
6	12	12	SB03018A2G06.f1	SB03018A2G06.f1	TGU-SB03018A2G06.f1	No Annotation Available
6	12	13	SB03020A2E07.f1	SB03020A2E07.f1	LOC424299 hypothetical protein	IPI:
6	12	14	SB03020A1F09.f1	SB03020A1F09.f1	TXNL5 hypothetical protein	IPI:
6	12	15	SB03020A2G09.f1	SB03020A2G09.f1	TGU-SB03020A2G09.f1	No Annotation Available
6	12	16	SB03020B2H05.f1	SB03020B2H05.f1	"finished cDNA, clone ChEST842l8 /gb=CR523656 /gi=48842318 /ug=Gga.38749 /len=1280"	GGA_Unigene:
6	12	17	SB03020A2E01.f1	SB03020A2E01.f1	TGU-SB03020A2E01.f1	No Annotation Available
6	12	18	SB03020A1F04.f1	SB03020A1F04.f1	"type V P-type ATPase (LOC424898), mRNA /cds=p(1,3669) /gb=XM_422709 /gi=118095111 /ug=Gga.35965 /len=5330 ; Predicted ; similar to;"	GGA_Unigene:
6	12	19	SB03020A1G03.f1	SB03020A1G03.f1	CIC-SB.5706.C1.Contig6360	Other data available 
6	12	20	SB03020A1H08.f1	SB03020A1H08.f1	TGU-SB03020A1H08.f1	No Annotation Available
6	13	1	SB03022A1E10.f1	SB03022A1E10.f1	RCJMB04_19i4 Hypothetical protein	IPI:
6	13	2	SB03022A1F08.f1	SB03022A1F08.f1	SFXN1 similar to sideroflexin 3	IPI:
6	13	3	SB03022A1G11.f1	SB03022A1G11.f1	TGU-SB03022A1G11.f1	No Annotation Available
6	13	4	SB03022B2H04.f1	SB03022B2H04.f1	RNF12 LIM domain interacting RING finger protein	IPI:
6	13	5	SB03022A1E01.f1	SB03022A1E01.f1	TGU-SB03022A1E01.f1	No Annotation Available
6	13	6	SB03022A1F02.f1	SB03022A1F02.f1	CIC-SB03022A1F02.f1	Other data available 
6	13	7	SB03022A2G06.f1	SB03022A2G06.f1	TGU-SB03022A2G06.f1	No Annotation Available
6	13	8	SB03022A2H04.f1	SB03022A2H04.f1	EIF2S2 Eukaryote initiation factor 2 beta	IPI:
6	13	9	SB03024B2E11.f1	SB03024B2E11.f1	"finished cDNA, clone ChEST633n22 /gb=CR407307 /gi=47022841 /ug=Gga.19412 /len=659"	GGA_Unigene:
6	13	10	SB03024B2F12.f1	SB03024B2F12.f1	CIC-SB.9637.C1.Contig10169	Other data available 
6	13	11	SB03024A1H03.f1	SB03024A1H03.f1	LOC776929 similar to LRRGT00142	IPI:
6	13	12	SB03024B2H11.f1	SB03024B2H11.f1	"hypothetical LOC420482 (LOC420482), mRNA /gb=XR_027089 /gi=118085640 /ug=Gga.38387 /len=3214 ; Predicted;"	GGA_Unigene:
6	13	13	SB03024B1E04.f1	SB03024B1E04.f1	TGU-SB03024B1E04.f1	No Annotation Available
6	13	14	SB03024B2F08.f1	SB03024B2F08.f1	CIC-SB03024B2F08.f1	Other data available 
6	13	15	SB03024B2G09.f1	SB03024B2G09.f1	TGU-SB03024B2G09.f1	No Annotation Available
6	13	16	SB03024B2H05.f1	SB03024B2H05.f1	"KIAA0326 (LOC416664), mRNA /cds=p(1,1107) /gb=XM_414961 /gi=118098164 /ug=Gga.29607 /len=1107 ; Predicted; similar to;"	GGA_Unigene:
6	13	17	SB03026A2G12.f1	SB03026A2G12.f1	KIAA0430 similar to limkain b1	IPI:
6	13	18	SB03026B1H03.f1	SB03026B1H03.f1	"gonad_EST10128 Embryonic gonad cDNA Library cDNA 5', mRNA sequence /clone_end=5' /gb=CV862652 /gi=82791036 /ug=Gga.15940 /len=1288"	GGA_Unigene:
6	13	19	SB03027B2A09.f1	SB03027B2A09.f1	PTPRN2 similar to IAR/receptor-like protein-tyrosine phosphatase	IPI:
6	13	20	SB03027B2C08.f1	SB03027B2C08.f1	TGU-SB03027B2C08.f1	No Annotation Available
6	14	1	SB03026A1G04.f1	SB03026A1G04.f1	"LAMA1 similar to laminin, alpha 1"	IPI:
6	14	2	SB03026A1H08.f1	SB03026A1H08.f1	CIC-SB03026A1H08.f1	Other data available 
6	14	3	SB03027B1A03.f1	SB03027B1A03.f1	LOC421433 similar to C6orf129 protein	IPI:
6	14	4	SB03027B1C01.f1	SB03027B1C01.f1	TGU-SB03027B1C01.f1	No Annotation Available
6	14	5	SB03029A2B09.f1	SB03029A2B09.f1	RCJMB04_5m12 Hypothetical protein	IPI:
6	14	6	SB03029A2C12.f1	SB03029A2C12.f1	SAP30 similar to mSin3A associated polypeptide p30	IPI:
6	14	7	SB03029B1D01.f1	SB03029B1D01.f1	CIC-SB03029B1D01.f1	Other data available 
6	14	8	SB03029B2E05.f1	SB03029B2E05.f1	"TBC1D19 similar to TBC1 domain family, member 19"	IPI:
6	14	9	SB03029A1B03.f1	SB03029A1B03.f1	"RCJMB04_3h11 Arginyl-tRNA synthetase, cytoplasmic"	IPI:
6	14	10	SB03029A2C05.f1	SB03029A2C05.f1	"finished cDNA, clone ChEST324b3 /gb=CR387879 /gi=46240638 /ug=Gga.14468 /len=1083"	GGA_Unigene:
6	14	11	SB03029A2D05.f1	SB03029A2D05.f1	HDAC8 hypothetical protein	IPI:
6	14	12	SB03029A1E11.f1	SB03029A1E11.f1	MBIP hypothetical protein	IPI:
6	14	13	SB03031B1C11.f1	SB03031B1C11.f1	ATP5J similar to MGC68738 protein isoform 1	IPI:
6	14	14	SB03031A1E01.f1	SB03031A1E01.f1	TGU-SB03031A1E01.f1	No Annotation Available
6	14	15	SB03031A1F01.f1	SB03031A1F01.f1	RCJMB04_3e14 Hypothetical protein	IPI:
6	14	16	SB03031A1G09.f1	SB03031A1G09.f1	LOC419139 Hypothetical protein	IPI:
6	14	17	SB03031B1C06.f1	SB03031B1C06.f1	PSKH1 similar to protein serine kinase	IPI:
6	14	18	SB03031B1D09.f1	SB03031B1D09.f1	"procollagen-lysine, 2-oxoglutarate 5-dioxygenase 2 (PLOD2), mRNA /cds=p(1,2709) /gb=XM_422695 /gi=118095089 /ug=Gga.3522 /len=3761 ; Predicted"	GGA_Unigene:
6	14	19	SB03031B2E03.f1	SB03031B2E03.f1	TGU-SB03031B2E03.f1	No Annotation Available
6	14	20	SB03031A1G05.f1	SB03031A1G05.f1	TGU-SB03031A1G05.f1	No Annotation Available
6	15	1	SB03033B2F02.f1	SB03033B2F02.f1	OPRD1 similar to delta opioid receptor	IPI:
6	15	2	SB03033B1G10.f1	SB03033B1G10.f1	LOC421988 hypothetical protein	IPI:
6	15	3	SB03033B1H09.f1	SB03033B1H09.f1	LOC423318 hypothetical protein	IPI:
6	15	4	SB03034A1B05.f1	SB03034A1B05.f1	"mRNA for hypothetical protein, clone 9g1 /cds=p(161,2032) /gb=AJ720010 /gi=53130679 /ug=Gga.19448 /len=3761"	GGA_Unigene:
6	15	5	SB03033A2F08.f1	SB03033A2F08.f1	CIC-SB.4509.C1.Contig5148	Other data available 
6	15	6	SB03033B1G07.f1	SB03033B1G07.f1	CIC-SB03033B1G07.f1	Other data available 
6	15	7	SB03033B1H05.f1	SB03033B1H05.f1	LOC769834 hypothetical protein	IPI:
6	15	8	SB03034B1A04.f1	SB03034B1A04.f1	CA8 similar to Carbonic anhydrase-related protein	IPI:
6	15	9	SB03036B1C11.f1	SB03036B1C11.f1	TGU-SB03036B1C11.f1	No Annotation Available
6	15	10	SB03036A2E11.f1	SB03036A2E11.f1	"finished cDNA, clone ChEST774j10 /gb=CR387216 /gi=46239975 /ug=Gga.14666 /len=884"	GGA_Unigene:
6	15	11	SB03036B1F06.f1	SB03036B1F06.f1	FOXO3 similar to forkhead protein	IPI:
6	15	12	SB03036B2G12.f1	SB03036B2G12.f1	ACTR3 Actin related protein 3	IPI:
6	15	13	SB03036B2C05.f1	SB03036B2C05.f1	"mRNA for hypothetical protein, clone 1h15 /cds=p(159,998) /gb=AJ719334 /gi=53126881 /ug=Gga.9825 /len=3095"	GGA_Unigene:
6	15	14	SB03036B1D11.f1	SB03036B1D11.f1	"beta-site APP-cleaving enzyme 2 (BACE2), mRNA /cds=p(1,1503) /gb=XM_416735 /gi=118083920 /ug=Gga.22897 /len=3854 ; Predicted"	GGA_Unigene:
6	15	15	SB03036B2F01.f1	SB03036B2F01.f1	TMCC2 similar to Transmembrane and coiled-coil domains 2	IPI:
6	15	16	SB03036B1G07.f1	SB03036B1G07.f1	UBE2O similar to KIAA1734 protein	IPI:
6	15	17	SB03038A1F02.f1	SB03038A1F02.f1	PNRC1 Hypothetical protein	IPI:
6	15	18	SB03038A2G06.f1	SB03038A2G06.f1	CIC-SB03038A2G06.f1	Other data available 
6	15	19	SB03038A1H08.f1	SB03038A1H08.f1	MEIS2 Homeoprotein Meis2	IPI:
6	15	20	SB03039A1A10.f1	SB03039A1A10.f1	TGU-SB03039A1A10.f1	No Annotation Available
6	16	1	SB03038B1E08.f1	SB03038B1E08.f1	TGU-SB03038B1E08.f1	No Annotation Available
6	16	2	SB03038B2F09.f1	SB03038B2F09.f1	"603537057F1 CSEQCHN60 cDNA clone ChEST500a16 5', mRNA sequence /clone=ChEST500a16 /clone_end=5' /gb=BU309236 /gi=25817237 /ug=Gga.3091 /len=834"	GGA_Unigene:
6	16	3	SB03038A2H02.f1	SB03038A2H02.f1	"ubiquitin specific peptidase 20 (USP20), mRNA /cds=p(1,2721) /gb=XM_415470 /gi=118099308 /ug=Gga.31346 /len=4657 ; Predicted"	GGA_Unigene:
6	16	4	SB03039A1A02.f1	SB03039A1A02.f1	CIC-SB.4015.C1.Contig4623	Other data available 
6	16	5	SB03040B2G05.f1	SB03040B2G05.f1	R3HCC1 hypothetical protein	IPI:
6	16	6	SB03041A1A06.f1	SB03041A1A06.f1	SKP1A S-phase kinase-associated protein 1A	IPI:
6	16	7	SB03041A1B07.f1	SB03041A1B07.f1	USP8 similar to KIAA0055	IPI:
6	16	8	SB03041A2C11.f1	SB03041A2C11.f1	CIC-SB03041A2C11.f1	Other data available 
6	16	9	SB03040A1G11.f1	SB03040A1G11.f1	"finished cDNA, clone ChEST861j18 /gb=CR389592 /gi=46428237 /ug=Gga.18081 /len=896"	GGA_Unigene:
6	16	10	SB03040B2H12.f1	SB03040B2H12.f1	WDR5 Hypothetical protein	IPI:
6	16	11	SB03041B1A10.f1	SB03041B1A10.f1	CIC-SB03041B1A10.f1	Other data available 
6	16	12	SB03041A1C02.f1	SB03041A1C02.f1	IPO13 Hypothetical protein	IPI:
6	16	13	SB03042B1H12.f1	SB03042B1H12.f1	TGU-SB03042B1H12.f1	No Annotation Available
6	16	14	SB03043B1A09.f1	SB03043B1A09.f1	TGU-SB03043B1A09.f1	No Annotation Available
6	16	15	SB03043B2B12.f1	SB03043B2B12.f1	CIC-SB03043B2B12.f1	Other data available 
6	16	16	SB03043B2C08.f1	SB03043B2C08.f1	TGU-SB03043B2C08.f1	No Annotation Available
6	16	17	SB03042B1H07.f1	SB03042B1H07.f1	LOC777385 similar to putative GQP-rich salivary protein	IPI:
6	16	18	SB03043B1A05.f1	SB03043B1A05.f1	"phosphodiesterase 9A (PDE9A), mRNA /cds=p(1,1551) /gb=XM_416748 /gi=118083863 /ug=Gga.10055 /len=2311 ; Predicted"	GGA_Unigene:
6	16	19	SB03043B2B07.f1	SB03043B2B07.f1	CIC-SB.3561.C1.Contig4136	Other data available 
6	16	20	SB03043B1C03.f1	SB03043B1C03.f1	VAMP2 similar to vesicle associated membrane protein VAMP-2	IPI:
6	17	1	SB03045A1A07.f1	SB03045A1A07.f1	RCJMB04_32j6 26 kDa protein	IPI:
6	17	2	SB03045A1B08.f1	SB03045A1B08.f1	PJA2 similar to KIAA0438	IPI:
6	17	3	SB03045A1C12.f1	SB03045A1C12.f1	"GNAI2 Guanine nucleotide-binding protein G(i), alpha-2 subunit"	IPI:
6	17	4	SB03045A2D08.f1	SB03045A2D08.f1	TGU-SB03045A2D08.f1	No Annotation Available
6	17	5	SB03044B2H11.f1	SB03044B2H11.f1	TGU-SB03044B2H11.f1	No Annotation Available
6	17	6	SB03045A1B01.f1	SB03045A1B01.f1	TGU-SB03045A1B01.f1	No Annotation Available
6	17	7	SB03045A2C05.f1	SB03045A2C05.f1	TGU-SB03045A2C05.f1	No Annotation Available
6	17	8	SB03045A1D03.f1	SB03045A1D03.f1	PRKACB hypothetical protein	IPI:
6	17	9	SB03047A1A09.f1	SB03047A1A09.f1	TGU-SB03047A1A09.f1	No Annotation Available
6	17	10	SB03047A2B11.f1	SB03047A2B11.f1	TGU-SB03047A2B11.f1	No Annotation Available
6	17	11	SB03047B2C02.f1	SB03047B2C02.f1	CIC-SB03047B2C02.f1	Other data available 
6	17	12	SB03047A1E04.f1	SB03047A1E04.f1	 Protein	IPI:
6	17	13	SB03047A1A05.f1	SB03047A1A05.f1	ELAVL1 RNA-binding protein HuA	IPI:
6	17	14	SB03047A1B06.f1	SB03047A1B06.f1	TGU-SB03047A1B06.f1	No Annotation Available
6	17	15	SB03047A2C06.f1	SB03047A2C06.f1	"Contig1983 WL/RJ Phraped ESTs cDNA 5', mRNA sequence /clone_end=5' /gb=CO635782 /gi=50539005 /ug=Gga.30188 /len=840"	GGA_Unigene:
6	17	16	SB03047B2D02.f1	SB03047B2D02.f1	TGU-SB03047B2D02.f1	No Annotation Available
6	17	17	SB03049A2C09.f1	SB03049A2C09.f1	TGU-SB03049A2C09.f1	No Annotation Available
6	17	18	SB03049A2D10.f1	SB03049A2D10.f1	RAB28 similar to RB28	IPI:
6	17	19	SB03049A2E05.f1	SB03049A2E05.f1	 11 kDa protein	IPI:
6	17	20	SB03049A2F11.f1	SB03049A2F11.f1	RCJMB04_6l6 Microtubule-associated protein RP/EB family member 1	IPI:
6	18	1	SB03049A2C01.f1	SB03049A2C01.f1	CIC-SB.2962.C1.Contig3461	Other data available 
6	18	2	SB03049A1D03.f1	SB03049A1D03.f1	TGU-SB03049A1D03.f1	No Annotation Available
6	18	3	SB03049A2E02.f1	SB03049A2E02.f1	TGU-SB03049A2E02.f1	No Annotation Available
6	18	4	SB03049A1F08.f1	SB03049A1F08.f1	CIC-SB.1558.C1.Contig1934	Other data available 
6	18	5	SB03051B1D07.f1	SB03051B1D07.f1	TGU-SB03051B1D07.f1	No Annotation Available
6	18	6	SB03051B1E10.f1	SB03051B1E10.f1	HTRA3 similar to serine protease HTRA3	IPI:
6	18	7	SB03051B1F05.f1	SB03051B1F05.f1	TGU-SB03051B1F05.f1	No Annotation Available
6	18	8	SB03051B2G04.f1	SB03051B2G04.f1	MCAT similar to OTTHUMP00000028966	IPI:
6	18	9	SB03051A2D11.f1	SB03051A2D11.f1	"brain_EST05736 Brain cDNA Library cDNA 3', mRNA sequence /clone_end=3' /gb=CO762544 /gi=50963811 /ug=Gga.21183 /len=924"	GGA_Unigene:
6	18	10	SB03051B2E02.f1	SB03051B2E02.f1	HMGN1 Nonhistone chromosomal protein HMG-14B	IPI:
6	18	11	SB03051A2F12.f1	SB03051A2F12.f1	TGU-SB03051A2F12.f1	No Annotation Available
6	18	12	SB03051B2G01.f1	SB03051B2G01.f1	ITGB8 similar to Integrin beta-8	IPI:
6	18	13	SB010008000G07	SB010008000G07	"finished cDNA, clone ChEST1036o20 /gb=BX950595 /gi=42600280 /ug=Gga.38093 /len=904"	GGA_Unigene:
6	18	14	SB010008000H12	SB010008000H12	CIC-SB.7560.C1.Contig8204	Other data available 
6	18	15	SB010010000B05	SB010010000B05	PSEN2 Presenilin 2	IPI:
6	18	16	SB010010000C08	SB010010000C08	TGU-SB010010000C08	No Annotation Available
6	18	17	SB010006000G10	SB010006000G10	PNOC similar to prepronociceptin	IPI:
6	18	18	SB010007000H03	SB010007000H03	TGU-SB010007000H03	No Annotation Available
6	18	19	SB010011000A12	SB010011000A12	CIC-SB.6061.C2.Contig6725	Other data available 
6	18	20	SB010011000B11	SB010011000B11	 19 kDa protein	IPI:
6	19	1	SB010017000D12	SB010017000D12	TGU-SB010017000D12	No Annotation Available
6	19	2	SB010019000E03	SB010019000E03	CIC-SB010019000E03	Other data available 
6	19	3	SB010019000F09	SB010019000F09	ITPA hypothetical protein	IPI:
6	19	4	SB010018000H04	SB010018000H04	MARCH4 similar to MARCH4 protein	IPI:
6	19	5	SB010017000D07	SB010017000D07	LY6E Lymphocyte antigen 6E precursor	IPI:
6	19	6	SB010017000E10	SB010017000E10	TGU-SB010017000E10	No Annotation Available
6	19	7	SB010017000F12	SB010017000F12	SKAP2 similar to src kinase-associated phosphoprotein 55-related protein; SKAP55-related protein; SKAP55-R	IPI:
6	19	8	SB010019000G08	SB010019000G08	TGU-SB010019000G08	No Annotation Available
6	19	9	SB020002000G11	SB020002000G11	TGU-SB020002000G11	No Annotation Available
6	19	10	SB010024000E08	SB010024000E08	"SLC25A43 similar to Solute carrier family 25, member 43"	IPI:
6	19	11	blank	blank	blank	
6	19	12	zf GluR6	zf GluR6	zf GluR6	
6	19	13	SB020002000G01	SB020002000G01	CENPI Centromere protein I	IPI:
6	19	14	SB010021000E05	SB010021000E05	AKAP10 similar to A kinase (PRKA) anchor protein 10	IPI:
6	19	15	blank	blank	blank	
6	19	16	zf NR3	zf NR3	zf NR3	
6	19	17	SB02036A1C06.f1	SB02036A1C06.f1	GLRX5 Hypothetical protein	IPI:
6	19	18	SB02038A2B04.f1	SB02038A2B04.f1	RARRES1 Ovocalyxin-32 precursor	IPI:
6	19	19	SB02040A1F07.f1	SB02040A1F07.f1	DKK3 Dickkopf-related protein 3 precursor	IPI:
6	19	20	SB02042B2B12.f1	SB02042B2B12.f1	LOC395159 Schwann cell-specific EGF-like repeat autocrine factor	IPI:
6	20	1	SB02035B1B06.f1	SB02035B1B06.f1	LOC427847 similar to KIAA1218 protein	IPI:
6	20	2	SB02037A2H11.f1	SB02037A2H11.f1	RCJMB04_2n4 Hypothetical protein	IPI:
6	20	3	SB02039B1G05.f1	SB02039B1G05.f1	RAD9A Rad9	IPI:
6	20	4	SB02042A2F01.f1	SB02042A2F01.f1	DUSP12 similar to dual-specificity tyrosine phosphatase YVH1	IPI:
6	20	5	SB03024A1C02.f1	SB03024A1C02.f1	TGU-SB03024A1C02.f1	No Annotation Available
6	20	6	SB03026A1B01.f1	SB03026A1B01.f1	"SF3B4 similar to Splicing factor 3b, subunit 4"	IPI:
6	20	7	SB03028B2E05.f1	SB03028B2E05.f1	SLC6A11 similar to GABA transporter	IPI:
6	20	8	SB03031A2C07.f1	SB03031A2C07.f1	CIC-SB03031A2C07.f1	Other data available 
6	20	9	SB03023B1H01.f1	SB03023B1H01.f1	NPHP1 similar to nephrocystin	IPI:
6	20	10	SB03025A1D04.f2	SB03025A1D04.f2	CIC-SB.5073.C1.Contig5724	Other data available 
6	20	11	SB03028B1F11.f1	SB03028B1F11.f1	"JTB similar to hJTB, partial"	IPI:
6	20	12	SB03030A2E06.f1	SB03030A2E06.f1	SMAD9 SMAD8	IPI:
6	20	13	blank	blank	blank	
6	20	14	blank	blank	blank	
6	20	15	blank	blank	blank	
6	20	16	blank	blank	blank	
6	20	17	CAB	CAB	CAB	
6	20	18	MSG	MSG	MSG	
6	20	19	RUB	RUB	RUB	
6	20	20	buffer	buffer	buffer	
6	21	1	beta actin	beta actin	beta actin	
6	21	2	GAPDH	GAPDH	GAPDH	
6	21	3	ZENK	ZENK	ZENK	
6	21	4	Histone H3	Histone H3	Histone H3	
6	21	5	Blank	Blank	Blank	
6	21	6	Blank	Blank	Blank	
6	21	7	Blank	Blank	Blank	
6	21	8	Blank	Blank	Blank	
6	21	9	Blank	Blank	Blank	
6	21	10	Blank	Blank	Blank	
6	21	11	Blank	Blank	Blank	
6	21	12	Blank	Blank	Blank	
6	21	13	Blank	Blank	Blank	
6	21	14	Blank	Blank	Blank	
6	21	15	Blank	Blank	Blank	
6	21	16	Blank	Blank	Blank	
6	21	17	Blank	Blank	Blank	
6	21	18	Blank	Blank	Blank	
6	21	19	Blank	Blank	Blank	
6	21	20	Blank	Blank	Blank	
7	1	1	SB02003B1A12.f1	SB02003B1A12.f1	TGU-SB02003B1A12.f1	No Annotation Available
7	1	2	SB02003B2B07.f1	SB02003B2B07.f1	"mRNA for hypothetical protein, clone 10a9 /cds=p(31,2346) /gb=AJ720058 /gi=53130775 /ug=Gga.9051 /len=4210"	GGA_Unigene:
7	1	3	SB02003B1C06.f1	SB02003B1C06.f1	ANKRD17 similar to ankyrin repeat domain protein 17	IPI:
7	1	4	SB02003B1D09.f1	SB02003B1D09.f1	COX6A1 similar to cytochrome c oxidase subunit VIa	IPI:
7	1	5	SB02003B1A05.f1	SB02003B1A05.f1	RPL5 60S ribosomal protein L5	IPI:
7	1	6	SB02003B2B02.f1	SB02003B2B02.f1	TGU-SB02003B2B02.f1	No Annotation Available
7	1	7	SB02003A1C12.f2	SB02003A1C12.f2	LRIG1 similar to leucine-rich repeats and immunoglobulin-like domains 1	IPI:
7	1	8	SB02003B1D01.f1	SB02003B1D01.f1	CIC-SB02003B1D01.f1	Other data available 
7	1	9	SB02005A2C11.f1	SB02005A2C11.f1	LOC419378 similar to C1orf174 protein	IPI:
7	1	10	SB02005A1D09.f1	SB02005A1D09.f1	"hypothetical protein (LOC418832), mRNA /cds=p(30,2627) /gb=XM_417028 /gi=118084837 /ug=Gga.12916 /len=4065 ; Predicted ; similar to;"	GGA_Unigene:
7	1	11	SB02005A2E09.f1	SB02005A2E09.f1	TGU-SB02005A2E09.f1	No Annotation Available
7	1	12	SB02005B1F03.f1	SB02005B1F03.f1	"603477296F1 CSEQCHN71 cDNA clone ChEST362p23 5', mRNA sequence /clone=ChEST362p23 /clone_end=5' /gb=BU358011 /gi=25866012 /ug=Gga.38999 /len=732"	GGA_Unigene:
7	1	13	SB02005A1C02.f1	SB02005A1C02.f1	FAAH hypothetical protein	IPI:
7	1	14	SB02005A1D02.f1	SB02005A1D02.f1	RCJMB04_2a4 Hypothetical protein	IPI:
7	1	15	SB02005A2E05.f1	SB02005A2E05.f1	"603734231F1 CSEQCHN56 cDNA clone ChEST621n8 5', mRNA sequence /clone=ChEST621n8 /clone_end=5' /gb=BU297155 /gi=25746791 /ug=Gga.30342 /len=827"	GGA_Unigene:
7	1	16	SB02005A1F09.f1	SB02005A1F09.f1	ZFX similar to Zinc finger X-chromosomal protein	IPI:
7	1	17	SB02007B2D08.f1	SB02007B2D08.f1	PHACTR3 similar to phosphatase and actin regulator 3	IPI:
7	1	18	SB02007B1E08.f1	SB02007B1E08.f1	OPTN Optineurin	IPI:
7	1	19	SB02007B2F08.f1	SB02007B2F08.f1	TGU-SB02007B2F08.f1	No Annotation Available
7	1	20	SB02007B2G02.f1	SB02007B2G02.f1	TGU-SB02007B2G02.f1	No Annotation Available
7	2	1	SB02007B2D02.f1	SB02007B2D02.f1	VDAC3 similar to MGC81430 protein	IPI:
7	2	2	SB02007A2E12.f1	SB02007A2E12.f1	TGU-SB02007A2E12.f1	No Annotation Available
7	2	3	SB02007B2F01.f1	SB02007B2F01.f1	MRPS25 hypothetical protein	IPI:
7	2	4	SB02007A2G10.f1	SB02007A2G10.f1	CIC-SB.8076.C1.Contig8699	Other data available 
7	2	5	SB02009B2C12.f1	SB02009B2C12.f1	"adaptor-related protein complex 4, epsilon 1 subunit (AP4E1), mRNA /cds=p(1,3453) /gb=XM_413808 /gi=118095747 /ug=Gga.39692 /len=5338 ; Predicted"	GGA_Unigene:
7	2	6	SB02009A1E01.f1	SB02009A1E01.f1	CIC-SB.8038.C1.Contig8664	Other data available 
7	2	7	SB02009B2E12.f1	SB02009B2E12.f1	"mRNA for hypothetical protein, clone 1j21 /cds=p(102,332) /gb=AJ719359 /gi=53127200 /ug=Gga.1074 /len=2839"	GGA_Unigene:
7	2	8	SB02009B1F11.f1	SB02009B1F11.f1	"epithelial protein lost in neoplasm beta (LOC426878), mRNA /cds=p(1,2271) /gb=XM_424485 /gi=118129630 /ug=Gga.38046 /len=3446 ; Predicted ; similar to;"	GGA_Unigene:
7	2	9	SB02009B1C06.f1	SB02009B1C06.f1	FGF14 Fibroblast growth factor homologous factor 4 isoform 1B	IPI:
7	2	10	SB02009B2D08.f1	SB02009B2D08.f1	"IMP3 similar to IMP3, U3 small nucleolar ribonucleoprotein, homolog"	IPI:
7	2	11	SB02009B1E07.f1	SB02009B1E07.f1	NDUFA4 hypothetical protein	IPI:
7	2	12	SB02009B1F07.f1	SB02009B1F07.f1	"mRNA for hypothetical protein, clone 1m21 /cds=p(32,2698) /gb=AJ719385 /gi=53127321 /ug=Gga.4399 /len=3663"	GGA_Unigene:
7	2	13	SB02011A2F03.f1	SB02011A2F03.f1	CIC-SB.799.C1.Contig1039	Other data available 
7	2	14	SB02011A1G05.f1	SB02011A1G05.f1	"finished cDNA, clone ChEST184o8 /gb=CR386661 /gi=46239420 /ug=Gga.7852 /len=1424"	GGA_Unigene:
7	2	15	SB02011A1H05.f1	SB02011A1H05.f1	ALS2CR2 similar to amyotrophic lateral sclerosis 2	IPI:
7	2	16	SB02012A2A08.f1	SB02012A2A08.f1	"finished cDNA, clone ChEST817f24 /gb=BX950758 /gi=42600443 /ug=Gga.39113 /len=875"	GGA_Unigene:
7	2	17	SB02011B1E02.f1	SB02011B1E02.f1	"hypothetical LOC423312 (LOC423312), mRNA /cds=p(1,981) /gb=XM_421229 /gi=50748401 /ug=Gga.10009 /len=2053 ; Predicted"	GGA_Unigene:
7	2	18	SB02011A2G01.f1	SB02011A2G01.f1	TGU-SB02011A2G01.f1	No Annotation Available
7	2	19	SB02011B1G12.f1	SB02011B1G12.f1	ASNSD1 Hypothetical protein	IPI:
7	2	20	SB02012A1A02.f1	SB02012A1A02.f1	NPEPL1 similar to Aminopeptidase-like 1	IPI:
7	3	1	SB02013A1G12.f1	SB02013A1G12.f1	"mesoderm development candidate 1 (MESDC1), mRNA /cds=p(121,1188) /gb=XM_413848 /gi=118095827 /ug=Gga.23091 /len=1532 ; Predicted"	GGA_Unigene:
7	3	2	SB02013B2H08.f1	SB02013B2H08.f1	MANBA hypothetical protein	IPI:
7	3	3	SB02014B2A08.f1	SB02014B2A08.f1	DCTN1 Dynactin subunit 1	IPI:
7	3	4	SB02014A2C03.f2	SB02014A2C03.f2	MCM3 Hypothetical protein	IPI:
7	3	5	SB02013A1G04.f1	SB02013A1G04.f1	MRPS10 hypothetical protein	IPI:
7	3	6	SB02013A2H10.f1	SB02013A2H10.f1	CIC-SB.1686.C1.Contig2078	Other data available 
7	3	7	SB02014B2A01.f1	SB02014B2A01.f1	TNNI3 Cardiac troponin I	IPI:
7	3	8	SB02014B2B08.f1	SB02014B2B08.f1	"mRNA for hypothetical protein, clone 2g14 /cds=p(86,3058) /gb=AJ851422 /gi=60098450 /ug=Gga.11076 /len=5951"	GGA_Unigene:
7	3	9	SB02015B2H12.f1	SB02015B2H12.f1	CIC-SB.5760.C1.Contig6413	Other data available 
7	3	10	SB02016B1A12.f1	SB02016B1A12.f1	ARF4 Hypothetical protein	IPI:
7	3	11	SB02016B1B11.f1	SB02016B1B11.f1	VTI1B similar to vesicle soluble NSF attachment protein receptor VTI2	IPI:
7	3	12	SB02016A2D02.f1	SB02016A2D02.f1	RCJMB04_3n15 Stromal membrane-associated protein 1-like	IPI:
7	3	13	SB02015B2H06.f1	SB02015B2H06.f1	"BX260254 AGENAE multi-tissues normalized library (gcag) cDNA clone gcag0005c.o.16 3prim, mRNA sequence /clone=gcag0005c.o.16 /clone_end=3' /gb=BX260254 /gi=47584786 /ug=Gga.5233 /len=494"	GGA_Unigene:
7	3	14	SB02016B2A03.f1	SB02016B2A03.f1	TGU-SB02016B2A03.f1	No Annotation Available
7	3	15	SB02016B1B04.f1	SB02016B1B04.f1	OAT Hypothetical protein	IPI:
7	3	16	SB02016B1C07.f1	SB02016B1C07.f1	UBE2T similar to HSPC150	IPI:
7	3	17	SB02018B2C09.f1	SB02018B2C09.f1	CIC-SB.4076.C1.Contig4690	Other data available 
7	3	18	SB02018B1D08.f1	SB02018B1D08.f1	CIC-SB.393.C1.Contig543	Other data available 
7	3	19	SB02018B2E05.f1	SB02018B2E05.f1	CIC-SB02018B2E05.f1	Other data available 
7	3	20	SB02018B1F03.f1	SB02018B1F03.f1	"RCJMB04_1c20 28S ribosomal protein S7, mitochondrial precursor"	IPI:
7	4	1	SB02018B2C03.f1	SB02018B2C03.f1	OTOG similar to otogelin; MLEMP	IPI:
7	4	2	SB02018B2D02.f1	SB02018B2D02.f1	TGU-SB02018B2D02.f1	No Annotation Available
7	4	3	SB02018A2E12.f1	SB02018A2E12.f1	TGU-SB02018A2E12.f1	No Annotation Available
7	4	4	SB02018A2F10.f1	SB02018A2F10.f1	RCJMB04_9h4 46 kDa protein	IPI:
7	4	5	SB02020B1E06.f1	SB02020B1E06.f1	CIC-SB.10382.C1.Contig10913	Other data available 
7	4	6	SB02020B2F05.f1	SB02020B2F05.f1	AFAP1L2 similar to KIAA1914	IPI:
7	4	7	SB02020A2H01.f1	SB02020A2H01.f1	"603105033F1 CSEQCHN04 cDNA clone ChEST42b9 5', mRNA sequence /clone=ChEST42b9 /clone_end=5' /gb=BU215941 /gi=25394852 /ug=Gga.24815 /len=907"	GGA_Unigene:
7	4	8	SB02021A1A06.f1	SB02021A1A06.f1	CIC-SB.8334.C1.Contig8949	Other data available 
7	4	9	SB02020A2E12.f1	SB02020A2E12.f1	ZNF294 similar to Zinc finger protein 294	IPI:
7	4	10	SB02020A2F12.f1	SB02020A2F12.f1	TGU-SB02020A2F12.f1	No Annotation Available
7	4	11	SB02020B1G07.f1	SB02020B1G07.f1	GAPDH Glyceraldehyde-3-phosphate dehydrogenase	IPI:
7	4	12	SB02020B2H11.f1	SB02020B2H11.f1	TGU-SB02020B2H11.f1	No Annotation Available
7	4	13	SB02023A2B06.f1	SB02023A2B06.f1	"mRNA for hypothetical protein, clone 31g4 /cds=p(144,1967) /gb=AJ720966 /gi=53136591 /ug=Gga.9347 /len=3165"	GGA_Unigene:
7	4	14	SB02023A2C09.f1	SB02023A2C09.f1	LOC421150 similar to receptor-interacting factor 1	IPI:
7	4	15	SB02023A2D11.f1	SB02023A2D11.f1	KIF1A similar to axonal transport of synaptic vesicles	IPI:
7	4	16	SB02023B1E01.f1	SB02023B1E01.f1	PRDX4 similar to MGC82793 protein isoform 2	IPI:
7	4	17	SB02023B1A11.f1	SB02023B1A11.f1	SCOC similar to Scoc protein	IPI:
7	4	18	SB02023A2C03.f1	SB02023A2C03.f1	IQSEC1 similar to brefeldin resistant Arf-GEF 2b	IPI:
7	4	19	SB02023A1D06.f1	SB02023A1D06.f1	TGU-SB02023A1D06.f1	No Annotation Available
7	4	20	SB02023A1E08.f1	SB02023A1E08.f1	TGU-SB02023A1E08.f1	No Annotation Available
7	5	1	SB02025A1C01.f1	SB02025A1C01.f1	"mRNA for hypothetical protein, clone 14c5 /cds=p(136,1788) /gb=AJ851634 /gi=60098874 /ug=Gga.16307 /len=4819"	GGA_Unigene:
7	5	2	SB02025B2C08.f1	SB02025B2C08.f1	RCJMB04_4b7 Hypothetical protein	IPI:
7	5	3	SB02025A1E01.f1	SB02025A1E01.f1	TGU-SB02025A1E01.f1	No Annotation Available
7	5	4	SB02025A2F01.f1	SB02025A2F01.f1	RCJMB04_30f6 Hypothetical protein	IPI:
7	5	5	SB02025B2B08.f1	SB02025B2B08.f1	CSTF3 Hypothetical protein	IPI:
7	5	6	SB02025B2C03.f1	SB02025B2C03.f1	TGU-SB02025B2C03.f1	No Annotation Available
7	5	7	SB02025B2D03.f1	SB02025B2D03.f1	"AP2B1 similar to Adaptor-related protein complex 2, beta 1 subunit"	IPI:
7	5	8	SB02025B2E08.f1	SB02025B2E08.f1	CIC-SB.6309.C1.Contig6970	Other data available 
7	5	9	SB02027B1C10.f1	SB02027B1C10.f1	FHL2 similar to DRAL gene product	IPI:
7	5	10	SB02027A2E05.f1	SB02027A2E05.f1	TGU-SB02027A2E05.f1	No Annotation Available
7	5	11	SB02027B2F01.f1	SB02027B2F01.f1	SLC24A5 60 kDa protein	IPI:
7	5	12	SB02027A2G12.f1	SB02027A2G12.f1	GOLPH3 similar to trans-Golgi protein GMx33	IPI:
7	5	13	SB02027B1C05.f1	SB02027B1C05.f1	SYCP1 similar to CTCL tumor antigen se2-1	IPI:
7	5	14	SB02027B2D10.f1	SB02027B2D10.f1	ZBTB48 GLI-Kruppel family member HKR3	IPI:
7	5	15	SB02027A2F05.f1	SB02027A2F05.f1	TGU-SB02027A2F05.f1	No Annotation Available
7	5	16	SB02027A2G05.f1	SB02027A2G05.f1	"GTF2F2 similar to General transcription factor IIF, polypeptide 2"	IPI:
7	5	17	SB02029A1F03.f1	SB02029A1F03.f1	TGU-SB02029A1F03.f1	No Annotation Available
7	5	18	SB02029A1G09.f1	SB02029A1G09.f1	NSMCE2 similar to Non-SMC element 2 homolog	IPI:
7	5	19	SB02029B2H03.f1	SB02029B2H03.f1	 128 kDa protein	IPI:
7	5	20	SB02030B1A08.f1	SB02030B1A08.f1	YWHAQ 14-3-3 protein theta	IPI:
7	6	1	SB02029B2E07.f1	SB02029B2E07.f1	RCJMB04_25n4 Transmembrane protein 167 precursor	IPI:
7	6	2	SB02029B1F11.f1	SB02029B1F11.f1	AFG3L2 hypothetical protein	IPI:
7	6	3	SB02029A2H09.f1	SB02029A2H09.f1	"PVALB similar to Parvalbumin, muscle isoform 1"	IPI:
7	6	4	SB02030A2A12.f1	SB02030A2A12.f1	TGU-SB02030A2A12.f1	No Annotation Available
7	6	5	SB02032A2A03.f2	SB02032A2A03.f2	"glutamine rich protein (LOC424743), mRNA /cds=p(1,3837) /gb=XM_422565 /gi=118094813 /ug=Gga.20110 /len=5524 ; Predicted ; similar to;"	GGA_Unigene:
7	6	6	SB02032A2B04.f2	SB02032A2B04.f2	"orthodenticle homeobox 2 (OTX2), mRNA /cds=p(30,899) /gb=NM_204520 /gi=61098454 /ug=Gga.10 /len=1305"	GGA_Unigene:
7	6	7	SB02032A2C07.f2	SB02032A2C07.f2	 15 kDa protein	IPI:
7	6	8	SB02032A1D06.f2	SB02032A1D06.f2	RCJMB04_7k22 Septin	IPI:
7	6	9	SB02031B1H05.f1	SB02031B1H05.f1	TGU-SB02031B1H05.f1	No Annotation Available
7	6	10	SB02032B1A12.f2	SB02032B1A12.f2	LOC425644 similar to chaperonin-containing TCP-1 complex gamma chain	IPI:
7	6	11	SB02032B1B12.f2	SB02032B1B12.f2	"Bcell CLL/lymphoma 11B (zinc finger protein) (BCL11B), mRNA /cds=p(1,2649) /gb=XM_421354 /gi=118092155 /ug=Gga.10314 /len=5446 ; Predicted"	GGA_Unigene:
7	6	12	SB02032A1D02.f2	SB02032A1D02.f2	TGU-SB02032A1D02.f2	No Annotation Available
7	6	13	SB02034A1D10.f1	SB02034A1D10.f1	"guanylate cyclase 1, soluble, beta 3 (GUCY1B3), mRNA /cds=p(1,2097) /gb=XM_420376 /gi=118089788 /ug=Gga.36939 /len=2340 ; Predicted"	GGA_Unigene:
7	6	14	SB02034B1E01.f1	SB02034B1E01.f1	"finished cDNA, clone ChEST751e3 /gb=CR407097 /gi=47022631 /ug=Gga.38635 /len=864"	GGA_Unigene:
7	6	15	SB02034A1F09.f1	SB02034A1F09.f1	TGU-SB02034A1F09.f1	No Annotation Available
7	6	16	SB02034A2G10.f1	SB02034A2G10.f1	LOC418079 hypothetical protein	IPI:
7	6	17	SB02034A2D03.f1	SB02034A2D03.f1	"gPGC_EST02601 Embryonic gonadal PGC cDNA Library cDNA 5', mRNA sequence /clone_end=5' /gb=DR412759 /gi=109662735 /ug=Gga.31106 /len=1333"	GGA_Unigene:
7	6	18	SB02034A1E08.f1	SB02034A1E08.f1	"RIKEN cDNA 2810437L13 gene, transcript variant 2 (LOC416452), mRNA /cds=p(56,337) /gb=XM_414760 /gi=118097741 /ug=Gga.9157 /len=1548 ; Predicted ; similar to;"	GGA_Unigene:
7	6	19	SB02034A1F05.f1	SB02034A1F05.f1	CIC-SB02034A1F05.f1	Other data available 
7	6	20	SB02034A2G05.f1	SB02034A2G05.f1	OGT O-linked N-acetylglucosamine (GlcNAc) transferase	IPI:
7	7	1	SB02036B2E12.f1	SB02036B2E12.f1	CIC-SB.941.C1.Contig1207	Other data available 
7	7	2	SB02036A1G04.f1	SB02036A1G04.f1	"mRNA for hypothetical protein, clone 18p19 /cds=p(95,2125) /gb=AJ851696 /gi=60098998 /ug=Gga.6240 /len=5022"	GGA_Unigene:
7	7	3	SB02036A2H08.f1	SB02036A2H08.f1	TGU-SB02036A2H08.f1	No Annotation Available
7	7	4	SB02037A2A08.f1	SB02037A2A08.f1	NPFFR1 RFamide-related peptide receptor	IPI:
7	7	5	SB02036B1E05.f1	SB02036B1E05.f1	 Protein	IPI:
7	7	6	SB02036B2F09.f1	SB02036B2F09.f1	TGU-SB02036B2F09.f1	No Annotation Available
7	7	7	SB02036A2H01.f1	SB02036A2H01.f1	"finished cDNA, clone ChEST271h7 /gb=CR389808 /gi=46428453 /ug=Gga.18149 /len=872"	GGA_Unigene:
7	7	8	SB02037A2A02.f1	SB02037A2A02.f1	"ELAVL2 similar to ELAV (embryonic lethal, abnormal vision, Drosophila)-like 2 (Hu antigen B), partial"	IPI:
7	7	9	SB02038B1H07.f1	SB02038B1H07.f1	"mRNA for hypothetical protein, clone 20o22 /cds=p(237,1082) /gb=AJ720593 /gi=53133845 /ug=Gga.17096 /len=3315"	GGA_Unigene:
7	7	10	SB02039B1A06.f1	SB02039B1A06.f1	CIC-SB02039B1A06.f1	Other data available 
7	7	11	SB02039A2C03.f1	SB02039A2C03.f1	CAB39L 39 kDa protein	IPI:
7	7	12	SB02039A2D06.f1	SB02039A2D06.f1	"finished cDNA, clone ChEST474o21 /gb=CR389718 /gi=46428363 /ug=Gga.21049 /len=697"	GGA_Unigene:
7	7	13	SB02038A2H11.f1	SB02038A2H11.f1	TGU-SB02038A2H11.f1	No Annotation Available
7	7	14	SB02039A1A11.f1	SB02039A1A11.f1	CIC-SB.1347.C1.Contig1699	Other data available 
7	7	15	SB02039B1B05.f1	SB02039B1B05.f1	TBCE similar to beta-tubulin cofactor E	IPI:
7	7	16	SB02039B2C11.f1	SB02039B2C11.f1	RCJMB04_10i21 Coiled-coil domain-containing protein 93	IPI:
7	7	17	SB02041B1C02.f1	SB02041B1C02.f1	TGU-SB02041B1C02.f1	No Annotation Available
7	7	18	SB02041B1D09.f1	SB02041B1D09.f1	"LOC425757 similar to ovomacroglobulin, ovostatin, partial"	IPI:
7	7	19	SB02041B2F01.f1	SB02041B2F01.f1	"mRNA for hypothetical protein, clone 21m6 /cds=p(51,1610) /gb=AJ720620 /gi=53133899 /ug=Gga.22249 /len=3492"	GGA_Unigene:
7	7	20	SB02041A2H09.f1	SB02041A2H09.f1	"GTP binding protein 1 (LOC770923), mRNA /cds=p(1,474) /gb=XM_001234236 /gi=118082707 /ug=Gga.40416 /len=2633 ; Predicted; similar to;"	GGA_Unigene:
7	8	1	SB02041A2C03.f1	SB02041A2C03.f1	MAB21L1 Cell fate determination protein	IPI:
7	8	2	SB02041B1D05.f1	SB02041B1D05.f1	RCJMB04_20p14 Rab9 effector protein with Kelch motifs	IPI:
7	8	3	SB02041A1F02.f1	SB02041A1F02.f1	RCJMB04_24e7 Neo-calmodulin	IPI:
7	8	4	SB02041B1G11.f1	SB02041B1G11.f1	NUP210 similar to nucleoporin 210	IPI:
7	8	5	SB02044A1B03.f1	SB02044A1B03.f1	CALB2 Calretinin	IPI:
7	8	6	SB02044A2C07.f1	SB02044A2C07.f1	TGU-SB02044A2C07.f1	No Annotation Available
7	8	7	SB02044B1D01.f1	SB02044B1D01.f1	"mRNA for hypothetical protein, clone 7l19 /cds=p(196,1455) /gb=AJ851570 /gi=60098746 /ug=Gga.5835 /len=4463"	GGA_Unigene:
7	8	8	SB02044B1E04.f1	SB02044B1E04.f1	"discs, large homolog 1 (Drosophila) (DLG1), mRNA /cds=p(1,2790) /gb=XM_422701 /gi=118095101 /ug=Gga.20467 /len=4425 ; Predicted"	GGA_Unigene:
7	8	9	SB02044B1A08.f1	SB02044B1A08.f1	MRPL10 hypothetical protein	IPI:
7	8	10	SB02044B2B12.f1	SB02044B2B12.f1	"amyloid beta (A4) precursor protein (APP), mRNA /cds=p(109,2364) /gb=NM_204308 /gi=45383529 /ug=Gga.4613 /len=3081"	GGA_Unigene:
7	8	11	SB02044A1D03.f1	SB02044A1D03.f1	TGU-SB02044A1D03.f1	No Annotation Available
7	8	12	SB02044A1E04.f1	SB02044A1E04.f1	"tolloid-like 2 protein (LOC423754), mRNA /gb=XR_027067 /gi=118092735 /ug=Gga.19427 /len=5865 ; Predicted ; similar to;"	GGA_Unigene:
7	8	13	SB02046A2F08.f1	SB02046A2F08.f1	RCJMB04_36c8 Hypothetical protein	IPI:
7	8	14	SB02046B1G05.f1	SB02046B1G05.f1	"Cdk5 and Abl enzyme substrate 1 (LOC768914), mRNA /cds=p(1,1125) /gb=XM_001232074 /gi=118086885 /ug=Gga.36593 /len=4021 ; Predicted ; similar to;"	GGA_Unigene:
7	8	15	SB02047A1A06.f1	SB02047A1A06.f1	RPS7 similar to ribosomal protein S7 isoform 6	IPI:
7	8	16	SB02047A1B06.f1	SB02047A1B06.f1	TGU-SB02047A1B06.f1	No Annotation Available
7	8	17	SB02046A1F04.f1	SB02046A1F04.f1	CIC-SB.2982.C1.Contig3482	Other data available 
7	8	18	SB02046A2G07.f1	SB02046A2G07.f1	"603847972F1 CSEQRBN22 cDNA clone ChEST839p17 5', mRNA sequence /clone=ChEST839p17 /clone_end=5' /gb=BU480011 /gi=25973588 /ug=Gga.24064 /len=881"	GGA_Unigene:
7	8	19	SB02046B2H12.f1	SB02046B2H12.f1	TGU-SB02046B2H12.f1	No Annotation Available
7	8	20	SB02047A1B02.f1	SB02047A1B02.f1	"finished cDNA, clone ChEST938i21 /gb=CR390323 /gi=46428968 /ug=Gga.18340 /len=238"	GGA_Unigene:
7	9	1	SB02048B1H06.f1	SB02048B1H06.f1	"chromosome 1 open reading frame 9 (LOC424385), mRNA /cds=p(153,3746) /gb=XM_422229 /gi=118094053 /ug=Gga.8310 /len=5192 ; Predicted ; similar to;"	GGA_Unigene:
7	9	2	SB02049B2A11.f1	SB02049B2A11.f1	TGU-SB02049B2A11.f1	No Annotation Available
7	9	3	SB02049A2C10.f1	SB02049A2C10.f1	TGU-SB02049A2C10.f1	No Annotation Available
7	9	4	SB02049A2D10.f1	SB02049A2D10.f1	FARSB Hypothetical protein	IPI:
7	9	5	SB02048A1H11.f1	SB02048A1H11.f1	RPL23 similar to HL23 ribosomal protein	IPI:
7	9	6	SB02049B1A02.f1	SB02049B1A02.f1	"finished cDNA, clone ChEST213p12 /gb=CR391676 /gi=46430321 /ug=Gga.4103 /len=1073"	GGA_Unigene:
7	9	7	SB02049A2C03.f1	SB02049A2C03.f1	LOC769750 hypothetical protein	IPI:
7	9	8	SB02049A2D04.f1	SB02049A2D04.f1	TGU-SB02049A2D04.f1	No Annotation Available
7	9	9	SB03002A2D04.f1	SB03002A2D04.f1	"gonad_EST07979 Embryonic gonad cDNA Library cDNA 5', mRNA sequence /clone_end=5' /gb=CV860503 /gi=82788887 /ug=Gga.39388 /len=1265"	GGA_Unigene:
7	9	10	SB03002A2E09.f1	SB03002A2E09.f1	TGU-SB03002A2E09.f1	No Annotation Available
7	9	11	SB03002A1F12.f1	SB03002A1F12.f1	RCJMB04_6c21 Hypothetical protein	IPI:
7	9	12	SB03002A2G11.f1	SB03002A2G11.f1	GABRA5 hypothetical protein	IPI:
7	9	13	SB03002B1C08.f1	SB03002B1C08.f1	PPP2R3C similar to chromosome 14 open reading frame 10	IPI:
7	9	14	SB03002A1E02.f1	SB03002A1E02.f1	CIC-SB.6431.C1.Contig7093	Other data available 
7	9	15	SB03002A2F05.f1	SB03002A2F05.f1	"SPTBN1 similar to spectrin, beta, non-erythrocytic 1"	IPI:
7	9	16	SB03002A2G08.f1	SB03002A2G08.f1	"mRNA for hypothetical protein, clone 16l17 /cds=p(35,841) /gb=AJ720390 /gi=53133439 /ug=Gga.13530 /len=3741"	GGA_Unigene:
7	9	17	SB03004A1E06.f1	SB03004A1E06.f1	CIC-SB.1383.C1.Contig1740	Other data available
7	9	18	SB03004A2F09.f1	SB03004A2F09.f1	KCNQ2 similar to neuronal delayed-rectifier voltage-gated potassium channel splice isoform 3	IPI:
7	9	19	SB03004A1G07.f1	SB03004A1G07.f1	FLT4 similar to vascular endothelial growth factor receptor	IPI:
7	9	20	SB03004A2H07.f1	SB03004A2H07.f1	"RCJMB04_3h11 Arginyl-tRNA synthetase, cytoplasmic"	IPI:
7	10	1	SB03004B1D10.f1	SB03004B1D10.f1	RALGPS2 Hypothetical protein	IPI:
7	10	2	SB03004A2F03.f1	SB03004A2F03.f1	 119 kDa protein	IPI:
7	10	3	SB03004A1G03.f1	SB03004A1G03.f1	CIC-SB03004A1G03.f1	Other data available 
7	10	4	SB03004A1H02.f1	SB03004A1H02.f1	YTHDC2 similar to YTH domain containing 2	IPI:
7	10	5	SB03006A2F12.f1	SB03006A2F12.f1	"LOC777572 similar to rA8, partial"	IPI:
7	10	6	SB03006A1G12.f1	SB03006A1G12.f1	CSRP2 Cysteine and glycine-rich protein 2	IPI:
7	10	7	SB03006A2H11.f1	SB03006A2H11.f1	RAP2A similar to RAS related protein 2a	IPI:
7	10	8	SB03007A1A11.f1	SB03007A1A11.f1	CIC-SB03007A1A11.f1	Other data available 
7	10	9	SB03006A2F06.f1	SB03006A2F06.f1	TGU-SB03006A2F06.f1	No Annotation Available
7	10	10	SB03006A1G06.f1	SB03006A1G06.f1	TGU-SB03006A1G06.f1	No Annotation Available
7	10	11	SB03006A1H06.f1	SB03006A1H06.f1	TGU-SB03006A1H06.f1	No Annotation Available
7	10	12	SB03007A2A05.f1	SB03007A2A05.f1	TGU-SB03007A2A05.f1	No Annotation Available
7	10	13	SB03008A1F08.f1	SB03008A1F08.f1	CIC-SB03008A1F08.f1	Other data available 
7	10	14	SB03008B1G06.f1	SB03008B1G06.f1	"mRNA for hypothetical protein, clone 2g8 /cds=p(125,3346) /gb=AJ851421 /gi=60098448 /ug=Gga.10922 /len=5219"	GGA_Unigene:
7	10	15	SB03009A2A04.f1	SB03009A2A04.f1	"gonad_EST09159 Embryonic gonad cDNA Library cDNA 5', mRNA sequence /clone_end=5' /gb=CV861683 /gi=82790067 /ug=Gga.35133 /len=979"	GGA_Unigene:
7	10	16	SB03009A1B03.f1	SB03009A1B03.f1	CIC-SB03009A1B03.f1	Other data available 
7	10	17	SB03008A2F01.f1	SB03008A2F01.f1	"CYP4V cytochrome P450, family 4, subfamily v"	IPI:
7	10	18	SB03008A1G06.f1	SB03008A1G06.f1	CIC-SB.6113.C1.Contig6775	Other data available 
7	10	19	SB03008B1H02.f1	SB03008B1H02.f1	ACAD9 Hypothetical protein	IPI:
7	10	20	SB03009B2A08.f1	SB03009B2A08.f1	RCJMB04_34k12 28 kDa protein	IPI:
7	11	1	SB03010A2F01.f1	SB03010A2F01.f1	CIC-SB03010A2F01.f1	Other data available 
7	11	2	SB03010B1G03.f1	SB03010B1G03.f1	TGU-SB03010B1G03.f1	No Annotation Available
7	11	3	SB03010B2H02.f1	SB03010B2H02.f1	CIC-SB03010B2H02.f1	Other data available 
7	11	4	SB03011A1A12.f1	SB03011A1A12.f1	 POLlike (Fragment)	IPI:
7	11	5	SB03010B1E08.f1	SB03010B1E08.f1	AGO61 Uncharacterized glycosyltransferase AGO61 precursor	IPI:
7	11	6	SB03010A2G05.f1	SB03010A2G05.f1	"LOC776069 hypothetical protein, partial"	IPI:
7	11	7	SB03010A1H08.f1	SB03010A1H08.f1	"mRNA for hypothetical protein, clone 18h18 /cds=p(126,1409) /gb=AJ720473 /gi=53133605 /ug=Gga.3371 /len=2749"	GGA_Unigene:
7	11	8	SB03011A2A05.f1	SB03011A2A05.f1	MCF2 similar to MCF.2 cell line derived transforming sequence	IPI:
7	11	9	SB03012B2G03.f1	SB03012B2G03.f1	TGU-SB03012B2G03.f1	No Annotation Available
7	11	10	SB03012B2H11.f1	SB03012B2H11.f1	CIC-SB.5849.C1.Contig6507	Other data available 
7	11	11	SB03013A1B02.f1	SB03013A1B02.f1	TGU-SB03013A1B02.f1	No Annotation Available
7	11	12	SB03013A2C02.f1	SB03013A2C02.f1	"hypothetical LOC428877 (LOC428877), mRNA /gb=XR_026882 /gi=118091743 /ug=Gga.38989 /len=2469 ; Predicted"	GGA_Unigene:
7	11	13	SB03012A2G09.f1	SB03012A2G09.f1	TGU-SB03012A2G09.f1	No Annotation Available
7	11	14	SB03012B1H04.f1	SB03012B1H04.f1	CIC-SB03012B1H04.f1	Other data available 
7	11	15	SB03013B2A08.f1	SB03013B2A08.f1	"mRNA for hypothetical protein, clone 25f24 /cds=p(18,1373) /gb=AJ720778 /gi=53135571 /ug=Gga.15756 /len=3160"	GGA_Unigene:
7	11	16	SB03013B2B07.f1	SB03013B2B07.f1	SGSH similar to N-sulphoglucosamine sulphohydrolase	IPI:
7	11	17	SB03015A1B09.f1	SB03015A1B09.f1	GILZ Glucocorticoid-induced leucine zipper protein	IPI:
7	11	18	SB03015B1C01.f1	SB03015B1C01.f1	"603366258F1 CSEQRBN19 cDNA clone ChEST265d15 5', mRNA sequence /clone=ChEST265d15 /clone_end=5' /gb=BU459325 /gi=25948636 /ug=Gga.28543 /len=923"	GGA_Unigene:
7	11	19	SB03015B1D05.f1	SB03015B1D05.f1	CIC-SB03015B1D05.f1	Other data available 
7	11	20	SB03015B1E12.f1	SB03015B1E12.f1	TGU-SB03015B1E12.f1	No Annotation Available
7	12	1	SB03015B2A12.f1	SB03015B2A12.f1	CIC-SB03015B2A12.f1	Other data available 
7	12	2	SB03015A2C06.f1	SB03015A2C06.f1	RCJMB04_32c11 Hypothetical protein	IPI:
7	12	3	SB03015A1D09.f1	SB03015A1D09.f1	TGU-SB03015A1D09.f1	No Annotation Available
7	12	4	SB03015B1E05.f1	SB03015B1E05.f1	TGU-SB03015B1E05.f1	No Annotation Available
7	12	5	SB03017B1D04.f1	SB03017B1D04.f1	TGU-SB03017B1D04.f1	No Annotation Available
7	12	6	SB03017B1E03.f1	SB03017B1E03.f1	HEPACAM similar to 2900042E01Rik protein	IPI:
7	12	7	SB03017B2F01.f1	SB03017B2F01.f1	CIC-SB.1860.C1.Contig2263	Other data available 
7	12	8	SB03017B2G10.f1	SB03017B2G10.f1	"finished cDNA, clone ChEST661h5 /gb=CR407530 /gi=47023065 /ug=Gga.19995 /len=1026"	GGA_Unigene:
7	12	9	SB03017A1D12.f1	SB03017A1D12.f1	S100B similar to Protein S100-B (S100 calcium-binding protein B) (S-100 protein beta subunit) (S-100 protein beta chain) isoform 1	IPI:
7	12	10	SB03017A2E09.f1	SB03017A2E09.f1	MRAS R-Ras3	IPI:
7	12	11	SB03017A1F10.f1	SB03017A1F10.f1	TGU-SB03017A1F10.f1	No Annotation Available
7	12	12	SB03017A2G12.f1	SB03017A2G12.f1	NTHL1 Escherichia coli endonuclease III-like 1	IPI:
7	12	13	SB03019A1E06.f1	SB03019A1E06.f1	NDUFS3 similar to mitochondrial complex I subunit NDUFS3 isoform 2	IPI:
7	12	14	SB03019A1F07.f1	SB03019A1F07.f1	RCJMB04_2n4 Hypothetical protein	IPI:
7	12	15	SB03019A2G11.f1	SB03019A2G11.f1	TGU-SB03019A2G11.f1	No Annotation Available
7	12	16	SB03019A1H10.f1	SB03019A1H10.f1	TGU-SB03019A1H10.f1	No Annotation Available
7	12	17	SB03019B1D11.f1	SB03019B1D11.f1	CIC-SB.4932.C1.Contig5577	Other data available 
7	12	18	SB03019B2E12.f1	SB03019B2E12.f1	"mRNA for hypothetical protein, clone 4o17 /cds=p(226,1935) /gb=AJ719648 /gi=53128498 /ug=Gga.6297 /len=2736"	GGA_Unigene:
7	12	19	SB03019A2G04.f1	SB03019A2G04.f1	RCJMB04_25j21 Phosphatidylinositol 4-kinase type 2-beta	IPI:
7	12	20	SB03019A2H03.f1	SB03019A2H03.f1	CIC-SB.2543.C1.Contig3007	Other data available 
7	13	1	SB03021A1F05.f1	SB03021A1F05.f1	PSMC1 49 kDa protein	IPI:
7	13	2	SB03021A2G01.f1	SB03021A2G01.f1	RPL22 Ribosomal protein L22	IPI:
7	13	3	SB03021B2G11.f1	SB03021B2G11.f1	TGU-SB03021B2G11.f1	No Annotation Available
7	13	4	SB03021B1H09.f1	SB03021B1H09.f1	TCF3 Helix-loop-helix protein E12	IPI:
7	13	5	SB03021B2E11.f1	SB03021B2E11.f1	TGU-SB03021B2E11.f1	No Annotation Available
7	13	6	SB03021B1F09.f1	SB03021B1F09.f1	"hypothetical LOC415666 (LOC415666), mRNA /cds=p(72,2282) /gb=XM_414033 /gi=118096149 /ug=Gga.38373 /len=2991 ; Predicted;"	GGA_Unigene:
7	13	7	SB03021B1G07.f1	SB03021B1G07.f1	TRIO similar to triple functional domain	IPI:
7	13	8	SB03021B1H05.f1	SB03021B1H05.f1	GRID1 similar to glutamate receptor delta-1 subunit	IPI:
7	13	9	SB03023B1F01.f1	SB03023B1F01.f1	VHL similar to von Hippel-Lindau tumor suppressor; VHL protein; pVHL	IPI:
7	13	10	SB03023A2G10.f1	SB03023A2G10.f1	TGU-SB03023A2G10.f1	No Annotation Available
7	13	11	SB03023B1H04.f1	SB03023B1H04.f1	TGU-SB03023B1H04.f1	No Annotation Available
7	13	12	SB03024B2A06.f1	SB03024B2A06.f1	CIC-SB03024B2A06.f1	Other data available 
7	13	13	SB03023A1F04.f1	SB03023A1F04.f1	SMAD2 52 kDa protein	IPI:
7	13	14	SB03023A1G07.f1	SB03023A1G07.f1	RCJMB04_15g7 Hypothetical protein	IPI:
7	13	15	SB03023A2H08.f1	SB03023A2H08.f1	TGU-SB03023A2H08.f1	No Annotation Available
7	13	16	SB03024B1A02.f1	SB03024B1A02.f1	WDR33 similar to WDC146	IPI:
7	13	17	SB03025A2F10.f2	SB03025A2F10.f2	SFXN1 similar to sideroflexin 3	IPI:
7	13	18	SB03025B1G02.f2	SB03025B1G02.f2	"TRRAP protein (LOC416440), mRNA /cds=p(1,11457) /gb=XM_414752 /gi=118097712 /ug=Gga.23568 /len=12412 ; Predicted ; similar to;"	GGA_Unigene:
7	13	19	SB03025A2H12.f2	SB03025A2H12.f2	SPTAN1 285 kDa protein	IPI:
7	13	20	SB03026B2A11.f1	SB03026B2A11.f1	"teashirt family zinc finger 3 (TSHZ3), mRNA /cds=p(1,3222) /gb=XM_414125 /gi=118096373 /ug=Gga.24313 /len=4800 ; Predicted"	GGA_Unigene:
7	14	1	SB03025A2F02.f2	SB03025A2F02.f2	RAB11FIP4 similar to KIAA1821 protein	IPI:
7	14	2	SB03025A2G05.f2	SB03025A2G05.f2	RCJMB04_4g3 ring finger protein 14	IPI:
7	14	3	SB03025A1H07.f2	SB03025A1H07.f2	"myotrophin (MTPN), mRNA /cds=p(133,489) /gb=NM_204886 /gi=45382430 /ug=Gga.4342 /len=3634"	GGA_Unigene:
7	14	4	SB03026A1A12.f1	SB03026A1A12.f1	CIC-SB03026A1A12.f1	Other data available 
7	14	5	SB03028B1B05.f1	SB03028B1B05.f1	COQ3 hypothetical protein	IPI:
7	14	6	SB03028B2C06.f1	SB03028B2C06.f1	SFRS14 hypothetical protein	IPI:
7	14	7	SB03028B1D03.f1	SB03028B1D03.f1	RCJMB04_23k10 23 kDa protein	IPI:
7	14	8	SB03028B1E06.f1	SB03028B1E06.f1	TGU-SB03028B1E06.f1	No Annotation Available
7	14	9	SB03028A2B07.f1	SB03028A2B07.f1	VSNL1 Visinin-like protein 1	IPI:
7	14	10	SB03028A1C12.f1	SB03028A1C12.f1	TGU-SB03028A1C12.f1	No Annotation Available
7	14	11	SB03028A2D08.f1	SB03028A2D08.f1	LOC416089 similar to TAFA1 isoform 2	IPI:
7	14	12	SB03028A1E10.f1	SB03028A1E10.f1	"finished cDNA, clone ChEST36c18 /gb=CR386848 /gi=46239607 /ug=Gga.14808 /len=1198"	GGA_Unigene:
7	14	13	SB03030A2D06.f1	SB03030A2D06.f1	"hypothetical LOC416386 (LOC416386), mRNA /cds=p(1,4926) /gb=XM_414701 /gi=118098248 /ug=Gga.29757 /len=6838 ; Predicted"	GGA_Unigene:
7	14	14	SB03030A1E09.f1	SB03030A1E09.f1	CIC-SB03030A1E09.f1	Other data available 
7	14	15	SB03030A1F06.f1	SB03030A1F06.f1	PLDN Hypothetical protein	IPI:
7	14	16	SB03030A1G10.f1	SB03030A1G10.f1	FAM11A hypothetical protein	IPI:
7	14	17	SB03030A1D02.f1	SB03030A1D02.f1	"spleen_EST03669 Spleen cDNA Library cDNA 3', mRNA sequence /clone_end=3' /gb=CO767943 /gi=50969210 /ug=Gga.34526 /len=944"	GGA_Unigene:
7	14	18	SB03030A2E02.f1	SB03030A2E02.f1	PICALM 63 kDa protein	IPI:
7	14	19	SB03030B2E12.f1	SB03030B2E12.f1	WDFY3 394 kDa protein	IPI:
7	14	20	SB03030B1F12.f1	SB03030B1F12.f1	"finished cDNA, clone ChEST481n23 /gb=CR387108 /gi=46239867 /ug=Gga.21223 /len=493"	GGA_Unigene:
7	15	1	SB03032A1F01.f1	SB03032A1F01.f1	KBTBD3 hypothetical protein	IPI:
7	15	2	SB03032A1G07.f1	SB03032A1G07.f1	LOC422525 Hypothetical protein	IPI:
7	15	3	SB03032B2H01.f1	SB03032B2H01.f1	DHRSX similar to MGC85576 protein	IPI:
7	15	4	SB03033B2A07.f1	SB03033B2A07.f1	CIC-SB.4451.C1.Contig5096	Other data available 
7	15	5	SB03032B2E03.f1	SB03032B2E03.f1	LOC770621 similar to skeletal muscle cells re-entry induced	IPI:
7	15	6	SB03032A2G01.f1	SB03032A2G01.f1	FAHD2A similar to CGI-105 protein	IPI:
7	15	7	SB03032A2H01.f1	SB03032A2H01.f1	RCJMB04_8o1 hypothetical protein	IPI:
7	15	8	SB03033A1A11.f1	SB03033A1A11.f1	"gonad_EST06710 Embryonic gonad cDNA Library cDNA 5', mRNA sequence /clone_end=5' /gb=CV859234 /gi=82787618 /ug=Gga.36166 /len=1341"	GGA_Unigene:
7	15	9	SB03035B1B09.f1	SB03035B1B09.f1	TGU-SB03035B1B09.f1	No Annotation Available
7	15	10	SB03035A1D04.f1	SB03035A1D04.f1	"603499905F1 CSEQCHN65 cDNA clone ChEST415j2 5', mRNA sequence /clone=ChEST415j2 /clone_end=5' /gb=BU332290 /gi=25840291 /ug=Gga.36402 /len=917"	GGA_Unigene:
7	15	11	SB03035A2E04.f1	SB03035A2E04.f1	CIC-SB.2918.C1.Contig3413	Other data available 
7	15	12	SB03035B2E12.f1	SB03035B2E12.f1	BXDC5 hypothetical protein	IPI:
7	15	13	SB03035B1B03.f1	SB03035B1B03.f1	TGU-SB03035B1B03.f1	No Annotation Available
7	15	14	SB03035B1C01.f1	SB03035B1C01.f1	"chromosome 20 open reading frame 18, mRNA (cDNA clone IMAGE:4548455), containing frame-shift errors /gb=BC014116 /gi=33879885 /ug=Hs.247280 /len=2769; Homo sapiens"	HS_UNIGENE:
7	15	15	SB03035B1D08.f1	SB03035B1D08.f1	"mRNA for hypothetical protein, clone 16p24 /cds=p(438,1832) /gb=AJ851678 /gi=60098962 /ug=Gga.21185 /len=4333"	GGA_Unigene:
7	15	16	SB03035B2E06.f1	SB03035B2E06.f1	CIC-SB03035B2E06.f1	Other data available 
7	15	17	SB03037A1F03.f1	SB03037A1F03.f1	"B3GALNT2 similar to Beta-1,3-N-acetylgalactosaminyltransferase 2"	IPI:
7	15	18	SB03037A2G04.f1	SB03037A2G04.f1	CIC-SB03037A2G04.f1	Other data available 
7	15	19	SB03037A2H02.f1	SB03037A2H02.f1	EEA1 similar to endosomal protein	IPI:
7	15	20	SB03037B2H10.f1	SB03037B2H10.f1	CIC-SB.4158.C1.Contig4780	Other data available 
7	16	1	SB03037B2E10.f1	SB03037B2E10.f1	TGU-SB03037B2E10.f1	No Annotation Available
7	16	2	SB03037B2F10.f1	SB03037B2F10.f1	GLUL Glutamine synthetase	IPI:
7	16	3	SB03037B2G11.f1	SB03037B2G11.f1	INPP5F similar to KIAA0966 protein	IPI:
7	16	4	SB03037B1H06.f1	SB03037B1H06.f1	PTTG1IP hypothetical protein	IPI:
7	16	5	SB03039B1G06.f1	SB03039B1G06.f1	TGU-SB03039B1G06.f1	No Annotation Available
7	16	6	SB03039B2H07.f1	SB03039B2H07.f1	"Rho GTPase activating protein mRNA, complete cds /cds=p(355,3549) /gb=AY313783 /gi=34604125 /ug=Gga.12764 /len=6141"	GGA_Unigene:
7	16	7	SB03040A1B01.f1	SB03040A1B01.f1	FAS similar to fas antigen	IPI:
7	16	8	SB03040A1C03.f1	SB03040A1C03.f1	BCAP29 B-cell receptor-associated protein 29	IPI:
7	16	9	SB03039A1G10.f1	SB03039A1G10.f1	LOC427561 similar to LOC197322 protein	IPI:
7	16	10	SB03039B1H03.f1	SB03039B1H03.f1	TGU-SB03039B1H03.f1	No Annotation Available
7	16	11	SB03040B1A04.f1	SB03040B1A04.f1	LOC416641 similar to DKFZP564K2062 protein	IPI:
7	16	12	SB03040B1B11.f1	SB03040B1B11.f1	TWISTNB similar to TWIST neighbor	IPI:
7	16	13	SB03042A1A06.f1	SB03042A1A06.f1	"tandem pore domain potassium channel THIK-2 (LOC428554), mRNA /gb=XR_026889 /gi=118087632 /ug=Gga.23237 /len=2281 ; Predicted; similar to;"	GGA_Unigene:
7	16	14	SB03042A2B04.f1	SB03042A2B04.f1	 17 kDa protein	IPI:
7	16	15	SB03042A2C03.f1	SB03042A2C03.f1	ARL8B similar to ADP-ribosylation factor-like 8B	IPI:
7	16	16	SB03042A2D06.f1	SB03042A2D06.f1	TGU-SB03042A2D06.f1	No Annotation Available
7	16	17	SB03041B1H10.f1	SB03041B1H10.f1	TGU-SB03041B1H10.f1	No Annotation Available
7	16	18	SB03042B1A11.f1	SB03042B1A11.f1	CIC-SB.3289.C1.Contig3834	Other data available 
7	16	19	SB03042B1B09.f1	SB03042B1B09.f1	CCDC56 similar to HSPC009	IPI:
7	16	20	SB03042B1C10.f1	SB03042B1C10.f1	RCJMB04_18a16 Uncharacterized protein C2orf24 homolog	IPI:
7	17	1	SB03044A1A10.f1	SB03044A1A10.f1	KLHL8 similar to KIAA1378 protein	IPI:
7	17	2	SB03044A2B10.f1	SB03044A2B10.f1	RTN4IP1 similar to reticulon 4 interacting protein 1	IPI:
7	17	3	SB03044A2C12.f1	SB03044A2C12.f1	CIC-SB.10410.C1.Contig10941	Other data available 
7	17	4	SB03044B1D01.f1	SB03044B1D01.f1	TGU-SB03044B1D01.f1	No Annotation Available
7	17	5	SB03043B2H10.f1	SB03043B2H10.f1	CIC-SB03043B2H10.f1	Other data available 
7	17	6	SB03044A2B05.f1	SB03044A2B05.f1	"myeloid/lymphoid or mixed-lineage leukemia (trithorax homolog, Drosophila); translocated to, 4 (MLLT4), mRNA /cds=p(1,5448) /gb=XM_419605 /gi=118088288 /ug=Gga.21348 /len=7527 ; Predicted"	GGA_Unigene:
7	17	7	SB03044A1C04.f1	SB03044A1C04.f1	"finished cDNA, clone ChEST927k17 /gb=CR406902 /gi=47022436 /ug=Gga.19816 /len=812"	GGA_Unigene:
7	17	8	SB03044A1D08.f1	SB03044A1D08.f1	"hypothetical LOC417335 (LOC417335), mRNA /cds=p(151,1083) /gb=XM_415601 /gi=118099587 /ug=Gga.36185 /len=2681 ; Predicted"	GGA_Unigene:
7	17	9	SB03046B2A06.f1	SB03046B2A06.f1	TGU-SB03046B2A06.f1	No Annotation Available
7	17	10	SB03046B1B07.f1	SB03046B1B07.f1	TGU-SB03046B1B07.f1	No Annotation Available
7	17	11	SB03046B1C09.f1	SB03046B1C09.f1	"54 kDa vacuolar H(+)-ATPase subunit (LOC426199), mRNA /cds=p(84,1421) /gb=XM_423862 /gi=118086979 /ug=Gga.22046 /len=1421 ; Predicted; similar to;"	GGA_Unigene:
7	17	12	SB03046B1D10.f1	SB03046B1D10.f1	LOC415665 hypothetical protein	IPI:
7	17	13	SB03046A2A12.f1	SB03046A2A12.f1	TGU-SB03046A2A12.f1	No Annotation Available
7	17	14	SB03046A1B12.f1	SB03046A1B12.f1	TGU-SB03046A1B12.f1	No Annotation Available
7	17	15	SB03046B1C03.f1	SB03046B1C03.f1	CIC-SB03046B1C03.f1	Other data available 
7	17	16	SB03046B2D02.f1	SB03046B2D02.f1	TGU-SB03046B2D02.f1	No Annotation Available
7	17	17	SB03048A1C07.f1	SB03048A1C07.f1	"NWASP (LOC417750), mRNA /cds=p(358,1875) /gb=XM_415994 /gi=118082179 /ug=Gga.12255 /len=4520 ; Predicted ; similar to;"	GGA_Unigene:
7	17	18	SB03048A2D04.f1	SB03048A2D04.f1	CSNK1G1 45 kDa protein	IPI:
7	17	19	SB03048A1E04.f1	SB03048A1E04.f1	TGU-SB03048A1E04.f1	No Annotation Available
7	17	20	SB03048A2F11.f1	SB03048A2F11.f1	SCN5A similar to voltage-gated sodium channel alpha subunit isoform 5	IPI:
7	18	1	SB03048B1B12.f1	SB03048B1B12.f1	TGU-SB03048B1B12.f1	No Annotation Available
7	18	2	SB03048B2C10.f1	SB03048B2C10.f1	"gPGC_EST07791 Embryonic gonadal PGC cDNA Library cDNA 5', mRNA sequence /clone_end=5' /gb=DR417949 /gi=109667925 /ug=Gga.21693 /len=1360"	GGA_Unigene:
7	18	3	SB03048B2D09.f1	SB03048B2D09.f1	"603481226F1 CSEQCHN59 cDNA clone ChEST368d7 5', mRNA sequence /clone=ChEST368d7 /clone_end=5' /gb=BU407660 /gi=25776716 /ug=Gga.29913 /len=941"	GGA_Unigene:
7	18	4	SB03048A2F05.f1	SB03048A2F05.f1	DBX2 hypothetical protein	IPI:
7	18	5	SB03050A2D10.f1	SB03050A2D10.f1	LOC420039 similar to Krt42 protein	IPI:
7	18	6	SB03050B1E02.f1	SB03050B1E02.f1	CELSR3 similar to anchor protein	IPI:
7	18	7	SB03050B2F08.f1	SB03050B2F08.f1	LOC419059 hypothetical protein	IPI:
7	18	8	SB03050B2G12.f1	SB03050B2G12.f1	TGU-SB03050B2G12.f1	No Annotation Available
7	18	9	SB03050A1D05.f1	SB03050A1D05.f1	"mRNA for hypothetical protein, clone 18a5 /cds=p(95,1096) /gb=AJ720456 /gi=53133571 /ug=Gga.19160 /len=3708"	GGA_Unigene:
7	18	10	SB03050A1E09.f1	SB03050A1E09.f1	TGU-SB03050A1E09.f1	No Annotation Available
7	18	11	SB03050B1F02.f1	SB03050B1F02.f1	"finished cDNA, clone ChEST791c13 /gb=CR523007 /gi=48841574 /ug=Gga.8320 /len=1848"	GGA_Unigene:
7	18	12	SB03050B1G03.f1	SB03050B1G03.f1	TGU-SB03050B1G03.f1	No Annotation Available
7	18	13	SB010002000F03	SB010002000F03	"DNA segment, Chr 10, Wayne State University 52, expressed (LOC418064), mRNA /cds=p(72,1589) /gb=XM_416300 /gi=118082911 /ug=Gga.39112 /len=3619 ; Predicted ; similar to;"	GGA_Unigene:
7	18	14	SB010002000G04	SB010002000G04	 Hypothetical protein	IPI:
7	18	15	SB010001000H09	SB010001000H09	TGU-SB010001000H09	No Annotation Available
7	18	16	SB010008000A12	SB010008000A12	NANS Hypothetical protein	IPI:
7	18	17	SB010004000E10	SB010004000E10	TGU-SB010004000E10	No Annotation Available
7	18	18	SB010003000F10	SB010003000F10	TGU-SB010003000F10	No Annotation Available
7	18	19	SB010001000H05	SB010001000H05	TGU-SB010001000H05	No Annotation Available
7	18	20	SB010006000A11	SB010006000A11	"spleen_EST00164 Spleen cDNA Library cDNA 3', mRNA sequence /clone_end=3' /gb=CO764438 /gi=50965705 /ug=Gga.35577 /len=927"	GGA_Unigene:
7	19	1	SB010016000B05	SB010016000B05	NETO1 similar to neuropilin and tolloid like-1	IPI:
7	19	2	SB010013000D12	SB010013000D12	TGU-SB010013000D12	No Annotation Available
7	19	3	SB010014000F02	SB010014000F02	TGU-SB010014000F02	No Annotation Available
7	19	4	SB010014000G04	SB010014000G04	CIC-SB010014000G04	Other data available 
7	19	5	SB010014000B09	SB010014000B09	CIC-SB010014000B09	Other data available 
7	19	6	SB010014000D02	SB010014000D02	DDAH1 23 kDa protein	IPI:
7	19	7	SB010014000E09	SB010014000E09	TGU-SB010014000E09	No Annotation Available
7	19	8	SB010016000F09	SB010016000F09	RCJMB04_2o19 148 kDa protein	IPI:
7	19	9	SB010022000F08	SB010022000F08	CIC-SB010022000F08	Other data available 
7	19	10	SB010024000G05	SB010024000G05	"ZCD1 similar to Zinc finger, CDGSH-type domain 1"	IPI:
7	19	11	SB010025000A02	SB010025000A02	RPS2 similar to 40S ribosomal protein S2	IPI:
7	19	12	SB010025000D03	SB010025000D03	TGU-SB010025000D03	No Annotation Available
7	19	13	SB010022000F01	SB010022000F01	ARF1 22 kDa protein	IPI:
7	19	14	SB010022000G08	SB010022000G08	SARDH similar to sarcosine dehydrogenase	IPI:
7	19	15	SB010024000H05	SB010024000H05	USP49 ubiquitin specific protease 49	IPI:
7	19	16	SB010025000C05	SB010025000C05	KCNN2 Small-conductance calcium-activated potassium channel	IPI:
7	19	17	SB02017A2G04.f1	SB02017A2G04.f1	RCJMB04_27h10 Carbohydrate sulfotransferase 10	IPI:
7	19	18	SB02019B2G10.f1	SB02019B2G10.f1	RAB8B similar to GTPase Rab8b	IPI:
7	19	19	SB02023A2B08.f1	SB02023A2B08.f1	ATP5F1 similar to ATP synthase subunit B	IPI:
7	19	20	SB02025B1G10.f1	SB02025B1G10.f1	LOC771988 hypothetical protein isoform 1	IPI:
7	20	1	SB02016A2C05.f1	SB02016A2C05.f1	ATP6V0C Hypothetical protein	IPI:
7	20	2	SB02019A2E03.f1	SB02019A2E03.f1	RCJMB04_5a10 Hypothetical protein	IPI:
7	20	3	SB02022B2D10.f1	SB02022B2D10.f1	CIC-SB02022B2D10.f1	Other data available 
7	20	4	SB02025A1D05.f1	SB02025A1D05.f1	THRAP2 similar to PROSIT240	IPI:
7	20	5	SB03007B2C03.f1	SB03007B2C03.f1	MNDPK similar to KIAA0665 protein	IPI:
7	20	6	SB03010A1A09.f1	SB03010A1A09.f1	HES6 hypothetical protein	IPI:
7	20	7	SB03011B2H12.f1	SB03011B2H12.f1	TGU-SB03011B2H12.f1	No Annotation Available
7	20	8	SB03014B2E08.f1	SB03014B2E08.f1	HOXD3 similar to hoxD3a	IPI:
7	20	9	SB03007A2F03.f1	SB03007A2F03.f1	TGU-SB03007A2F03.f1	No Annotation Available
7	20	10	SB03009A2A08.f1	SB03009A2A08.f1	MPPED2 hypothetical protein	IPI:
7	20	11	SB03011B1A11.f1	SB03011B1A11.f1	PHF6 similar to KIAA1823 protein	IPI:
7	20	12	SB03014A2B05.f1	SB03014A2B05.f1	RCJMB04_7i20 Ubiquitin carrier protein	IPI:
7	20	13	SB03048B2H01.f1	SB03048B2H01.f1	" similar to methyltransferase-like protein 1 isoform a (LOC441487), mRNA /gb=XR_019542 /gi=113430332 /ug=Hs.648278 /len=953; Homo sapiens; Predicted"	HS_UNIGENE:
7	20	14	SB010002000G07	SB010002000G07	TGU-SB010002000G07	No Annotation Available
7	20	15	SB03047B2G01.f1	SB03047B2G01.f1	LOC421739 similar to Chromosome 6 open reading frame 113	IPI:
7	20	16	SB03051B1F05.f1	SB03051B1F05.f1	TGU-SB03051B1F05.f1	No Annotation Available
7	20	17	CAB	CAB	CAB	
7	20	18	MSG	MSG	MSG	
7	20	19	RUB	RUB	RUB	
7	20	20	buffer	buffer	buffer	
7	21	1	beta actin	beta actin	beta actin	
7	21	2	GAPDH	GAPDH	GAPDH
7	21	3	ZENK	ZENK	ZENK
7	21	4	Histone H3	Histone H3	Histone H3
7	21	5	Blank	Blank	Blank
7	21	6	Blank	Blank	Blank
7	21	7	Blank	Blank	Blank
7	21	8	Blank	Blank	Blank
7	21	9	Blank	Blank	Blank
7	21	10	Blank	Blank	Blank
7	21	11	Blank	Blank	Blank
7	21	12	Blank	Blank	Blank
7	21	13	Blank	Blank	Blank
7	21	14	Blank	Blank	Blank
7	21	15	Blank	Blank	Blank
7	21	16	Blank	Blank	Blank
7	21	17	Blank	Blank	Blank
7	21	18	Blank	Blank	Blank	
7	21	19	Blank	Blank	Blank	
7	21	20	Blank	Blank	Blank	
8	1	1	SB02004B1B01.f1	SB02004B1B01.f1	"achaete-scute complex homolog 1 (Drosophila) (ASCL1), mRNA /cds=p(255,914) /gb=NM_204412 /gi=45383332 /ug=Gga.488 /len=1925"	GGA_Unigene:
8	1	2	SB02004B2C05.f1	SB02004B2C05.f1	 Sigma 1type opioid receptor	IPI:
8	1	3	SB02004B1D06.f1	SB02004B1D06.f1	"603530974F1 CSEQCHN53 cDNA clone ChEST485c19 5', mRNA sequence /clone=ChEST485c19 /clone_end=5' /gb=BU274600 /gi=25545550 /ug=Gga.35422 /len=978"	GGA_Unigene:
8	1	4	SB02004B1E05.f1	SB02004B1E05.f1	FOXRED1 similar to MGC80971 protein	IPI:
8	1	5	SB02004A1B06.f1	SB02004A1B06.f1	RCJMB04_19l23 Hypothetical protein	IPI:
8	1	6	SB02004A1C10.f1	SB02004A1C10.f1	"Tropomyosin alpha-3 chain (Tropomyosin-3) (Tropomyosin gamma) (hTM5) (LOC770103), mRNA /cds=p(1,759) /gb=XM_001233424 /gi=118102173 /ug=Gga.39495 /len=1800 ; Predicted ; similar to;"	GGA_Unigene:
8	1	7	SB02004A2D04.f1	SB02004A2D04.f1	RCJMB04_5e8 Hypothetical protein	IPI:
8	1	8	SB02004A2E11.f1	SB02004A2E11.f1	"finished cDNA, clone ChEST392g20 /gb=CR390899 /gi=46429544 /ug=Gga.17522 /len=1260"	GGA_Unigene:
8	1	9	SB02006B1C12.f1	SB02006B1C12.f1	TGU-SB02006B1C12.f1	No Annotation Available
8	1	10	SB02006B1D11.f1	SB02006B1D11.f1	RPS8 similar to ribosomal protein S8	IPI:
8	1	11	SB02006A1F05.f1	SB02006A1F05.f1	 Hypothetical protein	IPI:
8	1	12	SB02006A2G06.f1	SB02006A2G06.f1	LOC423377 hypothetical protein	IPI:
8	1	13	SB02006B1C03.f1	SB02006B1C03.f1	PSMC6 46 kDa protein	IPI:
8	1	14	SB02006B1D05.f1	SB02006B1D05.f1	NDRG1 hypothetical protein	IPI:
8	1	15	SB02006B1E09.f1	SB02006B1E09.f1	TGU-SB02006B1E09.f1	No Annotation Available
8	1	16	SB02006B1F12.f1	SB02006B1F12.f1	TPT1 Translationally-controlled tumor protein	IPI:
8	1	17	SB02008A2D11.f1	SB02008A2D11.f1	"Chain A, Crystal Structure Of Hif Prolyl Hydroxylase Egln-1 In Complex With A Biologically Active Inhibitor (LOC421528), mRNA /cds=p(1,387) /gb=XM_419569 /gi=118088220 /ug=Gga.39002 /len=3013 ; Predicted ; similar to;"	GGA_Unigene:
8	1	18	SB02008A2E10.f1	SB02008A2E10.f1	TGU-SB02008A2E10.f1	No Annotation Available
8	1	19	SB02008A1F05.f1	SB02008A1F05.f1	CIC-SB02008A1F05.f1	Other data available 
8	1	20	SB02008A1G02.f1	SB02008A1G02.f1	BXDC1 similar to Brix domain containing 1	IPI:
8	2	1	SB02008A1D07.f1	SB02008A1D07.f1	"KIAA1378 protein (LOC422589), mRNA /cds=p(1,1854) /gb=XM_420548 /gi=118090175 /ug=Gga.6792 /len=2542 ; Predicted ; similar to;"	GGA_Unigene:
8	2	2	SB02008A1E06.f1	SB02008A1E06.f1	"603233386F1 CSEQRBN09 cDNA clone ChEST232k22 5', mRNA sequence /clone=ChEST232k22 /clone_end=5' /gb=BU422200 /gi=25914876 /ug=Gga.28143 /len=889"	GGA_Unigene:
8	2	3	SB02008A1F01.f1	SB02008A1F01.f1	LOC424382 similar to PDE4DIP protein	IPI:
8	2	4	SB02008B2F09.f1	SB02008B2F09.f1	"finished cDNA, clone ChEST107m14 /gb=CR407337 /gi=47022871 /ug=Gga.19951 /len=835"	GGA_Unigene:
8	2	5	SB02010B1D09.f1	SB02010B1D09.f1	EDIL3 similar to EGF-like repeats and discoidin I-like domains 3	IPI:
8	2	6	SB02010A2F02.f1	SB02010A2F02.f1	CIC-SB.316.C1.Contig427	Other data available 
8	2	7	SB02010B1F12.f1	SB02010B1F12.f1	"finished cDNA, clone ChEST228d14 /gb=CR386379 /gi=46239138 /ug=Gga.8096 /len=1645"	GGA_Unigene:
8	2	8	SB02010A1H02.f1	SB02010A1H02.f1	RCJMB04_7n10 64 kDa protein	IPI:
8	2	9	SB02010A2D09.f1	SB02010A2D09.f1	RCJMB04_1h15 Armadillo repeat-containing protein 1	IPI:
8	2	10	SB02010B2E07.f1	SB02010B2E07.f1	CRMP1 Collapsin response mediator protein-1A	IPI:
8	2	11	SB02010B1F07.f1	SB02010B1F07.f1	CIC-SB02010B1F07.f1	Other data available 
8	2	12	SB02010B1G06.f1	SB02010B1G06.f1	RCJMB04_1i6 82 kDa protein	IPI:
8	2	13	SB02012B1F07.f1	SB02012B1F07.f1	RCJMB04_7n10 Hypothetical protein	IPI:
8	2	14	SB02012B1G08.f1	SB02012B1G08.f1	"finished cDNA, clone ChEST253l22 /gb=CR389260 /gi=46427905 /ug=Gga.17576 /len=1072"	GGA_Unigene:
8	2	15	SB02012B1H11.f1	SB02012B1H11.f1	GSTA Glutathione S-transferase	IPI:
8	2	16	SB02013A1B02.f1	SB02013A1B02.f1	"WLA095D08.ab1 WLbrain cDNA 5', mRNA sequence /clone_end=5' /gb=CN234106 /gi=46337850 /ug=Gga.31691 /len=840"	GGA_Unigene:
8	2	17	SB02012A2F12.f1	SB02012A2F12.f1	CIC-SB02012A2F12.f1	Other data available 
8	2	18	SB02012B1G03.f1	SB02012B1G03.f1	TGU-SB02012B1G03.f1	No Annotation Available
8	2	19	SB02012B1H06.f1	SB02012B1H06.f1	TGU-SB02012B1H06.f1	No Annotation Available
8	2	20	SB02013B1A09.f1	SB02013B1A09.f1	TGU-SB02013B1A09.f1	No Annotation Available
8	3	1	SB02014B2G08.f1	SB02014B2G08.f1	LOC415883 similar to LOC414611 protein	IPI:
8	3	2	SB02014B2H12.f1	SB02014B2H12.f1	CETN2 hypothetical protein	IPI:
8	3	3	SB02015A1B04.f1	SB02015A1B04.f1	TGU-SB02015A1B04.f1	No Annotation Available
8	3	4	SB02015A2C05.f1	SB02015A2C05.f1	"finished cDNA, clone ChEST975f23 /gb=CR386672 /gi=46239431 /ug=Gga.10010 /len=1224"	GGA_Unigene:
8	3	5	SB02014B2G02.f1	SB02014B2G02.f1	"gPGC_EST05264 Embryonic gonadal PGC cDNA Library cDNA 5', mRNA sequence /clone_end=5' /gb=DR415422 /gi=109665398 /ug=Gga.29850 /len=1338"	GGA_Unigene:
8	3	6	SB02014B2H03.f1	SB02014B2H03.f1	"protein phosphatase 3 (formerly 2B), catalytic subunit, alpha isoform (calcineurin A alpha) (PPP3CA), mRNA /cds=p(1,1350) /gb=XM_420664 /gi=118090405 /ug=Gga.3869 /len=2937 ; Predicted"	GGA_Unigene:
8	3	7	SB02015B2A10.f1	SB02015B2A10.f1	RCJMB04_1d15 Hypothetical protein	IPI:
8	3	8	SB02015B2B11.f1	SB02015B2B11.f1	UBE2Q2 38 kDa protein	IPI:
8	3	9	SB02017B2A09.f1	SB02017B2A09.f1	MRPL17 hypothetical protein isoform 2	IPI:
8	3	10	SB02017A2C11.f1	SB02017A2C11.f1	CAPZA2 F-actin capping protein subunit alpha-2	IPI:
8	3	11	SB02017B2D09.f1	SB02017B2D09.f1	SCG3 hypothetical protein	IPI:
8	3	12	SB02017B2F05.f1	SB02017B2F05.f1	"brain_EST04553 Brain cDNA Library cDNA 3', mRNA sequence /clone_end=3' /gb=CO761361 /gi=50962614 /ug=Gga.21710 /len=933"	GGA_Unigene:
8	3	13	SB02017B1A05.f1	SB02017B1A05.f1	"DYNC1H1 similar to dynein, cytoplasmic, heavy polypeptide 1"	IPI:
8	3	14	SB02017A1C04.f1	SB02017A1C04.f1	NME2 Nucleoside diphosphate kinase	IPI:
8	3	15	SB02017B2D03.f1	SB02017B2D03.f1	TGU-SB02017B2D03.f1	No Annotation Available
8	3	16	SB02017A2F10.f1	SB02017A2F10.f1	CIC-SB.2084.C1.Contig2514	Other data available
8	3	17	SB02019A1D10.f1	SB02019A1D10.f1	TGU-SB02019A1D10.f1	No Annotation Available
8	3	18	SB02019A1E12.f1	SB02019A1E12.f1	TGU-SB02019A1E12.f1	No Annotation Available
8	3	19	SB02019B1F05.f1	SB02019B1F05.f1	MPPED1 similar to Metallophosphoesterase domain containing 1	IPI:
8	3	20	SB02019B1G10.f1	SB02019B1G10.f1	SLC22A7 similar to solute carrier family 22 member 7	IPI:
8	4	1	SB02019A2D01.f1	SB02019A2D01.f1	ANKIB1 similar to ANKIB1 protein	IPI:
8	4	2	SB02019A2E01.f1	SB02019A2E01.f1	PTN hypothetical protein	IPI:
8	4	3	SB02019A1F12.f1	SB02019A1F12.f1	ATP1B3 Sodium/potassium-transporting ATPase subunit beta-3	IPI:
8	4	4	SB02019B1G07.f1	SB02019B1G07.f1	TGU-SB02019B1G07.f1	No Annotation Available
8	4	5	SB02021B2H06.f1	SB02021B2H06.f1	TGU-SB02021B2H06.f1	No Annotation Available
8	4	6	SB02022B1A07.f1	SB02022B1A07.f1	VSNL1 Visinin-like protein 1	IPI:
8	4	7	SB02022A1C02.f1	SB02022A1C02.f1	LOC422195 similar to CXorf34 protein	IPI:
8	4	8	SB02022A1D08.f1	SB02022A1D08.f1	TGU-SB02022A1D08.f1	No Annotation Available
8	4	9	SB02021A1H11.f1	SB02021A1H11.f1	TGU-SB02021A1H11.f1	No Annotation Available
8	4	10	SB02022B2A01.f1	SB02022B2A01.f1	"finished cDNA, clone ChEST737i17 /gb=CR406836 /gi=47022370 /ug=Gga.19353 /len=1532"	GGA_Unigene:
8	4	11	SB02022B1B09.f1	SB02022B1B09.f1	CIC-SB02022B1B09.f1	Other data available 
8	4	12	SB02022A1D01.f1	SB02022A1D01.f1	"gPGC_EST08171 Embryonic gonadal PGC cDNA Library cDNA 5', mRNA sequence /clone_end=5' /gb=DR418329 /gi=109668305 /ug=Gga.11190 /len=1321"	GGA_Unigene:
8	4	13	SB02024B1B04.f1	SB02024B1B04.f1	ATP5J similar to MGC68738 protein isoform 1	IPI:
8	4	14	SB02024B1C04.f1	SB02024B1C04.f1	KCNJ5 similar to inward rectifying K channel	IPI:
8	4	15	SB02024B2D06.f1	SB02024B2D06.f1	SLC23A2 similar to KIAA0238	IPI:
8	4	16	SB02024B1E08.f1	SB02024B1E08.f1	"gPGC_EST08996 Embryonic gonadal PGC cDNA Library cDNA 5', mRNA sequence /clone_end=5' /gb=DR419154 /gi=109669130 /ug=Gga.32538 /len=1364"	GGA_Unigene:
8	4	17	SB02024A2B08.f1	SB02024A2B08.f1	"ORC6L similar to Origin recognition complex, subunit 6 like"	IPI:
8	4	18	SB02024A2C07.f1	SB02024A2C07.f1	"sprouty 1 protein (SPRY1) mRNA, partial cds /cds=p(1,232) /gb=AF177875 /gi=5917721 /ug=Gga.322 /len=1465"	GGA_Unigene:
8	4	19	SB02024A2D09.f1	SB02024A2D09.f1	"IFNb_G14 Interferon Stimulated Chicken PBL Macrophage cDNA clone IFNb_G14 5', mRNA sequence /clone=IFNb_G14 /clone_end=5' /gb=CK608457 /gi=41329515 /ug=Gga.37920 /len=215"	GGA_Unigene:
8	4	20	SB02024B1E02.f1	SB02024B1E02.f1	LOC418842 Hypothetical protein	IPI:
8	5	1	SB02026A2C06.f1	SB02026A2C06.f1	CIC-SB02026A2C06.f1	Other data available 
8	5	2	SB02026A1D10.f1	SB02026A1D10.f1	TGU-SB02026A1D10.f1	No Annotation Available
8	5	3	SB02026A1E04.f1	SB02026A1E04.f1	BYSL similar to MGC97811 protein	IPI:
8	5	4	SB02026A2F05.f1	SB02026A2F05.f1	TGU-SB02026A2F05.f1	No Annotation Available
8	5	5	SB02026A2C01.f1	SB02026A2C01.f1	TGU-SB02026A2C01.f1	No Annotation Available
8	5	6	SB02026A1D02.f1	SB02026A1D02.f1	TGU-SB02026A1D02.f1	No Annotation Available
8	5	7	SB02026B1D12.f1	SB02026B1D12.f1	LOC419240 similar to MGC89467 protein	IPI:
8	5	8	SB02026A1F01.f1	SB02026A1F01.f1	CIC-SB02026A1F01.f1	Other data available 
8	5	9	SB02028A2E07.f1	SB02028A2E07.f1	TGU-SB02028A2E07.f1	No Annotation Available
8	5	10	SB02028A2F11.f1	SB02028A2F11.f1	LOC770724 hypothetical protein	IPI:
8	5	11	SB02028A2G11.f1	SB02028A2G11.f1	TGU-SB02028A2G11.f1	No Annotation Available
8	5	12	SB02028B2H04.f1	SB02028B2H04.f1	"finished cDNA, clone ChEST116e12 /gb=CR353612 /gi=45425039 /ug=Gga.13005 /len=1000"	GGA_Unigene:
8	5	13	SB02028B2D08.f1	SB02028B2D08.f1	"FYVE, RhoGEF and PH domain containing 3 (FGD3), mRNA /cds=p(245,2530) /gb=XM_414331 /gi=118096847 /ug=Gga.7018 /len=3611 ; Predicted;"	GGA_Unigene:
8	5	14	SB02028A1F07.f1	SB02028A1F07.f1	TGU-SB02028A1F07.f1	No Annotation Available
8	5	15	SB02028A1G06.f1	SB02028A1G06.f1	RCJMB04_7d16 Hypothetical protein	IPI:
8	5	16	SB02028A2H05.f1	SB02028A2H05.f1	CIC-SB02028A2H05.f1	Other data available 
8	5	17	SB02030B1H12.f1	SB02030B1H12.f1	"ZADH2 similar to Zinc binding alcohol dehydrogenase, domain containing 2"	IPI:
8	5	18	SB02031A2B01.f1	SB02031A2B01.f1	"mRNA for hypothetical protein, clone 9i13 /cds=p(10,1701) /gb=AJ720018 /gi=53130695 /ug=Gga.19233 /len=3106"	GGA_Unigene:
8	5	19	SB02031B2B11.f1	SB02031B2B11.f1	"platelet-activating factor acetylhydrolase, isoform Ib, alpha subunit 45kDa (PAFAH1B1), mRNA /cds=p(234,1466) /gb=NM_204324 /gi=45383503 /ug=Gga.11892 /len=5106"	GGA_Unigene:
8	5	20	SB02031A1D05.f1	SB02031A1D05.f1	AHCTF1 255 kDa protein	IPI:
8	6	1	SB02030B1H04.f1	SB02030B1H04.f1	" WD repeat domain 42C (WDR42C), mRNA /cds=p(1,1854) /gb=XM_293354 /gi=113429740 /ug=Hs.662356 /len=1854; Homo sapiens; Predicted"	HS_UNIGENE:
8	6	2	SB02031B1A08.f1	SB02031B1A08.f1	CIC-SB.5522.C1.Contig6173	Other data available
8	6	3	SB02031B2B06.f1	SB02031B2B06.f1	TGU-SB02031B2B06.f1	No Annotation Available
8	6	4	SB02031B2C08.f1	SB02031B2C08.f1	TGU-SB02031B2C08.f1	No Annotation Available
8	6	5	SB02033A1B11.f1	SB02033A1B11.f1	MCFD2 Hypothetical protein	IPI:
8	6	6	SB02033B2C06.f1	SB02033B2C06.f1	"finished cDNA, clone ChEST734i19 /gb=CR389338 /gi=46427983 /ug=Gga.16816 /len=1330"	GGA_Unigene:
8	6	7	SB02033A1E06.f1	SB02033A1E06.f1	TGU-SB02033A1E06.f1	No Annotation Available
8	6	8	SB02033A2F12.f1	SB02033A2F12.f1	ABCB1 ABC transporter protein	IPI:
8	6	9	SB02033A1B01.f1	SB02033A1B01.f1	"gonad_EST09065 Embryonic gonad cDNA Library cDNA 5', mRNA sequence /clone_end=5' /gb=CV861589 /gi=82789973 /ug=Gga.8180 /len=1294"	GGA_Unigene:
8	6	10	SB02033A1C12.f1	SB02033A1C12.f1	"finished cDNA, clone ChEST560j17 /gb=CR389305 /gi=46427950 /ug=Gga.17994 /len=1188"	GGA_Unigene:
8	6	11	SB02033B2D04.f1	SB02033B2D04.f1	"senataxin (SETX), mRNA /cds=p(212,6547) /gb=XM_415453 /gi=118099334 /ug=Gga.18015 /len=6986 ; Predicted"	GGA_Unigene:
8	6	12	SB02033A2F01.f1	SB02033A2F01.f1	"finished cDNA, clone ChEST484f4 /gb=CR353397 /gi=45424564 /ug=Gga.1791 /len=1013"	GGA_Unigene:
8	6	13	SB02035B2D12.f1	SB02035B2D12.f1	"finished cDNA, clone ChEST540g13 /gb=CR352963 /gi=45423600 /ug=Gga.13295 /len=1107"	GGA_Unigene:
8	6	14	SB02035B1E09.f1	SB02035B1E09.f1	RCJMB04_24n6 Hypothetical protein	IPI:
8	6	15	SB02035A1G11.f1	SB02035A1G11.f1	CIC-SB02035A1G11.f1	Other data available 
8	6	16	SB02035A2H07.f1	SB02035A2H07.f1	BCAR3 similar to breast cancer antiestrogen resistance 3	IPI:
8	6	17	SB02035B1D02.f1	SB02035B1D02.f1	"finished cDNA, clone ChEST793k15 /gb=CR391586 /gi=46430231 /ug=Gga.2731 /len=1345"	GGA_Unigene:
8	6	18	SB02035B1E05.f1	SB02035B1E05.f1	TGU-SB02035B1E05.f1	No Annotation Available
8	6	19	SB02035A1G04.f1	SB02035A1G04.f1	"mRNA for hypothetical protein, clone 12m8 /cds=p(26,751) /gb=AJ720210 /gi=53132064 /ug=Gga.22407 /len=4237"	GGA_Unigene:
8	6	20	SB02035A2H01.f1	SB02035A2H01.f1	RCJMB04_10f20 Hypothetical protein	IPI:
8	7	1	SB02037B1G02.f1	SB02037B1G02.f1	"finished cDNA, clone ChEST126d16 /gb=BX933920 /gi=41634448 /ug=Gga.12287 /len=1640"	GGA_Unigene:
8	7	2	SB02037A2H11.f1	SB02037A2H11.f1	RCJMB04_2n4 Hypothetical protein	IPI:
8	7	3	SB02038B2A06.f1	SB02038B2A06.f1	UBE2E1 22 kDa protein	IPI:
8	7	4	SB02038B2B08.f1	SB02038B2B08.f1	"LEM domain containing 3 (LEMD3), mRNA /cds=p(7,2742) /gb=NM_014319 /gi=36287116 /ug=Hs.505905 /len=4785; Homo sapiens"	HS_UNIGENE:
8	7	5	SB02037A2G08.f1	SB02037A2G08.f1	FGF14 Fibroblast growth factor homologous factor 4 isoform 1B	IPI:
8	7	6	SB02037A1H02.f1	SB02037A1H02.f1	"processing of precursor 5, ribonuclease P/MRP subunit (S. cerevisiae), transcript variant 3 (POP5), mRNA /cds=p(33,533) /gb=XM_415266 /gi=118098783 /ug=Gga.39315 /len=3340 ; Predicted"	GGA_Unigene:
8	7	7	SB02038A1A12.f1	SB02038A1A12.f1	"gPGC_EST02227 Embryonic gonadal PGC cDNA Library cDNA 5', mRNA sequence /clone_end=5' /gb=DR412385 /gi=109662361 /ug=Gga.14854 /len=1286"	GGA_Unigene:
8	7	8	SB02038B2B04.f1	SB02038B2B04.f1	COL4A3BP similar to goodpasture antigen-binding protein	IPI:
8	7	9	SB02040A1B01.f1	SB02040A1B01.f1	MFAP1 Microfibrillar-associated protein 1	IPI:
8	7	10	SB02040A1C07.f1	SB02040A1C07.f1	CIC-SB.6940.C1.Contig7600	Other data available 
8	7	11	SB02040A2D11.f1	SB02040A2D11.f1	IGF2R Cation-independent mannose-6-phosphate receptor	IPI:
8	7	12	SB02040A2E06.f1	SB02040A2E06.f1	HPDL hypothetical protein	IPI:
8	7	13	SB02040B1A05.f1	SB02040B1A05.f1	TRIM36 similar to tripartite motif-containing 36	IPI:
8	7	14	SB02040B1B11.f1	SB02040B1B11.f1	TGU-SB02040B1B11.f1	No Annotation Available
8	7	15	SB02040A1D02.f1	SB02040A1D02.f1	CIC-SB.6943.C1.Contig7603	Other data available 
8	7	16	SB02040A2E03.f1	SB02040A2E03.f1	SVOP similar to SV2 related protein homolog	IPI:
8	7	17	SB02042B1F06.f1	SB02042B1F06.f1	"gPGC_EST05918 Embryonic gonadal PGC cDNA Library cDNA 5', mRNA sequence /clone_end=5' /gb=DR416076 /gi=109666052 /ug=Gga.25020 /len=1353"	GGA_Unigene:
8	7	18	SB02042A1H05.f1	SB02042A1H05.f1	SHF similar to Src homology 2 domain containing F	IPI:
8	7	19	SB02043B2A10.f1	SB02043B2A10.f1	"hypothetical LOC416170 (LOC416170), mRNA /cds=p(32,1144) /gb=XM_414502 /gi=118097256 /ug=Gga.34974 /len=7367 ; Predicted"	GGA_Unigene:
8	7	20	SB02043A1C05.f1	SB02043A1C05.f1	CIC-SB02043A1C05.f1	Other data available 
8	8	1	SB02042A1F12.f1	SB02042A1F12.f1	"gPGC_EST05488 Embryonic gonadal PGC cDNA Library cDNA 5', mRNA sequence /clone_end=5' /gb=DR415646 /gi=109665622 /ug=Gga.30937 /len=1176"	GGA_Unigene:
8	8	2	SB02042B2G10.f1	SB02042B2G10.f1	DHRSX similar to MGC85576 protein	IPI:
8	8	3	SB02043A1A12.f1	SB02043A1A12.f1	TGU-SB02043A1A12.f1	No Annotation Available
8	8	4	SB02043B1B09.f1	SB02043B1B09.f1	TGU-SB02043B1B09.f1	No Annotation Available
8	8	5	SB02045B1D05.f1	SB02045B1D05.f1	CIC-SB.sd.744.C1.Contig12188	Other data available 
8	8	6	SB02045A1F02.f1	SB02045A1F02.f1	CDC2 Cell division control protein 2 homolog	IPI:
8	8	7	SB02045A2G08.f1	SB02045A2G08.f1	"mRNA for hypothetical protein, clone 29e19 /cds=p(112,1242) /gb=AJ720898 /gi=53136455 /ug=Gga.34758 /len=2311"	GGA_Unigene:
8	8	8	SB02045A1H06.f1	SB02045A1H06.f1	"603861716F1 CSEQCHN75 cDNA clone ChEST874o4 5', mRNA sequence /clone=ChEST874o4 /clone_end=5' /gb=BU385251 /gi=25893252 /ug=Gga.33897 /len=809"	GGA_Unigene:
8	8	9	SB02045A2D08.f1	SB02045A2D08.f1	LOC395448 Churchill protein	IPI:
8	8	10	SB02045B1E08.f1	SB02045B1E08.f1	"finished cDNA, clone ChEST996p20 /gb=BX935773 /gi=46018757 /ug=Gga.39589 /len=1990"	GGA_Unigene:
8	8	11	SB02045A1G02.f1	SB02045A1G02.f1	"mRNA for hypothetical protein, clone 1l5 /cds=p(137,910) /gb=AJ719371 /gi=53127293 /ug=Gga.4490 /len=2704"	GGA_Unigene:
8	8	12	SB02045A1H01.f1	SB02045A1H01.f1	"GGEZCB1015F04.g chicken breast muscle - CB1 cDNA clone GGEZCB1015F04, mRNA sequence /clone=GGEZCB1015F04 /gb=CO504681 /gi=50274867 /ug=Gga.39671 /len=652"	GGA_Unigene:
8	8	13	SB02047B2G11.f1	SB02047B2G11.f1	"hx95e04.x1 NCI_CGAP_GC6 cDNA clone IMAGE:3195582 3', mRNA sequence /clone=IMAGE:3195582 /clone_end=3' /gb=BE551877 /gi=9793569 /ug=Hs.651791 /len=521; Homo sapiens"	HS_UNIGENE:
8	8	14	SB02047B2H09.f1	SB02047B2H09.f1	ENDOG similar to Endonuclease G	IPI:
8	8	15	SB02048B1A09.f1	SB02048B1A09.f1	"testis_EST04083 Testis cDNA Library cDNA 3', mRNA sequence /clone_end=3' /gb=CO772986 /gi=50974253 /ug=Gga.2574 /len=901"	GGA_Unigene:
8	8	16	SB02048B1B09.f1	SB02048B1B09.f1	TGU-SB02048B1B09.f1	No Annotation Available
8	8	17	SB02047B2G02.f1	SB02047B2G02.f1	TGU-SB02047B2G02.f1	No Annotation Available
8	8	18	SB02047B2H06.f1	SB02047B2H06.f1	TGU-SB02047B2H06.f1	No Annotation Available
8	8	19	SB02048B1A01.f1	SB02048B1A01.f1	RCJMB04_4m1 Hypothetical protein	IPI:
8	8	20	SB02048B2B01.f1	SB02048B2B01.f1	TGU-SB02048B2B01.f1	No Annotation Available
8	9	1	SB03001B2B05.f1	SB03001B2B05.f1	RCJMB04_27g5 Hypothetical protein	IPI:
8	9	2	SB03001B1C07.f1	SB03001B1C07.f1	TGU-SB03001B1C07.f1	No Annotation Available
8	9	3	SB03001A1E04.f1	SB03001A1E04.f1	CIC-SB03001A1E04.f1	Other data available 
8	9	4	SB03001A1F09.f1	SB03001A1F09.f1	RCJMB04_13d7 hypothetical protein	IPI:
8	9	5	SB03001A2B09.f1	SB03001A2B09.f1	"jumonji, AT rich interactive domain 1A (JARID1A), mRNA /cds=p(1,5076) /gb=XM_416379 /gi=118082970 /ug=Gga.16739 /len=7907 ; Predicted"	GGA_Unigene:
8	9	6	SB03001A1C12.f1	SB03001A1C12.f1	TGU-SB03001A1C12.f1	No Annotation Available
8	9	7	SB03001B1D10.f1	SB03001B1D10.f1	"finished cDNA, clone ChEST1029i12 /gb=CR390609 /gi=46429254 /ug=Gga.38465 /len=624"	GGA_Unigene:
8	9	8	SB03001B2E12.f1	SB03001B2E12.f1	TGU-SB03001B2E12.f1	No Annotation Available
8	9	9	SB03003A2E05.f1	SB03003A2E05.f1	"finished cDNA, clone ChEST404j2 /gb=CR352948 /gi=45423568 /ug=Gga.8405 /len=1126"	GGA_Unigene:
8	9	10	SB03003A2F11.f1	SB03003A2F11.f1	TGU-SB03003A2F11.f1	No Annotation Available
8	9	11	SB03003A1G08.f1	SB03003A1G08.f1	COPE Hypothetical protein	IPI:
8	9	12	SB03003A1H09.f1	SB03003A1H09.f1	CIC-SB.6387.C1.Contig7048	Other data available 
8	9	13	SB03003B1D10.f1	SB03003B1D10.f1	TGU-SB03003B1D10.f1	No Annotation Available
8	9	14	SB03003A1F03.f1	SB03003A1F03.f1	CIC-SB03003A1F03.f1	Other data available 
8	9	15	SB03003A1G02.f1	SB03003A1G02.f1	TIMP3 Metalloproteinase inhibitor 3 precursor	IPI:
8	9	16	SB03003B2G11.f1	SB03003B2G11.f1	"cyclin C (CCNC), mRNA /cds=p(1,1308) /gb=XM_419818 /gi=118088768 /ug=Gga.9076 /len=2717 ; Predicted"	GGA_Unigene:
8	9	17	SB03005B2E07.f1	SB03005B2E07.f1	UBQLN1 similar to UBQLN1 protein	IPI:
8	9	18	SB03005B2F07.f1	SB03005B2F07.f1	RCJMB04_21m19 Hypothetical protein	IPI:
8	9	19	SB03005B2G09.f1	SB03005B2G09.f1	CIC-SB03005B2G09.f1	Other data available 
8	9	20	SB03006A1A02.f1	SB03006A1A02.f1	TGU-SB03006A1A02.f1	No Annotation Available
8	10	1	SB03005B1E02.f1	SB03005B1E02.f1	PSMC3IP similar to nuclear receptor coactivator GT198	IPI:
8	10	2	SB03005B2F03.f1	SB03005B2F03.f1	LOC429128 hypothetical protein	IPI:
8	10	3	SB03005B1G05.f1	SB03005B1G05.f1	BBS12 hypothetical protein	IPI:
8	10	4	SB03005B1H10.f1	SB03005B1H10.f1	"mRNA for hypothetical protein, clone 4e19 /cds=p(123,1520) /gb=AJ719592 /gi=53127869 /ug=Gga.7109 /len=4127"	GGA_Unigene:
8	10	5	SB03007B2E11.f1	SB03007B2E11.f1	HPCA similar to hippocalcin isoform 1	IPI:
8	10	6	SB03007B1F07.f1	SB03007B1F07.f1	TGU-SB03007B1F07.f1	No Annotation Available
8	10	7	SB03007B1G12.f1	SB03007B1G12.f1	TGU-SB03007B1G12.f1	No Annotation Available
8	10	8	SB03008A1A01.f1	SB03008A1A01.f1	TGU-SB03008A1A01.f1	No Annotation Available
8	10	9	SB03007B1E05.f1	SB03007B1E05.f1	TGU-SB03007B1E05.f1	No Annotation Available
8	10	10	SB03007B1F02.f1	SB03007B1F02.f1	CIC-SB03007B1F02.f1	Other data available 
8	10	11	SB03007B2G05.f1	SB03007B2G05.f1	TGU-SB03007B2G05.f1	No Annotation Available
8	10	12	SB03007B2H07.f1	SB03007B2H07.f1	ABI2 similar to Abl-interactor 2 isoform 5	IPI:
8	10	13	SB03009B1F01.f1	SB03009B1F01.f1	"finished cDNA, clone ChEST397k14 /gb=CR352906 /gi=45423482 /ug=Gga.5893 /len=1069"	GGA_Unigene:
8	10	14	SB03009A2G08.f1	SB03009A2G08.f1	"brain_EST03339 Brain cDNA Library cDNA 3', mRNA sequence /clone_end=3' /gb=CO760147 /gi=50961400 /ug=Gga.21985 /len=973"	GGA_Unigene:
8	10	15	SB03009A2H09.f1	SB03009A2H09.f1	CES1 similar to thioesterase B isoform 2	IPI:
8	10	16	SB03010A1A07.f1	SB03010A1A07.f1	"finished cDNA, clone ChEST835c17 /gb=CR389070 /gi=46427715 /ug=Gga.38573 /len=702"	GGA_Unigene:
8	10	17	SB03009A2F07.f1	SB03009A2F07.f1	GALNT17 similar to Polypeptide N-acetylgalactosaminyltransferase 17	IPI:
8	10	18	SB03009A1G05.f1	SB03009A1G05.f1	CIC-SB.6058.C1.Contig6720	Other data available 
8	10	19	SB03009A2H03.f1	SB03009A2H03.f1	CIC-SB.6042.C1.Contig6705	Other data available 
8	10	20	SB03010A2A02.f1	SB03010A2A02.f1	SRR hypothetical protein	IPI:
8	11	1	SB03011B2F06.f1	SB03011B2F06.f1	CIC-SB.5890.C1.Contig6548	Other data available 
8	11	2	SB03011B1G03.f1	SB03011B1G03.f1	RCJMB04_18e10 Hypothetical protein	IPI:
8	11	3	SB03011B2H08.f1	SB03011B2H08.f1	SPAG6 similar to axoneme central apparatus protein	IPI:
8	11	4	SB03012B2A06.f1	SB03012B2A06.f1	"hypothetical protein LOC769445 (LOC769445), mRNA /cds=p(130,354) /gb=XM_001232248 /gi=118100906 /ug=Gga.34702 /len=2374 ; Predicted"	GGA_Unigene:
8	11	5	SB03011A2F12.f1	SB03011A2F12.f1	BAZ2B Bromodomain adjacent to zinc finger domain protein 2B	IPI:
8	11	6	SB03011A2G09.f1	SB03011A2G09.f1	TGU-SB03011A2G09.f1	No Annotation Available
8	11	7	SB03011B2H03.f1	SB03011B2H03.f1	"MDH2 similar to Malate dehydrogenase 2, NAD"	IPI:
8	11	8	SB03012B1A02.f1	SB03012B1A02.f1	TSPAN15 Hypothetical protein	IPI:
8	11	9	SB03013B2H11.f1	SB03013B2H11.f1	CIC-SB03013B2H11.f1	Other data available 
8	11	10	SB03014A2B05.f1	SB03014A2B05.f1	RCJMB04_7i20 Ubiquitin carrier protein	IPI:
8	11	11	SB03014A1C07.f1	SB03014A1C07.f1	CIC-SB03014A1C07.f1	Other data available 
8	11	12	SB03014B1D05.f1	SB03014B1D05.f1	RCJMB04_38n13 44 kDa protein	IPI:
8	11	13	SB03013B1H01.f1	SB03013B1H01.f1	TGU-SB03013B1H01.f1	No Annotation Available
8	11	14	SB03014B1A09.f1	SB03014B1A09.f1	SESN1 hypothetical protein	IPI:
8	11	15	SB03014B2B09.f1	SB03014B2B09.f1	RCJMB04_1d15 Hypothetical protein	IPI:
8	11	16	SB03014A2D08.f1	SB03014A2D08.f1	CIC-SB03014A2D08.f1	Other data available 
8	11	17	SB03016A2D05.f1	SB03016A2D05.f1	CIC-SB03016A2D05.f1	Other data available 
8	11	18	SB03016A2E08.f1	SB03016A2E08.f1	SLIT1 similar to MEGF4	IPI:
8	11	19	SB03016A2F12.f1	SB03016A2F12.f1	ANAPC13 similar to Anaphase promoting complex subunit 13	IPI:
8	11	20	SB03016A2G07.f1	SB03016A2G07.f1	UROS similar to Uroporphyrinogen-III synthase	IPI:
8	12	1	SB03016B2C11.f1	SB03016B2C11.f1	CIC-SB.1970.C1.Contig2388	Other data available 
8	12	2	SB03016A2E02.f1	SB03016A2E02.f1	RMND1 similar to chromosome 6 open reading frame 96	IPI:
8	12	3	SB03016A1F07.f1	SB03016A1F07.f1	"ACTA2 Actin, aortic smooth muscle"	IPI:
8	12	4	SB03016B1F12.f1	SB03016B1F12.f1	"gonad_EST06778 Embryonic gonad cDNA Library cDNA 5', mRNA sequence /clone_end=5' /gb=CV859302 /gi=82787686 /ug=Gga.35732 /len=1329"	GGA_Unigene:
8	12	5	SB03018A1E04.f1	SB03018A1E04.f1	"finished cDNA, clone ChEST126b15 /gb=CR353542 /gi=45424880 /ug=Gga.13268 /len=1595"	GGA_Unigene:
8	12	6	SB03018B1E12.f1	SB03018B1E12.f1	NDUFA7 similar to mitochondrial complex I subunit NDUFA7	IPI:
8	12	7	SB03018A2G01.f1	SB03018A2G01.f1	TGU-SB03018A2G01.f1	No Annotation Available
8	12	8	SB03018B2G08.f1	SB03018B2G08.f1	LOC777557 similar to pericardine	IPI:
8	12	9	SB03018B2D08.f1	SB03018B2D08.f1	PTK2 120 kDa protein	IPI:
8	12	10	SB03018B1E08.f1	SB03018B1E08.f1	TGU-SB03018B1E08.f1	No Annotation Available
8	12	11	SB03018B1F08.f1	SB03018B1F08.f1	HINT1 Protein kinase C inhibitor	IPI:
8	12	12	SB03018B2G03.f1	SB03018B2G03.f1	TGU-SB03018B2G03.f1	No Annotation Available
8	12	13	SB03020B2E09.f1	SB03020B2E09.f1	TGU-SB03020B2E09.f1	No Annotation Available
8	12	14	SB03020B2F08.f1	SB03020B2F08.f1	ENAH AvenaII	IPI:
8	12	15	SB03020B2G10.f1	SB03020B2G10.f1	ZFAND2B hypothetical protein	IPI:
8	12	16	SB03021A2A05.f1	SB03021A2A05.f1	SKP1A S-phase kinase-associated protein 1A	IPI:
8	12	17	SB03020B2E01.f1	SB03020B2E01.f1	NEK3 similar to Serine/threonine-protein kinase Nek3	IPI:
8	12	18	SB03020B1F05.f1	SB03020B1F05.f1	"hypothetical LOC422366 (LOC422366), mRNA /cds=p(1,969) /gb=XM_420338 /gi=118089667 /ug=Gga.4789 /len=3644 ; Predicted"	GGA_Unigene:
8	12	19	SB03020B2G02.f1	SB03020B2G02.f1	CIC-SB03020B2G02.f1	Other data available 
8	12	20	SB03020B2H12.f1	SB03020B2H12.f1	TGU-SB03020B2H12.f1	No Annotation Available
8	13	1	SB03022B1E10.f1	SB03022B1E10.f1	"603599331F1 CSEQCHN54 cDNA clone ChEST571n8 5', mRNA sequence /clone=ChEST571n8 /clone_end=5' /gb=BU281001 /gi=25730455 /ug=Gga.29151 /len=795"	GGA_Unigene:
8	13	2	SB03022B2F09.f1	SB03022B2F09.f1	TGU-SB03022B2F09.f1	No Annotation Available
8	13	3	SB03022B2G11.f1	SB03022B2G11.f1	NOL11 Nucleolar protein 11	IPI:
8	13	4	SB03023A1A05.f1	SB03023A1A05.f1	CIC-SB03023A1A05.f1	Other data available 
8	13	5	SB03022B2E03.f1	SB03022B2E03.f1	LOC425727 similar to natterin 3	IPI:
8	13	6	SB03022A2F12.f1	SB03022A2F12.f1	CIC-SB03022A2F12.f1	Other data available 
8	13	7	SB03022B2G05.f1	SB03022B2G05.f1	LOC428574 hypothetical protein	IPI:
8	13	8	SB03023A1A01.f1	SB03023A1A01.f1	CPM similar to carboxypeptidase M	IPI:
8	13	9	SB03024B1F02.f1	SB03024B1F02.f1	"hypothetical LOC424241 (LOC424241), mRNA /cds=p(1,3441) /gb=XM_422090 /gi=118093814 /ug=Gga.8296 /len=4742 ; Predicted"	GGA_Unigene:
8	13	10	SB03024B1G01.f1	SB03024B1G01.f1	CIC-SB.sd.1971.C1.Contig13539	Other data available 
8	13	11	SB03024A2H12.f1	SB03024A2H12.f1	LOC419269 hypothetical protein	IPI:
8	13	12	SB03025B2A03.f2	SB03025B2A03.f2	"lipase A, lysosomal acid, cholesterol esterase (Wolman disease) (LIPA), mRNA /cds=p(1,1122) /gb=XM_421661 /gi=118092809 /ug=Gga.9879 /len=3398 ; Predicted"	GGA_Unigene:
8	13	13	SB03024A2F07.f1	SB03024A2F07.f1	DCUN1D4 similar to KIAA0276	IPI:
8	13	14	SB03024A2G05.f1	SB03024A2G05.f1	TGU-SB03024A2G05.f1	No Annotation Available
8	13	15	SB03024A1H08.f1	SB03024A1H08.f1	"finished cDNA, clone ChEST127n7 /gb=CR353513 /gi=45424814 /ug=Gga.13188 /len=987"	GGA_Unigene:
8	13	16	SB03025A2A06.f2	SB03025A2A06.f2	MIPEP similar to Mitochondrial intermediate peptidase	IPI:
8	13	17	SB03026B2G10.f1	SB03026B2G10.f1	"spleen_EST00312 Spleen cDNA Library cDNA 3', mRNA sequence /clone_end=3' /gb=CO764586 /gi=50965853 /ug=Gga.32308 /len=936"	GGA_Unigene:
8	13	18	SB03027A1A05.f1	SB03027A1A05.f1	 Hypothetical protein	IPI:
8	13	19	SB03027B2B07.f1	SB03027B2B07.f1	TGU-SB03027B2B07.f1	No Annotation Available
8	13	20	SB03027B2D02.f1	SB03027B2D02.f1	TGU-SB03027B2D02.f1	No Annotation Available
8	14	1	SB03026B1G06.f1	SB03026B1G06.f1	"finished cDNA, clone ChEST291p9 /gb=CR386588 /gi=46239347 /ug=Gga.16051 /len=1216"	GGA_Unigene:
8	14	2	SB03026B1H09.f1	SB03026B1H09.f1	CIC-SB03026B1H09.f1	Other data available 
8	14	3	SB03027A1B06.f1	SB03027A1B06.f1	CIC-SB03027A1B06.f1	Other data available 
8	14	4	SB03027B2C12.f1	SB03027B2C12.f1	"finished cDNA, clone ChEST764f6 /gb=CR391463 /gi=46430108 /ug=Gga.17455 /len=1567"	GGA_Unigene:
8	14	5	SB03029B1B10.f1	SB03029B1B10.f1	"Ras-related protein Rab-27A (Rab-27) (GTP-binding protein Ram) (Ram p25), transcript variant 2 (LOC415410), mRNA /cds=p(213,878) /gb=XM_001231368 /gi=118095715 /ug=Gga.7113 /len=3472 ; Predicted ; similar to;"	GGA_Unigene:
8	14	6	SB03029B2C11.f1	SB03029B2C11.f1	"hypothetical LOC416302 (LOC416302), mRNA /cds=p(280,1203) /gb=XM_414620 /gi=118097544 /ug=Gga.39069 /len=2834 ; Predicted"	GGA_Unigene:
8	14	7	SB03029A1E04.f1	SB03029A1E04.f1	TGU-SB03029A1E04.f1	No Annotation Available
8	14	8	SB03029A1F06.f1	SB03029A1F06.f1	TGU-SB03029A1F06.f1	No Annotation Available
8	14	9	SB03029B1B02.f1	SB03029B1B02.f1	LOC422414 hypothetical protein	IPI:
8	14	10	SB03029B1C07.f1	SB03029B1C07.f1	LOC422325 similar to KIAA2022 protein	IPI:
8	14	11	SB03029B1D11.f1	SB03029B1D11.f1	CEP57 similar to Centrosomal protein 57kDa	IPI:
8	14	12	SB03029B2E10.f1	SB03029B2E10.f1	"SEC14-like 1 (S. cerevisiae) (SEC14L1), mRNA /cds=p(104,2251) /gb=XM_415614 /gi=118099606 /ug=Gga.18975 /len=5000 ; Predicted"	GGA_Unigene:
8	14	13	SB03031B1D01.f1	SB03031B1D01.f1	LHFPL5 Lipoma HMGIC fusion partner-like 5 protein	IPI:
8	14	14	SB03031A2E09.f1	SB03031A2E09.f1	TGU-SB03031A2E09.f1	No Annotation Available
8	14	15	SB03031B1F04.f1	SB03031B1F04.f1	MVK hypothetical protein	IPI:
8	14	16	SB03031B2G08.f1	SB03031B2G08.f1	THOC7 hypothetical protein	IPI:
8	14	17	SB03031A2D06.f1	SB03031A2D06.f1	"finished cDNA, clone ChEST874k20 /gb=CR389580 /gi=46428225 /ug=Gga.18078 /len=975"	GGA_Unigene:
8	14	18	SB03031A1E06.f1	SB03031A1E06.f1	CIC-SB.4658.C1.Contig5296	Other data available 
8	14	19	SB03031A1F10.f1	SB03031A1F10.f1	TGU-SB03031A1F10.f1	No Annotation Available
8	14	20	SB03031B2G04.f1	SB03031B2G04.f1	LOC776634 similar to DNA-dependent protein kinase catalytic subunit	IPI:
8	15	1	SB03033A1G06.f1	SB03033A1G06.f1	CIC-SB03033A1G06.f1	Other data available 
8	15	2	SB03033A1H12.f1	SB03033A1H12.f1	CIC-SB.4528.C1.Contig5167	Other data available 
8	15	3	SB03034A2A11.f1	SB03034A2A11.f1	LOC417925 similar to IKIP2 isoform 1	IPI:
8	15	4	SB03034A1C04.f1	SB03034A1C04.f1	RTDR1 similar to Rtdr1-prov protein	IPI:
8	15	5	SB03033B2F08.f1	SB03033B2F08.f1	LOC421075 similar to Chromosome 18 open reading frame 8	IPI:
8	15	6	SB03033A1H04.f1	SB03033A1H04.f1	"603144046F1 CSEQCHL16 cDNA clone ChEST140k12 5', mRNA sequence /clone=ChEST140k12 /clone_end=5' /gb=BU119486 /gi=25328491 /ug=Gga.21225 /len=1001"	GGA_Unigene:
8	15	7	SB03034A2A04.f1	SB03034A2A04.f1	CIC-SB.4424.C1.Contig5066	Other data available 
8	15	8	SB03034B1B06.f1	SB03034B1B06.f1	CIC-SB03034B1B06.f1	Other data available 
8	15	9	SB03036B2D05.f1	SB03036B2D05.f1	LOC424473 hypothetical protein	IPI:
8	15	10	SB03036A2F02.f1	SB03036A2F02.f1	"hypothetical protein LOC771371 (LOC771371), mRNA /cds=p(487,924) /gb=XM_001234653 /gi=118091331 /ug=Gga.40369 /len=924 ; Predicted"	GGA_Unigene:
8	15	11	SB03036A2G12.f1	SB03036A2G12.f1	IMMP1L hypothetical protein	IPI:
8	15	12	SB03036B2H05.f1	SB03036B2H05.f1	DUSP1 similar to MAP kinase phosphatase-1	IPI:
8	15	13	SB03036A2D06.f1	SB03036A2D06.f1	"finished cDNA, clone ChEST140e21 /gb=CR387256 /gi=46240015 /ug=Gga.16285 /len=1354"	GGA_Unigene:
8	15	14	SB03036B2E06.f1	SB03036B2E06.f1	HERC4 hect domain and RLD 4	IPI:
8	15	15	SB03036B1F11.f1	SB03036B1F11.f1	CIC-SB.1865.C1.Contig2268	Other data available 
8	15	16	SB03036A2H11.f1	SB03036A2H11.f1	UBXD8 similar to UBX domain containing 8	IPI:
8	15	17	SB03038B2F02.f1	SB03038B2F02.f1	TGU-SB03038B2F02.f1	No Annotation Available
8	15	18	SB03038B2G10.f1	SB03038B2G10.f1	"Contig1910 WL/RJ Phraped ESTs cDNA 5', mRNA sequence /clone_end=5' /gb=CO635462 /gi=50538685 /ug=Gga.16748 /len=1764"	GGA_Unigene:
8	15	19	SB03038B2H09.f1	SB03038B2H09.f1	IRF2 Interferon regulatory factor 2	IPI:
8	15	20	SB03039B2A09.f1	SB03039B2A09.f1	"reproductive homeobox on X chromosome 2 (LOC430437), partial mRNA /cds=p(1,1012) /gb=XM_427996 /gi=118116786 /ug=Gga.24787 /len=1012 ; Predicted ; similar to;"	GGA_Unigene:
8	16	1	SB03038A2F09.f1	SB03038A2F09.f1	"603366244F1 CSEQRBN19 cDNA clone ChEST265h11 5', mRNA sequence /clone=ChEST265h11 /clone_end=5' /gb=BU463301 /gi=25952734 /ug=Gga.36369 /len=889"	GGA_Unigene:
8	16	2	SB03038B1G02.f1	SB03038B1G02.f1	"603104611F1 CSEQCHN03 cDNA clone ChEST41f3 5', mRNA sequence /clone=ChEST41f3 /clone_end=5' /gb=BU202429 /gi=25366355 /ug=Gga.6635 /len=845"	GGA_Unigene:
8	16	3	SB03038B2H03.f1	SB03038B2H03.f1	TGU-SB03038B2H03.f1	No Annotation Available
8	16	4	SB03039B2A04.f1	SB03039B2A04.f1	TGU-SB03039B2A04.f1	No Annotation Available
8	16	5	SB03040B1H01.f1	SB03040B1H01.f1	"KIAA1990 protein (LOC415683), mRNA /cds=p(92,2728) /gb=XM_414050 /gi=118096223 /ug=Gga.34550 /len=6103 ; Predicted ; similar to;"	GGA_Unigene:
8	16	6	SB03041B1A04.f1	SB03041B1A04.f1	TGU-SB03041B1A04.f1	No Annotation Available
8	16	7	SB03041B2B03.f1	SB03041B2B03.f1	SUV420H1 similar to suppressor of variegation 4-20 homolog 1	IPI:
8	16	8	SB03041B2C10.f1	SB03041B2C10.f1	"finished cDNA, clone ChEST190k18 /gb=CR386659 /gi=46239418 /ug=Gga.1572 /len=1609"	GGA_Unigene:
8	16	9	SB03040A2H01.f1	SB03040A2H01.f1	TGU-SB03040A2H01.f1	No Annotation Available
8	16	10	SB03041A2A11.f1	SB03041A2A11.f1	TGU-SB03041A2A11.f1	No Annotation Available
8	16	11	SB03041A1B11.f1	SB03041A1B11.f1	CIC-SB.2170.C1.Contig2607	Other data available 
8	16	12	SB03041B1C05.f1	SB03041B1C05.f1	TGU-SB03041B1C05.f1	No Annotation Available
8	16	13	SB03043B1A01.f1	SB03043B1A01.f1	"LOC430259 similar to zonadhesin, partial"	IPI:
8	16	14	SB03043B1B01.f1	SB03043B1B01.f1	"ubiquitin protein ligase E3A (human papilloma virus E6-associated protein, Angelman syndrome) (UBE3A), mRNA /cds=p(235,2877) /gb=XM_416882 /gi=118084224 /ug=Gga.17148 /len=4223 ; Predicted"	GGA_Unigene:
8	16	15	SB03043A2C10.f1	SB03043A2C10.f1	"finished cDNA, clone ChEST380d14 /gb=CR385607 /gi=46238366 /ug=Gga.15859 /len=972"	GGA_Unigene:
8	16	16	SB03043A2D10.f1	SB03043A2D10.f1	"gonad_EST08556 Embryonic gonad cDNA Library cDNA 5', mRNA sequence /clone_end=5' /gb=CV861080 /gi=82789464 /ug=Gga.13547 /len=1253"	GGA_Unigene:
8	16	17	SB03043A1A05.f1	SB03043A1A05.f1	"AJ443827 dkfz426 cDNA clone 38d13r1, mRNA sequence /clone=38d13r1 /gb=AJ443827 /gi=20211048 /ug=Gga.39421 /len=792"	GGA_Unigene:
8	16	18	SB03043A2B03.f1	SB03043A2B03.f1	"pyrroline-5-carboxylate synthase (LOC423976), mRNA /gb=XR_026940 /gi=118093211 /ug=Gga.5158 /len=3266 ; Predicted; similar to;"	GGA_Unigene:
8	16	19	SB03043A1C05.f1	SB03043A1C05.f1	PIGP similar to DCRC-1	IPI:
8	16	20	SB03043A1D04.f1	SB03043A1D04.f1	TGU-SB03043A1D04.f1	No Annotation Available
8	17	1	SB03045B1A05.f1	SB03045B1A05.f1	"mRNA for hypothetical protein, clone 7i14 /cds=p(48,1142) /gb=AJ719873 /gi=53130405 /ug=Gga.5329 /len=2491"	GGA_Unigene:
8	17	2	SB03045B2B10.f1	SB03045B2B10.f1	RPS2 similar to 40S ribosomal protein S2	IPI:
8	17	3	SB03045B2C10.f1	SB03045B2C10.f1	CIC-SB03045B2C10.f1	Other data available 
8	17	4	SB03045B2D10.f1	SB03045B2D10.f1	"603219279F1 CSEQRBN14 cDNA clone ChEST210n19 5', mRNA sequence /clone=ChEST210n19 /clone_end=5' /gb=BU457078 /gi=25946389 /ug=Gga.30845 /len=903"	GGA_Unigene:
8	17	5	SB03045A1A12.f1	SB03045A1A12.f1	TGU-SB03045A1A12.f1	No Annotation Available
8	17	6	SB03045B2B01.f1	SB03045B2B01.f1	CIC-SB.3345.C1.Contig3895	Other data available 
8	17	7	SB03045B1C06.f1	SB03045B1C06.f1	LOC419671 similar to microfilament and actin filament cross-linker protein	IPI:
8	17	8	SB03045B2D03.f1	SB03045B2D03.f1	CSMD3 similar to CUB and Sushi multiple domains 3	IPI:
8	17	9	SB03047B2A09.f1	SB03047B2A09.f1	CLTC clathrin heavy chain 1	IPI:
8	17	10	SB03047B2B12.f1	SB03047B2B12.f1	LOC416976 similar to 15E1.2	IPI:
8	17	11	SB03047A2D07.f1	SB03047A2D07.f1	LMO7 184 kDa protein	IPI:
8	17	12	SB03047B1E03.f1	SB03047B1E03.f1	TGU-SB03047B1E03.f1	No Annotation Available
8	17	13	SB03047B1A05.f1	SB03047B1A05.f1	CIC-SB.3148.C1.Contig3674	Other data available 
8	17	14	SB03047B1B08.f1	SB03047B1B08.f1	TGU-SB03047B1B08.f1	No Annotation Available
8	17	15	SB03047B2C12.f1	SB03047B2C12.f1	RBL1 similar to retinoblastoma-like protein 1	IPI:
8	17	16	SB03047A1E11.f1	SB03047A1E11.f1	RG9MTD2 similar to RNA (guanine-9-) methyltransferase domain containing 2 isoform 3	IPI:
8	17	17	SB03049B1C10.f1	SB03049B1C10.f1	TGU-SB03049B1C10.f1	No Annotation Available
8	17	18	SB03049B2D10.f1	SB03049B2D10.f1	CIC-SB.2912.C1.Contig3407	Other data available 
8	17	19	SB03049B1E11.f1	SB03049B1E11.f1	WDR4 similar to WD repeat protein	IPI:
8	17	20	SB03049B2F10.f1	SB03049B2F10.f1	SS18L1 hypothetical protein	IPI:
8	18	1	SB03049B2C01.f1	SB03049B2C01.f1	"finished cDNA, clone ChEST883o18 /gb=CR388765 /gi=46427410 /ug=Gga.1673 /len=492"	GGA_Unigene:
8	18	2	SB03049B1D04.f1	SB03049B1D04.f1	TGU-SB03049B1D04.f1	No Annotation Available
8	18	3	SB03049B1E03.f1	SB03049B1E03.f1	RACGAP1 hypothetical protein	IPI:
8	18	4	SB03049B2F06.f1	SB03049B2F06.f1	CIC-SB.sd.661.C1.Contig12105	Other data available 
8	18	5	SB03051A2E08.f1	SB03051A2E08.f1	TGU-SB03051A2E08.f1	No Annotation Available
8	18	6	SB03051A2F07.f1	SB03051A2F07.f1	"603533127F1 CSEQCHN53 cDNA clone ChEST490f8 5', mRNA sequence /clone=ChEST490f8 /clone_end=5' /gb=BU273328 /gi=25544278 /ug=Gga.30421 /len=896"	GGA_Unigene:
8	18	7	SB03051A2G02.f1	SB03051A2G02.f1	TGU-SB03051A2G02.f1	No Annotation Available
8	18	8	SB03051A1H08.f1	SB03051A1H08.f1	TGU-SB03051A1H08.f1	No Annotation Available
8	18	9	SB03051A1E03.f1	SB03051A1E03.f1	LOC396009 Slow muscle troponin T	IPI:
8	18	10	SB03051A2F02.f1	SB03051A2F02.f1	G.gallus mRNA (clone 325gen) /gb=X61197 /gi=63002 /ug=Gga.3357 /len=4803	GGA_Unigene:
8	18	11	SB03051B2F09.f1	SB03051B2F09.f1	TGU-SB03051B2F09.f1	No Annotation Available
8	18	12	SB03051B2G10.f1	SB03051B2G10.f1	ANXA10 similar to flocculin-like protein	IPI:
8	18	13	SB010005000H10	SB010005000H10	TGU-SB010005000H10	No Annotation Available
8	18	14	SB010011000A07	SB010011000A07	"gonad_EST08695 Embryonic gonad cDNA Library cDNA 5', mRNA sequence /clone_end=5' /gb=CV861219 /gi=82789603 /ug=Gga.32349 /len=1279"	GGA_Unigene:
8	18	15	SB010011000B07	SB010011000B07	TGU-SB010011000B07	No Annotation Available
8	18	16	SB010011000C10	SB010011000C10	DENND4A similar to c-MYC promoter-binding protein IRLB	IPI:
8	18	17	SB010008000G12	SB010008000G12	TGU-SB010008000G12	No Annotation Available
8	18	18	SB010010000A11	SB010010000A11	EIF4E similar to eIF-4E	IPI:
8	18	19	SB010012000B01	SB010012000B01	RAB1A hypothetical protein	IPI:
8	18	20	SB010011000C04	SB010011000C04	"603008185F1 CSEQCHL25 cDNA clone ChEST30i21 5', mRNA sequence /clone=ChEST30i21 /clone_end=5' /gb=BU142257 /gi=25357991 /ug=Gga.33806 /len=913"	GGA_Unigene:
8	19	1	SB010020000D12	SB010020000D12	CIC-SB010020000D12	Other data available 
8	19	2	SB010017000F07	SB010017000F07	"SMARCA5 SWI/SNF related, matrix associated, actin dependent regulator of chromatin, subfamily a, member 5"	IPI:
8	19	3	SB010017000G12	SB010017000G12	 Neuronglia cell adhesion molecule (NgCAM) precursor	IPI:
8	19	4	SB010020000H04	SB010020000H04	SLU7 Pre-mRNA-splicing factor SLU7	IPI:
8	19	5	SB010020000D05	SB010020000D05	RARRES2 similar to tazarotene-induced gene 2	IPI:
8	19	6	SB010019000E10	SB010019000E10	TPM1 Isoform 4 of Tropomyosin alpha-1 chain	IPI:
8	19	7	SB010018000G03	SB010018000G03	CIC-SB010018000G03	Other data available 
8	19	8	SB010017000H11	SB010017000H11	KCNJ4 similar to inwardly rectifying potassium channel; inward rectifier	IPI:
8	19	9	blank	blank	TGU-blank	No Annotation Available
8	19	10	ER beta	ER beta	ER beta	
8	19	11	blank	blank	TGU-blank	No Annotation Available
8	19	12	blank	blank	TGU-blank	No Annotation Available
8	19	13	SB020002000H08	SB020002000H08	TGU-SB020002000H08	No Annotation Available
8	19	14	SB03008A1H11.f1	SB03008A1H11.f1	EGR1 Hypothetical protein	IPI:
8	19	15	blank	blank	TGU-blank	No Annotation Available
8	19	16	zf mGluR3	zf mGluR3	zf mGluR3	
8	19	17	SB02036B2G12.f1	SB02036B2G12.f1	CIC-SB.7095.C1.Contig7750	Other data available 
8	19	18	SB02039A1G12.f1	SB02039A1G12.f1	WNT7A Protein Wnt	IPI:
8	19	19	SB02041B2H03.f1	SB02041B2H03.f1	PMPCA Hypothetical protein	IPI:
8	19	20	SB02044B1D03.f1	SB02044B1D03.f1	TGU-SB02044B1D03.f1	No Annotation Available
8	20	1	SB02036B1E12.f1	SB02036B1E12.f1	DHRS4 similar to MGC108363 protein	IPI:
8	20	2	SB02038B2B08.f1	SB02038B2B08.f1	"LEM domain containing 3 (LEMD3), mRNA /cds=p(7,2742) /gb=NM_014319 /gi=36287116 /ug=Hs.505905 /len=4785; Homo sapiens"	HS_UNIGENE:
8	20	3	SB02040B1D04.f1	SB02040B1D04.f1	"finished cDNA, clone ChEST578k12 /gb=CR733081 /gi=51231398 /ug=Gga.21388 /len=990"	GGA_Unigene:
8	20	4	SB02043A1E06.f1	SB02043A1E06.f1	TGU-SB02043A1E06.f1	No Annotation Available
8	20	5	SB03024B1A10.f1	SB03024B1A10.f1	RCJMB04_11f2 UMP-CMP kinase	IPI:
8	20	6	SB03028A2B06.f1	SB03028A2B06.f1	RCJMB04_19b7 Hypothetical protein	IPI:
8	20	7	SB03029A2G08.f1	SB03029A2G08.f1	TEF Isoform 3 of Transcription factor VBP	IPI:
8	20	8	SB03032B2A10.f1	SB03032B2A10.f1	CIC-SB.4089.C1.Contig4707	Other data available 
8	20	9	SB03024A2B01.f1	SB03024A2B01.f1	"603110963F1 CSEQCHL12 cDNA clone ChEST57n16 5', mRNA sequence /clone=ChEST57n16 /clone_end=5' /gb=BU108980 /gi=25312103 /ug=Gga.26416 /len=986"	GGA_Unigene:
8	20	10	SB03027B1B04.f1	SB03027B1B04.f1	CIC-SB03027B1B04.f1	Other data available 
8	20	11	SB03029A1E07.f1	SB03029A1E07.f1	TGU-SB03029A1E07.f1	No Annotation Available
8	20	12	SB03032A1A10.f1	SB03032A1A10.f1	CIC-SB03032A1A10.f1	Other data available 
8	20	13	blank	blank	TGU-blank	No Annotation Available
8	20	14	blank	blank	TGU-blank	No Annotation Available
8	20	15	blank	blank	TGU-blank	No Annotation Available
8	20	16	blank	blank	TGU-blank	No Annotation Available
8	20	17	CAB	CAB	CAB	
8	20	18	MSG	MSG	MSG
8	20	19	RUB	RUB	RUB
8	20	20	buffer	buffer	buffer
8	21	1	beta actin	beta actin	beta actin
8	21	2	GAPDH	GAPDH	GAPDH
8	21	3	ZENK	ZENK	ZENK
8	21	4	Histone H3	Histone H3	Histone H3
8	21	5	Blank	Blank	Blank
8	21	6	Blank	Blank	Blank
8	21	7	Blank	Blank	Blank
8	21	8	Blank	Blank	Blank
8	21	9	Blank	Blank	Blank
8	21	10	Blank	Blank	Blank
8	21	11	Blank	Blank	Blank
8	21	12	Blank	Blank	Blank
8	21	13	Blank	Blank	Blank
8	21	14	Blank	Blank	Blank	
8	21	15	Blank	Blank	Blank	
8	21	16	Blank	Blank	Blank	
8	21	17	Blank	Blank	Blank	
8	21	18	Blank	Blank	Blank	
8	21	19	Blank	Blank	Blank	
8	21	20	Blank	Blank	Blank	
9	1	1	SB02003A2E06.f2	SB02003A2E06.f2	CIC-SB02003A2E06.f2	Other data available 
9	1	2	SB02003A2F12.f2	SB02003A2F12.f2	RCJMB04_34d13 Hypothetical protein	IPI:
9	1	3	SB02003A1G11.f2	SB02003A1G11.f2	GOLGA7 Golgin subfamily A member 7	IPI:
9	1	4	SB02003B1H02.f1	SB02003B1H02.f1	ACZ Protein piccolo (Fragment)	IPI:
9	1	5	SB02003B2D12.f1	SB02003B2D12.f1	TGU-SB02003B2D12.f1	No Annotation Available
9	1	6	SB02003A2F03.f2	SB02003A2F03.f2	0610009O03RIK similar to LOC495236 protein	IPI:
9	1	7	SB02003A1G06.f2	SB02003A1G06.f2	LOC427458 hypothetical protein	IPI:
9	1	8	SB02003A1H08.f2	SB02003A1H08.f2	CIC-SB02003A1H08.f2	Other data available 
9	1	9	SB02005A1G02.f1	SB02005A1G02.f1	"brain_EST02640 Brain cDNA Library cDNA 3', mRNA sequence /clone_end=3' /gb=CO759448 /gi=50960561 /ug=Gga.37260 /len=925"	GGA_Unigene:
9	1	10	SB02005A2H06.f1	SB02005A2H06.f1	"ANKK1 Isoform A of Neural cell adhesion molecule 1, 180 kDa isoform precursor"	IPI:
9	1	11	SB02006A2A09.f1	SB02006A2A09.f1	SIRT3 similar to sirtuin type 3	IPI:
9	1	12	SB02006A1B07.f1	SB02006A1B07.f1	CITED2 Cited2/melanocyte specific gene-related gene 1 MRG1	IPI:
9	1	13	SB02005B2F06.f1	SB02005B2F06.f1	LOC424094 hypothetical protein	IPI:
9	1	14	SB02005B2G09.f1	SB02005B2G09.f1	GALNTL2 hypothetical protein	IPI:
9	1	15	SB02005B2H11.f1	SB02005B2H11.f1	"finished cDNA, clone ChEST590e8 /gb=CR406542 /gi=47022076 /ug=Gga.38661 /len=930"	GGA_Unigene:
9	1	16	SB02006A2B02.f1	SB02006A2B02.f1	"finished cDNA, clone ChEST680o22 /gb=CR391368 /gi=46430013 /ug=Gga.18753 /len=567"	GGA_Unigene:
9	1	17	SB02007B1G11.f1	SB02007B1G11.f1	SAFB2 similar to scaffold attachment factor B	IPI:
9	1	18	SB02007B2H10.f1	SB02007B2H10.f1	LOC418497 Hypothetical protein	IPI:
9	1	19	SB02008B1A12.f1	SB02008B1A12.f1	CIC-SB02008B1A12.f1	Other data available 
9	1	20	SB02008B2B11.f1	SB02008B2B11.f1	ATP6V1E1 Hypothetical protein	IPI:
9	2	1	SB02007B2G06.f1	SB02007B2G06.f1	DUT Hypothetical protein	IPI:
9	2	2	SB02007B1H02.f1	SB02007B1H02.f1	RGS21 similar to RGS	IPI:
9	2	3	SB02008B2A05.f1	SB02008B2A05.f1	EEF1A1 Elongation factor 1-alpha 1	IPI:
9	2	4	SB02008B1B06.f1	SB02008B1B06.f1	"603791902F1 CSEQCHN24 cDNA clone ChEST756d1 5', mRNA sequence /clone=ChEST756d1 /clone_end=5' /gb=BU235117 /gi=25480225 /ug=Gga.29609 /len=820"	GGA_Unigene:
9	2	5	SB02009A2G09.f1	SB02009A2G09.f1	CIC-SB.5444.C1.Contig6091	Other data available 
9	2	6	SB02009A2H08.f1	SB02009A2H08.f1	"gPGC_EST07890 Embryonic gonadal PGC cDNA Library cDNA 5', mRNA sequence /clone_end=5' /gb=DR418048 /gi=109668024 /ug=Gga.9553 /len=1349"	GGA_Unigene:
9	2	7	SB02010B2A02.f1	SB02010B2A02.f1	"LOC396284 Myosin regulatory light chain 2, smooth muscle minor isoform"	IPI:
9	2	8	SB02010B2B06.f1	SB02010B2B06.f1	PIP5K2B similar to phosphatidylinositol-4-phosphate 5-kinase type II beta	IPI:
9	2	9	SB02009A2G05.f1	SB02009A2G05.f1	DPYSL2 Collapsin response mediator protein-2A	IPI:
9	2	10	SB02009A2H01.f1	SB02009A2H01.f1	CIC-SB.7989.C1.Contig8618	Other data available 
9	2	11	SB02010A2A09.f1	SB02010A2A09.f1	"finished cDNA, clone ChEST72m20 /gb=CR387689 /gi=46240448 /ug=Gga.16474 /len=2834"	GGA_Unigene:
9	2	12	SB02010A2B09.f1	SB02010A2B09.f1	"gonad_EST08488 Embryonic gonad cDNA Library cDNA 5', mRNA sequence /clone_end=5' /gb=CV861012 /gi=82789396 /ug=Gga.5253 /len=1328"	GGA_Unigene:
9	2	13	SB02012A2B03.f1	SB02012A2B03.f1	CIC-SB02012A2B03.f1	Other data available 
9	2	14	SB02012A2C03.f1	SB02012A2C03.f1	"gPGC_EST07084 Embryonic gonadal PGC cDNA Library cDNA 5', mRNA sequence /clone_end=5' /gb=DR417242 /gi=109667218 /ug=Gga.14355 /len=1391"	GGA_Unigene:
9	2	15	SB02012A2D06.f1	SB02012A2D06.f1	CIC-SB.1918.C1.Contig2330	Other data available 
9	2	16	SB02012A1E07.f1	SB02012A1E07.f1	BRD1 similar to OTTHUMP00000028807	IPI:
9	2	17	SB02012B2A02.f1	SB02012B2A02.f1	RCJMB04_6k2 prominin 1	IPI:
9	2	18	SB02012B2B10.f1	SB02012B2B10.f1	"finished cDNA, clone ChEST274o24 /gb=CR389819 /gi=46428464 /ug=Gga.18155 /len=1750"	GGA_Unigene:
9	2	19	SB02012B2C12.f1	SB02012B2C12.f1	VBP1 hypothetical protein	IPI:
9	2	20	SB02012A1E02.f1	SB02012A1E02.f1	TGU-SB02012A1E02.f1	No Annotation Available
9	3	1	SB02014A1C11.f2	SB02014A1C11.f2	LOC768894 similar to vest-1	IPI:
9	3	2	SB02014A2D06.f2	SB02014A2D06.f2	LRRC42 hypothetical protein	IPI:
9	3	3	SB02014A1E08.f2	SB02014A1E08.f2	HERPUD2 similar to HERPUD2 protein	IPI:
9	3	4	SB02014A1F06.f2	SB02014A1F06.f2	TGU-SB02014A1F06.f2	No Annotation Available
9	3	5	SB02014A1C07.f2	SB02014A1C07.f2	"603213205F1 CSEQRBN13 cDNA clone ChEST195j1 5', mRNA sequence /clone=ChEST195j1 /clone_end=5' /gb=BU444877 /gi=25934175 /ug=Gga.17470 /len=963"	GGA_Unigene:
9	3	6	SB02014B2C11.f1	SB02014B2C11.f1	 POLlike (Fragment)	IPI:
9	3	7	SB02014A1E01.f2	SB02014A1E01.f2	LOC427866 31 kDa protein	IPI:
9	3	8	SB02014A1F02.f2	SB02014A1F02.f2	LOC421319 similar to Transmembrane protein 63a	IPI:
9	3	9	SB02016B1D03.f1	SB02016B1D03.f1	TGU-SB02016B1D03.f1	No Annotation Available
9	3	10	SB02016A1F01.f1	SB02016A1F01.f1	"protein phosphatase 3 (formerly 2B), regulatory subunit B, alpha isoform (PPP3R1), mRNA /cds=p(117,629) /gb=NM_204376 /gi=54020691 /ug=Gga.3833 /len=2760"	GGA_Unigene:
9	3	11	SB02016A1G05.f1	SB02016A1G05.f1	NEU3 similar to ganglioside sialidase	IPI:
9	3	12	SB02016A1H10.f1	SB02016A1H10.f1	TIMM44 similar to Translocase of inner mitochondrial membrane 44 homolog	IPI:
9	3	13	SB02016A1D09.f1	SB02016A1D09.f1	TGU-SB02016A1D09.f1	No Annotation Available
9	3	14	SB02016B1E03.f1	SB02016B1E03.f1	"Rho-associated, coiled-coil containing protein kinase 2 (ROCK2), mRNA /cds=p(1,4317) /gb=XM_419954 /gi=118089029 /ug=Gga.17943 /len=5404 ; Predicted"	GGA_Unigene:
9	3	15	SB02016B2F09.f1	SB02016B2F09.f1	CIC-SB02016B2F09.f1	Other data available 
9	3	16	SB02016B2G11.f1	SB02016B2G11.f1	"603531567F1 CSEQCHN53 cDNA clone ChEST486f18 5', mRNA sequence /clone=ChEST486f18 /clone_end=5' /gb=BU273531 /gi=25544481 /ug=Gga.30223 /len=960"	GGA_Unigene:
9	3	17	SB02018A1G03.f1	SB02018A1G03.f1	CIC-SB02018A1G03.f1	Other data available 
9	3	18	SB02018A1H02.f1	SB02018A1H02.f1	TXNDC5 Hypothetical protein	IPI:
9	3	19	SB02018B1H11.f1	SB02018B1H11.f1	ADCY7 similar to Adenylate cyclase type 7	IPI:
9	3	20	SB02019A1B06.f1	SB02019A1B06.f1	CFDP1 Craniofacial development protein 1	IPI:
9	4	1	SB02018B1F08.f1	SB02018B1F08.f1	GUCY1A3 similar to soluble guanylate cyclase large subunit	IPI:
9	4	2	SB02018B2G09.f1	SB02018B2G09.f1	JARID1A similar to retinoblastoma binding protein 2	IPI:
9	4	3	SB02018B1H07.f1	SB02018B1H07.f1	CIC-SB02018B1H07.f1	Other data available 
9	4	4	SB02019B1A12.f1	SB02019B1A12.f1	"spindlin (SPIN), mRNA /cds=p(50,838) /gb=NM_204191 /gi=45383735 /ug=Gga.1845 /len=4587"	GGA_Unigene:
9	4	5	SB02021A1B01.f1	SB02021A1B01.f1	NRCAM Isoform 4 of Neuronal cell adhesion molecule precursor	IPI:
9	4	6	SB02021A2C07.f1	SB02021A2C07.f1	YARS2 hypothetical protein	IPI:
9	4	7	SB02021B2D09.f1	SB02021B2D09.f1	"mRNA for hypothetical protein, clone 5j4 /cds=p(37,1632) /gb=AJ719714 /gi=53129271 /ug=Gga.8974 /len=3233"	GGA_Unigene:
9	4	8	SB02021A1F07.f1	SB02021A1F07.f1	GRM3 similar to Metabotropic glutamate receptor 3 precursor	IPI:
9	4	9	SB02021A2A12.f1	SB02021A2A12.f1	COL8A2 similar to FLJ00201 protein	IPI:
9	4	10	SB02021B2B09.f1	SB02021B2B09.f1	TPBG similar to 5T4 oncofoetal antigen	IPI:
9	4	11	SB02021A1D11.f1	SB02021A1D11.f1	TRPC1 Transient receptor potential cation channel subfamily C member 1 isoform alpha	IPI:
9	4	12	SB02021B2E10.f1	SB02021B2E10.f1	CIC-SB02021B2E10.f1	Other data available 
9	4	13	SB02023B1E10.f1	SB02023B1E10.f1	RCJMB04_23k2 Hypothetical protein	IPI:
9	4	14	SB02023B2F11.f1	SB02023B2F11.f1	LOC424501 similar to Chromosome 1 open reading frame 82	IPI:
9	4	15	SB02023A2H04.f1	SB02023A2H04.f1	TGU-SB02023A2H04.f1	No Annotation Available
9	4	16	SB02024A2A04.f1	SB02024A2A04.f1	"finished cDNA, clone ChEST770m5 /gb=CR391464 /gi=46430109 /ug=Gga.7156 /len=1451"	GGA_Unigene:
9	4	17	SB02023B1E05.f1	SB02023B1E05.f1	LOC423694 Uncharacterized protein KIAA1279 homolog	IPI:
9	4	18	SB02023B1F07.f1	SB02023B1F07.f1	ZNF436 similar to KIAA0326	IPI:
9	4	19	SB02023B2G09.f1	SB02023B2G09.f1	LOC430674 similar to erythroid differentiation-related factor 1	IPI:
9	4	20	SB02023B2H10.f1	SB02023B2H10.f1	TGU-SB02023B2H10.f1	No Annotation Available
9	5	1	SB02025B1F02.f1	SB02025B1F02.f1	CIC-SB.4589.C1.Contig5229	Other data available 
9	5	2	SB02025A2G08.f1	SB02025A2G08.f1	"finished cDNA, clone ChEST573b18 /gb=CR733094 /gi=51231411 /ug=Gga.21347 /len=756"	GGA_Unigene:
9	5	3	SB02025A2H05.f1	SB02025A2H05.f1	LOC422895 12 kDa protein	IPI:
9	5	4	SB02026B2A05.f1	SB02026B2A05.f1	TGU-SB02026B2A05.f1	No Annotation Available
9	5	5	SB02025A2F05.f1	SB02025A2F05.f1	TGU-SB02025A2F05.f1	No Annotation Available
9	5	6	SB02025A1G05.f1	SB02025A1G05.f1	"Parp16 protein (LOC415534), mRNA /gb=XR_026923 /gi=118095985 /ug=Gga.39222 /len=1429 ; Predicted; similar to;"	GGA_Unigene:
9	5	7	SB02025A2H01.f1	SB02025A2H01.f1	U2AF1 U2snRNP auxiliary factor small subunit	IPI:
9	5	8	SB02026A1A11.f1	SB02026A1A11.f1	"603539022F1 CSEQCHN60 cDNA clone ChEST505k6 5', mRNA sequence /clone=ChEST505k6 /clone_end=5' /gb=BU310555 /gi=25818556 /ug=Gga.35602 /len=868"	GGA_Unigene:
9	5	9	SB02027B1G10.f1	SB02027B1G10.f1	"importin alpha Q2 (LOC418870), mRNA /cds=p(1,1644) /gb=XM_417065 /gi=118084893 /ug=Gga.6131 /len=4295 ; Predicted ; similar to;"	GGA_Unigene:
9	5	10	SB02027B1H08.f1	SB02027B1H08.f1	TGU-SB02027B1H08.f1	No Annotation Available
9	5	11	SB02028B2A06.f1	SB02028B2A06.f1	RCJMB04_20e18 Hypothetical protein	IPI:
9	5	12	SB02028A1C05.f1	SB02028A1C05.f1	TGU-SB02028A1C05.f1	No Annotation Available
9	5	13	SB02027B1G05.f1	SB02027B1G05.f1	WDR57 Hypothetical protein	IPI:
9	5	14	SB02027B1H03.f1	SB02027B1H03.f1	TGU-SB02027B1H03.f1	No Annotation Available
9	5	15	SB02028A1A11.f1	SB02028A1A11.f1	TGU-SB02028A1A11.f1	No Annotation Available
9	5	16	SB02028B1B09.f1	SB02028B1B09.f1	ABCB9 similar to KIAA1520 splice	IPI:
9	5	17	SB02030A2B08.f1	SB02030A2B08.f1	"mRNA for hypothetical protein, clone 22p10 /cds=p(114,3440) /gb=AJ851732 /gi=60099070 /ug=Gga.39989 /len=5181"	GGA_Unigene:
9	5	18	SB02030A1D02.f1	SB02030A1D02.f1	"latrophilin 2 splice variant bbbaf (LOC424545), mRNA /gb=XR_027090 /gi=118094469 /ug=Gga.7646 /len=7604 ; Predicted; similar to;"	GGA_Unigene:
9	5	19	SB02030A1E10.f1	SB02030A1E10.f1	C1QBP similar to p32 subunit of splicing factor SF2	IPI:
9	5	20	SB02030B1F12.f1	SB02030B1F12.f1	CCNL2 Cyclin-L1	IPI:
9	6	1	SB02030A2B01.f1	SB02030A2B01.f1	RCJMB04_22n3 Hypothetical protein	IPI:
9	6	2	SB02030A1C12.f1	SB02030A1C12.f1	MEF2A MEF2A protein	IPI:
9	6	3	SB02030B2D07.f1	SB02030B2D07.f1	DDB1 DNA damage-binding protein 1	IPI:
9	6	4	SB02030B2F02.f1	SB02030B2F02.f1	"mRNA for hypothetical protein, clone 11l17 /cds=p(277,1389) /gb=AJ720154 /gi=53131375 /ug=Gga.22330 /len=2574"	GGA_Unigene:
9	6	5	SB02032B1D07.f2	SB02032B1D07.f2	RCJMB04_33o10 46 kDa protein	IPI:
9	6	6	SB02032B1E12.f2	SB02032B1E12.f2	TTC9 similar to Ttc9 protein	IPI:
9	6	7	SB02032A1G04.f2	SB02032A1G04.f2	"membrane associated guanylate kinase, WW and PDZ domain containing 2 (LOC417729), mRNA /cds=p(1,4533) /gb=XM_415974 /gi=118082042 /ug=Gga.17799 /len=6786 ; Predicted ; similar to;"	GGA_Unigene:
9	6	8	SB02032A1H12.f2	SB02032A1H12.f2	"gonad_EST07308 Embryonic gonad cDNA Library cDNA 5', mRNA sequence /clone_end=5' /gb=CV859832 /gi=82788216 /ug=Gga.21836 /len=1292"	GGA_Unigene:
9	6	9	SB02032B1D02.f2	SB02032B1D02.f2	RGMA Repulsive guidance molecule A precursor	IPI:
9	6	10	SB02032B1E04.f2	SB02032B1E04.f2	CIC-SB.2362.C1.Contig2806	Other data available 
9	6	11	SB02032B1F11.f2	SB02032B1F11.f2	CCDC76 hypothetical protein	IPI:
9	6	12	SB02032A1H04.f2	SB02032A1H04.f2	TGU-SB02032A1H04.f2	No Annotation Available
9	6	13	SB02034B1G11.f1	SB02034B1G11.f1	TTC8 similar to tetratricopeptide repeat domain 8	IPI:
9	6	14	SB02035A2A01.f1	SB02035A2A01.f1	CIC-SB02035A2A01.f1	Other data available 
9	6	15	SB02035A2B02.f1	SB02035A2B02.f1	CIC-SB02035A2B02.f1	Other data available 
9	6	16	SB02035A2C06.f1	SB02035A2C06.f1	"AT-binding transcription factor 1 (ATBF1), mRNA /cds=p(674,11785) /gb=NM_006885 /gi=118498344 /ug=Hs.652666 /len=16064; Homo sapiens"	HS_UNIGENE:
9	6	17	SB02034B1G04.f1	SB02034B1G04.f1	LOC418339 hypothetical protein	IPI:
9	6	18	SB02034B1H08.f1	SB02034B1H08.f1	CIC-SB.7191.C1.Contig7841	Other data available 
9	6	19	SB02035B1A08.f1	SB02035B1A08.f1	TGU-SB02035B1A08.f1	No Annotation Available
9	6	20	SB02035B2B06.f1	SB02035B2B06.f1	NXPH1 hypothetical protein	IPI:
9	7	1	SB02037B1A11.f1	SB02037B1A11.f1	 172 kDa protein	IPI:
9	7	2	SB02037A1C09.f1	SB02037A1C09.f1	POLR3K hypothetical protein	IPI:
9	7	3	SB02037A1D11.f1	SB02037A1D11.f1	TGU-SB02037A1D11.f1	No Annotation Available
9	7	4	SB02037B1E10.f1	SB02037B1E10.f1	SDC2 Syndecan-2	IPI:
9	7	5	SB02037B2A03.f1	SB02037B2A03.f1	TGU-SB02037B2A03.f1	No Annotation Available
9	7	6	SB02037A2C02.f1	SB02037A2C02.f1	TGU-SB02037A2C02.f1	No Annotation Available
9	7	7	SB02037A1D04.f1	SB02037A1D04.f1	FLJ21127 similar to RPRG9369	IPI:
9	7	8	SB02037A2E11.f1	SB02037A2E11.f1	"mRNA for hypothetical protein, clone 7h11 /cds=p(66,1016) /gb=AJ719869 /gi=53130397 /ug=Gga.15753 /len=3413"	GGA_Unigene:
9	7	9	SB02039B1D07.f1	SB02039B1D07.f1	CIC-SB02039B1D07.f1	Other data available 
9	7	10	SB02039A1F02.f1	SB02039A1F02.f1	"fem-1 homolog a (C.elegans) (FEM1A), mRNA /cds=p(1,1878) /gb=XM_418271 /gi=118103352 /ug=Gga.3395 /len=4529 ; Predicted"	GGA_Unigene:
9	7	11	SB02039A1G10.f1	SB02039A1G10.f1	RPS4X 40S ribosomal protein S4	IPI:
9	7	12	SB02039A1H08.f1	SB02039A1H08.f1	GTF2A2 General transcription facter IIA subunit 2	IPI:
9	7	13	SB02039B1D03.f1	SB02039B1D03.f1	RCJMB04_20h10 Hypothetical protein	IPI:
9	7	14	SB02039B2E03.f1	SB02039B2E03.f1	"CLTCL1 similar to Clathrin, heavy polypeptide"	IPI:
9	7	15	SB02039A2G02.f1	SB02039A2G02.f1	TGU-SB02039A2G02.f1	No Annotation Available
9	7	16	SB02039A1H02.f1	SB02039A1H02.f1	WDR26 similar to WD repeat domain 26	IPI:
9	7	17	SB02042A2A05.f1	SB02042A2A05.f1	GMPPB similar to MGC84017 protein	IPI:
9	7	18	SB02042A2B08.f1	SB02042A2B08.f1	TGU-SB02042A2B08.f1	No Annotation Available
9	7	19	SB02042B2C07.f1	SB02042B2C07.f1	"603143771F1 CSEQCHL16 cDNA clone ChEST139n18 5', mRNA sequence /clone=ChEST139n18 /clone_end=5' /gb=BU118696 /gi=25327307 /ug=Gga.35760 /len=879"	GGA_Unigene:
9	7	20	SB02042A1E01.f1	SB02042A1E01.f1	RCJMB04_11l21 14-3-3 protein zeta	IPI:
9	8	1	SB02041B1H09.f1	SB02041B1H09.f1	LOC416645 similar to ataxin 2-binding protein 1	IPI:
9	8	2	SB02042B1A12.f1	SB02042B1A12.f1	DIS3 similar to KIAA1008 protein	IPI:
9	8	3	SB02042A2C10.f1	SB02042A2C10.f1	GDA similar to mKIAA1258 protein	IPI:
9	8	4	SB02042B1D05.f1	SB02042B1D05.f1	"mRNA for hypothetical protein, clone 3g13 /cds=p(267,1874) /gb=AJ719567 /gi=53127793 /ug=Gga.6275 /len=3364"	GGA_Unigene:
9	8	5	SB02044A1F09.f1	SB02044A1F09.f1	"finished cDNA, clone ChEST85a10 /gb=CR523592 /gi=48842254 /ug=Gga.3713 /len=1986"	GGA_Unigene:
9	8	6	SB02044B1G08.f1	SB02044B1G08.f1	"hypothetical protein LOC771460 (LOC771460), mRNA /cds=p(61,306) /gb=XM_001233909 /gi=118101096 /ug=Gga.39439 /len=2545 ; Predicted"	GGA_Unigene:
9	8	7	SB02044B1H11.f1	SB02044B1H11.f1	ILK Integrin-linked kinase	IPI:
9	8	8	SB02045A1B08.f1	SB02045A1B08.f1	CIC-SB.3210.C1.Contig3744	Other data available 
9	8	9	SB02044A2F01.f1	SB02044A2F01.f1	LOC418380 similar to Transmembrane protein 30B	IPI:
9	8	10	SB02044A2G08.f1	SB02044A2G08.f1	TGU-SB02044A2G08.f1	No Annotation Available
9	8	11	SB02044B1H02.f1	SB02044B1H02.f1	LOC771933 similar to P-selectin glycoprotein ligand	IPI:
9	8	12	SB02045B1A11.f1	SB02045B1A11.f1	TGU-SB02045B1A11.f1	No Annotation Available
9	8	13	SB02047B2B08.f1	SB02047B2B08.f1	"dynein light chain-2 (LOC417663), mRNA /cds=p(159,428) /gb=XM_415908 /gi=118100424 /ug=Gga.3112 /len=2170 ; Predicted ; similar to;"	GGA_Unigene:
9	8	14	SB02047A2D05.f1	SB02047A2D05.f1	 MAGE protein	IPI:
9	8	15	SB02047A2E02.f1	SB02047A2E02.f1	CIC-SB.1274.C1.Contig1619	Other data available 
9	8	16	SB02047A2F02.f1	SB02047A2F02.f1	TGU-SB02047A2F02.f1	No Annotation Available
9	8	17	SB02047B1B03.f1	SB02047B1B03.f1	SLCO1B3 similar to organic anion transporting polypeptide 1c1	IPI:
9	8	18	SB02047B2C09.f1	SB02047B2C09.f1	LASS4 similar to trh1 protein	IPI:
9	8	19	SB02047B2D09.f1	SB02047B2D09.f1	CIC-SB.6602.C1.Contig7268	Other data available 
9	8	20	SB02047B2E08.f1	SB02047B2E08.f1	"LOC430620 hypothetical protein, partial"	IPI:
9	9	1	SB02049A2E02.f1	SB02049A2E02.f1	"LEO1 similar to Leo1, Paf1/RNA polymerase II complex component, homolog"	IPI:
9	9	2	SB02049A2F07.f1	SB02049A2F07.f1	CIC-SB02049A2F07.f1	Other data available 
9	9	3	SB02049B1G01.f1	SB02049B1G01.f1	TGU-SB02049B1G01.f1	No Annotation Available
9	9	4	SB02049B2H01.f1	SB02049B2H01.f1	"FABP7 Fatty acid-binding protein, retina"	IPI:
9	9	5	SB02049B2D05.f1	SB02049B2D05.f1	"LOC770606 similar to Viral A-type inclusion protein repeat, putative"	IPI:
9	9	6	SB02049A2F01.f1	SB02049A2F01.f1	"603507874F1 CSEQCHN52 cDNA clone ChEST435c20 5', mRNA sequence /clone=ChEST435c20 /clone_end=5' /gb=BU265990 /gi=25536940 /ug=Gga.2684 /len=608"	GGA_Unigene:
9	9	7	SB02049A1G06.f1	SB02049A1G06.f1	TGU-SB02049A1G06.f1	No Annotation Available
9	9	8	SB02049A1H08.f1	SB02049A1H08.f1	"SSFA2 protein (LOC424118), mRNA /gb=XR_027048 /gi=118093516 /ug=Gga.20869 /len=5066 ; Predicted ; similar to;"	GGA_Unigene:
9	9	9	SB03002A2H04.f1	SB03002A2H04.f1	CRTAP 45 kDa protein	IPI:
9	9	10	SB03003A2A04.f1	SB03003A2A04.f1	"finished cDNA, clone ChEST622e20 /gb=CR407324 /gi=47022858 /ug=Gga.17979 /len=1536"	GGA_Unigene:
9	9	11	SB03003A2B07.f1	SB03003A2B07.f1	"microtubule-associated protein 4 (MAP4), mRNA /cds=p(22,3261) /gb=XM_418480 /gi=118085433 /ug=Gga.33929 /len=3667 ; Predicted"	GGA_Unigene:
9	9	12	SB03003A2C05.f1	SB03003A2C05.f1	"mRNA for hypothetical protein, clone 1k19 /cds=p(38,2107) /gb=AJ719366 /gi=53127283 /ug=Gga.22325 /len=2440"	GGA_Unigene:
9	9	13	SB03002B1G12.f1	SB03002B1G12.f1	LOC770557 similar to Chromosome 9 open reading frame 142	IPI:
9	9	14	SB03002B2H10.f1	SB03002B2H10.f1	RPL23 similar to HL23 ribosomal protein	IPI:
9	9	15	SB03003B1A12.f1	SB03003B1A12.f1	LOC422670 similar to fragile site-associated protein	IPI:
9	9	16	SB03003B2B12.f1	SB03003B2B12.f1	TGU-SB03003B2B12.f1	No Annotation Available
9	9	17	SB03004B1H10.f1	SB03004B1H10.f1	IL1RAPL2 similar to TIGIRR-1	IPI:
9	9	18	SB03005B1A08.f1	SB03005B1A08.f1	"603104086F1 CSEQCHN03 cDNA clone ChEST40k22 5', mRNA sequence /clone=ChEST40k22 /clone_end=5' /gb=BU206646 /gi=25374383 /ug=Gga.28181 /len=1104"	GGA_Unigene:
9	9	19	SB03005B2B11.f1	SB03005B2B11.f1	"mRNA for hypothetical protein, clone 5c6 /cds=p(183,1448) /gb=AJ719672 /gi=53128754 /ug=Gga.11971 /len=5155"	GGA_Unigene:
9	9	20	SB03005A1D05.f1	SB03005A1D05.f1	EIF2B2 Hypothetical protein	IPI:
9	10	1	SB03004B2H04.f1	SB03004B2H04.f1	ABCG4 similar to putative white family ATP-binding cassette transporter	IPI:
9	10	2	SB03005B2A03.f1	SB03005B2A03.f1	LOC416916 hypothetical protein	IPI:
9	10	3	SB03005B1B06.f1	SB03005B1B06.f1	CCND2 G1/S-specific cyclin-D2	IPI:
9	10	4	SB03005B2C07.f1	SB03005B2C07.f1	"LOC430437 similar to reproductive homeobox on X chromosome 2, partial"	IPI:
9	10	5	SB03007B2A06.f1	SB03007B2A06.f1	LOC420274 hypothetical protein	IPI:
9	10	6	SB03007B2B06.f1	SB03007B2B06.f1	"finished cDNA, clone ChEST471m7 /gb=CR407268 /gi=47022802 /ug=Gga.19457 /len=912"	GGA_Unigene:
9	10	7	SB03007B2C07.f1	SB03007B2C07.f1	CIC-SB.6122.C1.Contig6785	Other data available 
9	10	8	SB03007B2D01.f1	SB03007B2D01.f1	CIC-SB.6123.C1.Contig6786	Other data available 
9	10	9	SB03007B2A02.f1	SB03007B2A02.f1	RGS7 similar to Regulator of G-protein signaling 7	IPI:
9	10	10	SB03007B1B02.f1	SB03007B1B02.f1	TGU-SB03007B1B02.f1	No Annotation Available
9	10	11	SB03007B2C01.f1	SB03007B2C01.f1	DCK Hypothetical protein	IPI:
9	10	12	SB03007A2D08.f1	SB03007A2D08.f1	 Ribosomal protein L18 (Fragment)	IPI:
9	10	13	SB03009B2B01.f1	SB03009B2B01.f1	TGU-SB03009B2B01.f1	No Annotation Available
9	10	14	SB03009A1C11.f1	SB03009A1C11.f1	"finished cDNA, clone ChEST985g3 /gb=BX929426 /gi=46016290 /ug=Gga.12470 /len=1958"	GGA_Unigene:
9	10	15	SB03009A1D10.f1	SB03009A1D10.f1	CIC-SB03009A1D10.f1	Other data available 
9	10	16	SB03009A1E05.f1	SB03009A1E05.f1	LOC777185 similar to LRRGT00142	IPI:
9	10	17	SB03009A2B09.f1	SB03009A2B09.f1	TGU-SB03009A2B09.f1	No Annotation Available
9	10	18	SB03009A1C06.f1	SB03009A1C06.f1	TGU-SB03009A1C06.f1	No Annotation Available
9	10	19	SB03009A2D05.f1	SB03009A2D05.f1	CIC-SB03009A2D05.f1	Other data available 
9	10	20	SB03009B2D12.f1	SB03009B2D12.f1	TGU-SB03009B2D12.f1	No Annotation Available
9	11	1	SB03011A1B01.f1	SB03011A1B01.f1	SLC15A4 similar to peptide/histidine transporter	IPI:
9	11	2	SB03011B2B11.f1	SB03011B2B11.f1	EEF1D similar to Eukaryotic translation elongation factor 1 delta	IPI:
9	11	3	SB03011A1D06.f1	SB03011A1D06.f1	TGU-SB03011A1D06.f1	No Annotation Available
9	11	4	SB03011A2E02.f1	SB03011A2E02.f1	CIC-SB03011A2E02.f1	Other data available 
9	11	5	SB03011B2A07.f1	SB03011B2A07.f1	"mRNA for hypothetical protein, clone 19b22 /cds=p(156,905) /gb=AJ720497 /gi=53133653 /ug=Gga.21294 /len=2445"	GGA_Unigene:
9	11	6	SB03011B1B06.f1	SB03011B1B06.f1	TGU-SB03011B1B06.f1	No Annotation Available
9	11	7	SB03011B1C05.f1	SB03011B1C05.f1	"finished cDNA, clone ChEST925e3 /gb=CR390171 /gi=46428816 /ug=Gga.18286 /len=1330"	GGA_Unigene:
9	11	8	SB03011B1D10.f1	SB03011B1D10.f1	CIC-SB03011B1D10.f1	Other data available 
9	11	9	SB03013A2C11.f1	SB03013A2C11.f1	TGU-SB03013A2C11.f1	No Annotation Available
9	11	10	SB03013B2D02.f1	SB03013B2D02.f1	TNRC6A similar to EDIE protein	IPI:
9	11	11	SB03013B2E05.f1	SB03013B2E05.f1	CUGBP2 53 kDa protein	IPI:
9	11	12	SB03013B1F12.f1	SB03013B1F12.f1	"finished cDNA, clone ChEST551p21 /gb=CR523009 /gi=48841576 /ug=Gga.16347 /len=1583"	GGA_Unigene:
9	11	13	SB03013A2C05.f1	SB03013A2C05.f1	TGU-SB03013A2C05.f1	No Annotation Available
9	11	14	SB03013A2D04.f1	SB03013A2D04.f1	TEKT1 similar to Tektin 1	IPI:
9	11	15	SB03013A2E09.f1	SB03013A2E09.f1	CIC-SB.5815.C1.Contig6471	Other data available 
9	11	16	SB03013B1F04.f1	SB03013B1F04.f1	"603520155F1 CSEQCHN67 cDNA clone ChEST462m13 5', mRNA sequence /clone=ChEST462m13 /clone_end=5' /gb=BU342681 /gi=25850682 /ug=Gga.33918 /len=772"	GGA_Unigene:
9	11	17	SB03015B1F10.f1	SB03015B1F10.f1	"GOT1 Aspartate aminotransferase, cytoplasmic"	IPI:
9	11	18	SB03015A1H08.f1	SB03015A1H08.f1	CIC-SB03015A1H08.f1	Other data available 
9	11	19	SB03016A2A11.f1	SB03016A2A11.f1	ACADL Hypothetical protein	IPI:
9	11	20	SB03016B1B02.f1	SB03016B1B02.f1	"603111143F1 CSEQCHL12 cDNA clone ChEST58e11 5', mRNA sequence /clone=ChEST58e11 /clone_end=5' /gb=BU107389 /gi=25309915 /ug=Gga.25315 /len=900"	GGA_Unigene:
9	12	1	SB03015A2F04.f1	SB03015A2F04.f1	TGU-SB03015A2F04.f1	No Annotation Available
9	12	2	SB03015B1G12.f1	SB03015B1G12.f1	CIC-SB.3421.C1.Contig3985	Other data available 
9	12	3	SB03016A2A05.f1	SB03016A2A05.f1	"603866864F1 CSEQCHN54 cDNA clone ChEST887o15 5', mRNA sequence /clone=ChEST887o15 /clone_end=5' /gb=BU284428 /gi=25733884 /ug=Gga.1666 /len=709"	GGA_Unigene:
9	12	4	SB03016A2B07.f1	SB03016A2B07.f1	CAPN10 similar to calpain-like protease CAPN10a	IPI:
9	12	5	SB03017A1H11.f1	SB03017A1H11.f1	"WIPI1 similar to WD repeat domain, phosphoinositide interacting 1"	IPI:
9	12	6	SB03018B2A03.f1	SB03018B2A03.f1	TGU-SB03018B2A03.f1	No Annotation Available
9	12	7	SB03018A1B12.f1	SB03018A1B12.f1	LOC427598 similar to SETMAR protein	IPI:
9	12	8	SB03018B2C02.f1	SB03018B2C02.f1	NHS 157 kDa protein	IPI:
9	12	9	SB03017A1H04.f1	SB03017A1H04.f1	TGU-SB03017A1H04.f1	No Annotation Available
9	12	10	SB03018A2A07.f1	SB03018A2A07.f1	RCJMB04_5f9 F-actin capping protein subunit alpha-1	IPI:
9	12	11	SB03018A1B07.f1	SB03018A1B07.f1	LOC422545 hypothetical protein	IPI:
9	12	12	SB03018A2C10.f1	SB03018A2C10.f1	"finished cDNA, clone ChEST530i13 /gb=CR387737 /gi=46240496 /ug=Gga.15850 /len=1633"	GGA_Unigene:
9	12	13	SB03020A1A02.f1	SB03020A1A02.f1	TGU-SB03020A1A02.f1	No Annotation Available
9	12	14	SB03020A1B07.f1	SB03020A1B07.f1	OSBPL1A similar to oxysterol-binding protein-like 1A isoform 2	IPI:
9	12	15	SB03020A1C08.f1	SB03020A1C08.f1	LRRC16 similar to leucine rich repeat containing 16	IPI:
9	12	16	SB03020A2D08.f1	SB03020A2D08.f1	"603369341F1 CSEQRBN19 cDNA clone ChEST273b12 5', mRNA sequence /clone=ChEST273b12 /clone_end=5' /gb=BU465645 /gi=25955106 /ug=Gga.24391 /len=932"	GGA_Unigene:
9	12	17	SB03019B2H06.f1	SB03019B2H06.f1	LOC770079;LOC417950;LOC417946;LOC770005;LOC770142;LOC427884 Histone H4	IPI:
9	12	18	SB03020B1A10.f1	SB03020B1A10.f1	TGU-SB03020B1A10.f1	No Annotation Available
9	12	19	SB03020A2C03.f1	SB03020A2C03.f1	"LAMB1 similar to laminin, beta 1"	IPI:
9	12	20	SB03020A2D03.f1	SB03020A2D03.f1	TGU-SB03020A2D03.f1	No Annotation Available
9	13	1	SB03022A2A05.f1	SB03022A2A05.f1	TGU-SB03022A2A05.f1	No Annotation Available
9	13	2	SB03022A1B06.f1	SB03022A1B06.f1	"potassium voltage-gated channel, shaker-related subfamily, member 4 (KCNA4), mRNA /cds=p(771,2222) /gb=NM_204899 /gi=45382464 /ug=Gga.422 /len=4694"	GGA_Unigene:
9	13	3	SB03022A2C05.f1	SB03022A2C05.f1	HDAC2 Histone deacetylase 2	IPI:
9	13	4	SB03022A1D03.f1	SB03022A1D03.f1	POF1B similar to premature ovarian failure 1B	IPI:
9	13	5	SB03021B2H12.f1	SB03021B2H12.f1	TGU-SB03021B2H12.f1	No Annotation Available
9	13	6	SB03022A2B01.f1	SB03022A2B01.f1	GYG1 Hypothetical protein	IPI:
9	13	7	SB03022B2B11.f1	SB03022B2B11.f1	TGU-SB03022B2B11.f1	No Annotation Available
9	13	8	SB03022B2C09.f1	SB03022B2C09.f1	TGU-SB03022B2C09.f1	No Annotation Available
9	13	9	SB03024A1B04.f1	SB03024A1B04.f1	TGU-SB03024A1B04.f1	No Annotation Available
9	13	10	SB03024A1C03.f1	SB03024A1C03.f1	TGU-SB03024A1C03.f1	No Annotation Available
9	13	11	SB03024A2D04.f1	SB03024A2D04.f1	CENTG2 similar to Centaurin-gamma 2	IPI:
9	13	12	SB03024A2E01.f1	SB03024A2E01.f1	MED9 hypothetical protein	IPI:
9	13	13	SB03024B2A12.f1	SB03024B2A12.f1	BUB3 Hypothetical protein	IPI:
9	13	14	SB03024B1B11.f1	SB03024B1B11.f1	TGU-SB03024B1B11.f1	No Annotation Available
9	13	15	SB03024B2C11.f1	SB03024B2C11.f1	"mKIAA0610 protein (LOC418902), mRNA /cds=p(142,2037) /gb=XM_417098 /gi=118084931 /ug=Gga.29973 /len=3804 ; Predicted ; similar to;"	GGA_Unigene:
9	13	16	SB03024B1D10.f1	SB03024B1D10.f1	TGU-SB03024B1D10.f1	No Annotation Available
9	13	17	SB03026A1B12.f1	SB03026A1B12.f1	TGU-SB03026A1B12.f1	No Annotation Available
9	13	18	SB03026B1C10.f1	SB03026B1C10.f1	"finished cDNA, clone ChEST750o13 /gb=CR390932 /gi=46429577 /ug=Gga.16994 /len=1044"	GGA_Unigene:
9	13	19	SB03026A1E06.f1	SB03026A1E06.f1	PHPT1 hypothetical protein	IPI:
9	13	20	SB03026A1F04.f1	SB03026A1F04.f1	"finished cDNA, clone ChEST93i13 /gb=CR385575 /gi=46238334 /ug=Gga.16150 /len=1119"	GGA_Unigene:
9	14	1	SB03026A2B04.f1	SB03026A2B04.f1	NDUFAB1 hypothetical protein	IPI:
9	14	2	SB03026B1C05.f1	SB03026B1C05.f1	CIC-SB.4967.C1.Contig5612	Other data available 
9	14	3	SB03026B1D10.f1	SB03026B1D10.f1	"LOC771634 similar to progestin induced protein, partial"	IPI:
9	14	4	SB03026B2E10.f1	SB03026B2E10.f1	"finished cDNA, clone ChEST480n7 /gb=CR352873 /gi=45423410 /ug=Gga.38203 /len=276"	GGA_Unigene:
9	14	5	SB03028A2F04.f1	SB03028A2F04.f1	"LOC771941 similar to Malonyl-CoA decarboxylase, mitochondrial precursor (MCD), partial"	IPI:
9	14	6	SB03028B1F12.f1	SB03028B1F12.f1	CIC-SB.4851.C1.Contig5496	Other data available 
9	14	7	SB03028A1H03.f1	SB03028A1H03.f1	CIC-SB.1773.C1.Contig2168	Other data available 
9	14	8	SB03029A2A04.f1	SB03029A2A04.f1	RCJMB04_1k9 Hypothetical protein	IPI:
9	14	9	SB03028B2E11.f1	SB03028B2E11.f1	"finished cDNA, clone ChEST860f16 /gb=CR389575 /gi=46428220 /ug=Gga.16872 /len=1366"	GGA_Unigene:
9	14	10	SB03028B2F07.f1	SB03028B2F07.f1	CIC-SB.3008.C1.Contig3513	Other data available 
9	14	11	SB03028B1G06.f1	SB03028B1G06.f1	"finished cDNA, clone ChEST653e12 /gb=CR391419 /gi=46430064 /ug=Gga.17227 /len=1246"	GGA_Unigene:
9	14	12	SB03028B2H06.f1	SB03028B2H06.f1	ITGB5 Integrin beta-5	IPI:
9	14	13	SB03030B1G11.f1	SB03030B1G11.f1	LOC769134 similar to ADP-ribosylation factor-like 10B isoform 1	IPI:
9	14	14	SB03030B2H08.f1	SB03030B2H08.f1	CIC-SB.4685.C1.Contig5323	Other data available 
9	14	15	SB03031B2A11.f1	SB03031B2A11.f1	CRHBP similar to Corticotropin-releasing factor-binding protein precursor	IPI:
9	14	16	SB03031B1B12.f1	SB03031B1B12.f1	TGU-SB03031B1B12.f1	No Annotation Available
9	14	17	SB03030B1G03.f1	SB03030B1G03.f1	TGU-SB03030B1G03.f1	No Annotation Available
9	14	18	SB03030B1H02.f1	SB03030B1H02.f1	CIC-SB.4706.C1.Contig5345	Other data available 
9	14	19	SB03031B1A06.f1	SB03031B1A06.f1	LOC421528 40 kDa protein	IPI:
9	14	20	SB03031B1B05.f1	SB03031B1B05.f1	CIC-SB03031B1B05.f1	Other data available 
9	15	1	SB03033A2B04.f1	SB03033A2B04.f1	CIC-SB.1604.C1.Contig1990	Other data available 
9	15	2	SB03033A1C07.f1	SB03033A1C07.f1	LOC423952 similar to KIAA0598 protein	IPI:
9	15	3	SB03033A2D10.f1	SB03033A2D10.f1	PCSK5 similar to proprotein convertase 6B	IPI:
9	15	4	SB03033A2E10.f1	SB03033A2E10.f1	TGU-SB03033A2E10.f1	No Annotation Available
9	15	5	SB03033B2A11.f1	SB03033B2A11.f1	RCJMB04_2n3 15 kDa selenoprotein	IPI:
9	15	6	SB03033B1B11.f1	SB03033B1B11.f1	CIC-SB03033B1B11.f1	Other data available 
9	15	7	SB03033A1D04.f1	SB03033A1D04.f1	"finished cDNA, clone ChEST186b22 /gb=CR389509 /gi=46428154 /ug=Gga.5956 /len=1400"	GGA_Unigene:
9	15	8	SB03033A1E04.f1	SB03033A1E04.f1	TGU-SB03033A1E04.f1	No Annotation Available
9	15	9	SB03035A2F11.f1	SB03035A2F11.f1	CIC-SB03035A2F11.f1	Other data available 
9	15	10	SB03035A1G10.f1	SB03035A1G10.f1	TGU-SB03035A1G10.f1	No Annotation Available
9	15	11	SB03035B2H03.f1	SB03035B2H03.f1	"finished cDNA, clone ChEST566b13 /gb=CR732866 /gi=51231183 /ug=Gga.38852 /len=796"	GGA_Unigene:
9	15	12	SB03036A2B02.f1	SB03036A2B02.f1	TGU-SB03036A2B02.f1	No Annotation Available
9	15	13	SB03035A2F06.f1	SB03035A2F06.f1	CIC-SB.5517.C1.Contig6168	Other data available 
9	15	14	SB03035A1G02.f1	SB03035A1G02.f1	CHCHD2 15 kDa protein	IPI:
9	15	15	SB03035A1H07.f1	SB03035A1H07.f1	"gPGC_EST10664 Embryonic gonadal PGC cDNA Library cDNA 5', mRNA sequence /clone_end=5' /gb=DR420822 /gi=109670798 /ug=Gga.3673 /len=1356"	GGA_Unigene:
9	15	16	SB03036B2A07.f1	SB03036B2A07.f1	"603136404F1 CSEQCHL25 cDNA clone ChEST121g2 5', mRNA sequence /clone=ChEST121g2 /clone_end=5' /gb=BU141729 /gi=25357271 /ug=Gga.29495 /len=796"	GGA_Unigene:
9	15	17	SB03038B2A04.f1	SB03038B2A04.f1	DLGAP4 similar to RP5-977B1.6	IPI:
9	15	18	SB03038B2B07.f1	SB03038B2B07.f1	COPE Hypothetical protein	IPI:
9	15	19	SB03038B2C11.f1	SB03038B2C11.f1	THUMPD1 similar to THUMP domain containing 1	IPI:
9	15	20	SB03038A1E02.f1	SB03038A1E02.f1	TGU-SB03038A1E02.f1	No Annotation Available
9	16	1	SB03038A1A06.f1	SB03038A1A06.f1	ENOX1 similar to PIG38 protein	IPI:
9	16	2	SB03038B2B03.f1	SB03038B2B03.f1	TGU-SB03038B2B03.f1	No Annotation Available
9	16	3	SB03038B1C03.f1	SB03038B1C03.f1	RASA1 similar to GTPase-activating protein	IPI:
9	16	4	SB03038B2D07.f1	SB03038B2D07.f1	LARP4 Hypothetical protein	IPI:
9	16	5	SB03040A1C12.f1	SB03040A1C12.f1	CIC-SB.3927.C1.Contig4524	Other data available 
9	16	6	SB03040B1D07.f1	SB03040B1D07.f1	TGU-SB03040B1D07.f1	No Annotation Available
9	16	7	SB03040B2E08.f1	SB03040B2E08.f1	NFKB1 108 kDa protein	IPI:
9	16	8	SB03040B1F06.f1	SB03040B1F06.f1	LOC419386 hypothetical protein	IPI:
9	16	9	SB03040A1C06.f1	SB03040A1C06.f1	TGU-SB03040A1C06.f1	No Annotation Available
9	16	10	SB03040A1D11.f1	SB03040A1D11.f1	CIC-SB.3932.C1.Contig4530	Other data available 
9	16	11	SB03040B2E03.f1	SB03040B2E03.f1	"SUMO1/sentrin specific peptidase 6 (SENP6), mRNA /cds=p(1,3381) /gb=XM_001235415 /gi=118088902 /ug=Gga.22317 /len=4294 ; Predicted"	GGA_Unigene:
9	16	12	SB03040B2F01.f1	SB03040B2F01.f1	TGU-SB03040B2F01.f1	No Annotation Available
9	16	13	SB03042B1D06.f1	SB03042B1D06.f1	RNF13 RING finger protein 13	IPI:
9	16	14	SB03042B1E03.f1	SB03042B1E03.f1	CKAP5 similar to colonic and hepatic tumor over-expressed protein isoform 2	IPI:
9	16	15	SB03042B1F02.f1	SB03042B1F02.f1	LAMA4 similar to LAMA4 variant protein	IPI:
9	16	16	SB03042B1G02.f1	SB03042B1G02.f1	CIC-SB.3478.C1.Contig4040	Other data available 
9	16	17	SB03042A2D11.f1	SB03042A2D11.f1	FTH1 Ferritin heavy chain	IPI:
9	16	18	SB03042A1E08.f1	SB03042A1E08.f1	CIC-SB03042A1E08.f1	Other data available 
9	16	19	SB03042A2F08.f1	SB03042A2F08.f1	MRPS30 P52 pro-apototic protein	IPI:
9	16	20	SB03042A1G09.f1	SB03042A1G09.f1	NETO2 hypothetical protein	IPI:
9	17	1	SB03044B1D11.f1	SB03044B1D11.f1	TGU-SB03044B1D11.f1	No Annotation Available
9	17	2	SB03044B1E11.f1	SB03044B1E11.f1	TGU-SB03044B1E11.f1	No Annotation Available
9	17	3	SB03044A1G01.f1	SB03044A1G01.f1	CIC-SB.3428.C1.Contig3992	Other data available 
9	17	4	SB03044A2H03.f1	SB03044A2H03.f1	"IGF-II mRNA-binding protein 2 (LOC424865), mRNA /gb=XR_026995 /gi=118094898 /ug=Gga.7884 /len=3270 ; Predicted; similar to;"	GGA_Unigene:
9	17	5	SB03044B2D05.f1	SB03044B2D05.f1	"ERCC8 similar to excision repair cross-complementing rodent repair deficiency, complementation group 8"	IPI:
9	17	6	SB03044B1E06.f1	SB03044B1E06.f1	TGU-SB03044B1E06.f1	No Annotation Available
9	17	7	SB03044B1F07.f1	SB03044B1F07.f1	TGU-SB03044B1F07.f1	No Annotation Available
9	17	8	SB03044B2G09.f1	SB03044B2G09.f1	PPWD1 similar to Peptidylprolyl isomerase domain and WD repeat containing 1	IPI:
9	17	9	SB03046A1E08.f1	SB03046A1E08.f1	CIC-SB03046A1E08.f1	Other data available 
9	17	10	SB03046A2F03.f1	SB03046A2F03.f1	"finished cDNA, clone ChEST54h18 /gb=BX934051 /gi=41634579 /ug=Gga.10419 /len=860"	GGA_Unigene:
9	17	11	SB03046A2G06.f1	SB03046A2G06.f1	CIC-SB03046A2G06.f1	Other data available 
9	17	12	SB03046A1H08.f1	SB03046A1H08.f1	TGU-SB03046A1H08.f1	No Annotation Available
9	17	13	SB03046A2E02.f1	SB03046A2E02.f1	TGU-SB03046A2E02.f1	No Annotation Available
9	17	14	SB03046B1E12.f1	SB03046B1E12.f1	TGU-SB03046B1E12.f1	No Annotation Available
9	17	15	SB03046B2F12.f1	SB03046B2F12.f1	LOC770775 similar to homeodomain protein IRXB2	IPI:
9	17	16	SB03046A1H02.f1	SB03046A1H02.f1	LOC421446 similar to mitochondrial ribosomal protein S18A-like 1	IPI:
9	17	17	SB03048B2F11.f1	SB03048B2F11.f1	TGU-SB03048B2F11.f1	No Annotation Available
9	17	18	SB03048A1H02.f1	SB03048A1H02.f1	"mRNA for hypothetical protein, clone 17i7 /cds=p(137,1237) /gb=AJ851683 /gi=60098972 /ug=Gga.1326 /len=5088"	GGA_Unigene:
9	17	19	SB03049A1A04.f1	SB03049A1A04.f1	TGU-SB03049A1A04.f1	No Annotation Available
9	17	20	SB03049A2B06.f1	SB03049A2B06.f1	RCJMB04_25f13 Hypothetical protein	IPI:
9	18	1	SB03048B1F05.f1	SB03048B1F05.f1	"603764514F1 CSEQRBN13 cDNA clone ChEST688k4 5', mRNA sequence /clone=ChEST688k4 /clone_end=5' /gb=BU446676 /gi=25935987 /ug=Gga.25993 /len=774"	GGA_Unigene:
9	18	2	SB03048B2G06.f1	SB03048B2G06.f1	RCJMB04_25i24 Hypothetical protein	IPI:
9	18	3	SB03048B2H11.f1	SB03048B2H11.f1	LOC415789 hypothetical protein	IPI:
9	18	4	SB03049B2A09.f1	SB03049B2A09.f1	CIC-SB.2009.C1.Contig2432	Other data available 
9	18	5	SB03050B2H06.f1	SB03050B2H06.f1	RCJMB04_24l12 Hypothetical protein	IPI:
9	18	6	SB03051B2A04.f1	SB03051B2A04.f1	GYG2 hypothetical protein isoform 2	IPI:
9	18	7	SB03051B1B03.f1	SB03051B1B03.f1	FBXL11 similar to F-box and leucine-rich repeat protein 11	IPI:
9	18	8	SB03051B2C03.f1	SB03051B2C03.f1	"CKLF-like MARVEL transmembrane domain containing 3 (CMTM3), mRNA /cds=p(37,546) /gb=NM_001001778 /gi=71143124 /ug=Gga.21098 /len=2409"	GGA_Unigene:
9	18	9	SB03050A1H09.f1	SB03050A1H09.f1	RCJMB04_10b1 Hypothetical protein	IPI:
9	18	10	SB03051A2A08.f1	SB03051A2A08.f1	"finished cDNA, clone ChEST543j5 /gb=CR390975 /gi=46429620 /ug=Gga.17534 /len=1176"	GGA_Unigene:
9	18	11	SB03051A2B09.f1	SB03051A2B09.f1	"finished cDNA, clone ChEST169m21 /gb=BX935614 /gi=41636142 /ug=Gga.10088 /len=639"	GGA_Unigene:
9	18	12	SB03051A2C05.f1	SB03051A2C05.f1	CIC-SB.9689.C1.Contig10216	Other data available 
9	18	13	SB010008000B03	SB010008000B03	"finished cDNA, clone ChEST872j10 /gb=CR389570 /gi=46428215 /ug=Gga.18074 /len=962"	GGA_Unigene:
9	18	14	SB010007000C08	SB010007000C08	CDK10 hypothetical protein	IPI:
9	18	15	SB010005000E05	SB010005000E05	TGU-SB010005000E05	No Annotation Available
9	18	16	SB010006000F10	SB010006000F10	IAPP Amyloid protein precursor	IPI:
9	18	17	SB010005000B06	SB010005000B06	TGU-SB010005000B06	No Annotation Available
9	18	18	SB010007000C02	SB010007000C02	RCJMB04_19h23 Inhibitor of nuclear factor kappa-B kinase subunit alpha	IPI:
9	18	19	SB010008000D11	SB010008000D11	TGU-SB010008000D11	No Annotation Available
9	18	20	SB010005000F01	SB010005000F01	TGU-SB010005000F01	No Annotation Available
9	19	1	SB010015000G06	SB010015000G06	CIC-SB.8215.C1.Contig8836	Other data available 
9	19	2	SB010018000A01	SB010018000A01	CIC-SB010018000A01	Other data available 
9	19	3	SB010018000B02	SB010018000B02	TGU-SB010018000B02	No Annotation Available
9	19	4	SB010017000C09	SB010017000C09	"GNAI1 Guanine nucleotide-binding protein G(i), alpha-1 subunit"	IPI:
9	19	5	SB010014000G08	SB010014000G08	RCJMB04_8d17 Hypothetical protein	IPI:
9	19	6	SB010015000H03	SB010015000H03	MID1IP1 THRSP-like protein	IPI:
9	19	7	SB010019000A07	SB010019000A07	CIC-SB010019000A07	Other data available 
9	19	8	SB010017000C01	SB010017000C01	TGU-SB010017000C01	No Annotation Available
9	19	9	blank	blank	TGU-blank	No Annotation Available
9	19	10	SB020001000E05	SB020001000E05	NRN1 similar to neuritin	IPI:
9	19	11	SB020001000H09	SB020001000H09	RCJMB04_26g24 Hypothetical protein	IPI:
9	19	12	SB020002000D07	SB020002000D07	TGU-SB020002000D07	No Annotation Available
9	19	13	SB010025000E02	SB010025000E02	RCJMB04_4k23 Hypothetical protein	IPI:
9	19	14	SB020001000D08	SB020001000D08	"finished cDNA, clone ChEST828i3 /gb=CR352532 /gi=45422190 /ug=Gga.9666 /len=1199"	GGA_Unigene:
9	19	15	SB020001000H01	SB020001000H01	SECISBP2 similar to SECIS binding protein 2	IPI:
9	19	16	SB020002000C02	SB020002000C02	CIC-SB020002000C02	Other data available 
9	19	17	SB02027A1A12.f1	SB02027A1A12.f1	TBCA Tubulin-specific chaperone A	IPI:
9	19	18	SB02029B2C06.f1	SB02029B2C06.f1	COQ2 hypothetical protein	IPI:
9	19	19	SB02032A2H12.f2	SB02032A2H12.f2	RCJMB04_13p23 Hypothetical protein	IPI:
9	19	20	SB02034A2F08.f1	SB02034A2F08.f1	LOC421891 similar to Leucine rich repeat containing 1	IPI:
9	20	1	SB02026A2D02.f1	SB02026A2D02.f1	TIRAP Toll-interleukin 1 receptor domain-containing adaptor protein	IPI:
9	20	2	SB02029A1F12.f1	SB02029A1F12.f1	 27 kDa protein	IPI:
9	20	3	SB02031B2B12.f1	SB02031B2B12.f1	TGU-SB02031B2B12.f1	No Annotation Available
9	20	4	SB02034A1F05.f1	SB02034A1F05.f1	CIC-SB02034A1F05.f1	Other data available 
9	20	5	SB03015B2F06.f1	SB03015B2F06.f1	CEBPB CCAAT/enhancer-binding protein beta	IPI:
9	20	6	SB03017B2E05.f1	SB03017B2E05.f1	ARID1B similar to AT rich interactive domain 1B	IPI:
9	20	7	SB03019B1E10.f1	SB03019B1E10.f1	TGU-SB03019B1E10.f1	No Annotation Available
9	20	8	SB03021A1G08.f1	SB03021A1G08.f1	RCJMB04_27g20 Hypothetical protein	IPI:
9	20	9	SB03015B1D11.f1	SB03015B1D11.f1	LOC422214 Hypothetical protein	IPI:
9	20	10	SB03017A2H08.f1	SB03017A2H08.f1	TGU-SB03017A2H08.f1	No Annotation Available
9	20	11	SB03019A1G03.f1	SB03019A1G03.f1	LOC422492 hypothetical protein	IPI:
9	20	12	SB03020B1D10.f1	SB03020B1D10.f1	CIC-SB03020B1D10.f1	Other data available 
9	20	13	SB010006000B03	SB010006000B03	"LOC396003 similar to proteasome C1 subunit, partial"	IPI:
9	20	14	SB010018000D08	SB010018000D08	SIKE Hypothetical protein	IPI:
9	20	15	SB010003000F08	SB010003000F08	DNM1 similar to dynamin 1 isoform 2	IPI:
9	20	16	SB010016000B10	SB010016000B10	TGU-SB010016000B10	No Annotation Available
9	20	17	CAB	CAB	CAB	
9	20	18	MSG	MSG	MSG	
9	20	19	RUB	RUB	RUB	
9	20	20	buffer	buffer	buffer	
9	21	1	beta actin	beta actin	beta actin	
9	21	2	GAPDH	GAPDH	GAPDH	
9	21	3	ZENK	ZENK	ZENK	
9	21	4	Histone H3	Histone H3	Histone H3	
9	21	5	Blank	Blank	Blank	
9	21	6	Blank	Blank	Blank	
9	21	7	Blank	Blank	Blank	
9	21	8	Blank	Blank	Blank	
9	21	9	Blank	Blank	Blank	
9	21	10	Blank	Blank	Blank	
9	21	11	Blank	Blank	Blank	
9	21	12	Blank	Blank	Blank	
9	21	13	Blank	Blank	Blank	
9	21	14	Blank	Blank	Blank	
9	21	15	Blank	Blank	Blank	
9	21	16	Blank	Blank	Blank	
9	21	17	Blank	Blank	Blank	
9	21	18	Blank	Blank	Blank	
9	21	19	Blank	Blank	Blank	
9	21	20	Blank	Blank	Blank	
10	1	1	SB02004A1F02.f1	SB02004A1F02.f1	BIRC5 survivin isoform 1	IPI:
10	1	2	SB02004B2F08.f1	SB02004B2F08.f1	TGU-SB02004B2F08.f1	No Annotation Available
10	1	3	SB02004A2H06.f1	SB02004A2H06.f1	"mRNA for hypothetical protein, clone 3o20 /cds=p(83,541) /gb=AJ851495 /gi=60098596 /ug=Gga.14435 /len=4249"	GGA_Unigene:
10	1	4	SB02005A2A08.f1	SB02005A2A08.f1	TGU-SB02005A2A08.f1	No Annotation Available
10	1	5	SB02004B2E08.f1	SB02004B2E08.f1	RCJMB04_7n24 Nuclear transcription factor Y subunit beta	IPI:
10	1	6	SB02004B1F04.f1	SB02004B1F04.f1	"hypothetical protein DKFZp434F117.1 - human (fragment) (LOC422745), mRNA /cds=p(293,4255) /gb=XM_420698 /gi=118090496 /ug=Gga.34118 /len=5551 ; Predicted ; similar to;"	GGA_Unigene:
10	1	7	SB02004B1G09.f1	SB02004B1G09.f1	"FAM49B protein (LOC420330), mRNA /cds=p(261,1229) /gb=XM_418438 /gi=118087378 /ug=Gga.9609 /len=2036 ; Predicted ; similar to;"	GGA_Unigene:
10	1	8	SB02004B1H11.f1	SB02004B1H11.f1	TGU-SB02004B1H11.f1	No Annotation Available
10	1	9	SB02006B2G06.f1	SB02006B2G06.f1	SYF2 similar to GCIP-interacting protein p29	IPI:
10	1	10	SB02006B1H10.f1	SB02006B1H10.f1	TGU-SB02006B1H10.f1	No Annotation Available
10	1	11	SB02007B2A08.f1	SB02007B2A08.f1	LRP11 hypothetical protein	IPI:
10	1	12	SB02007A1C06.f1	SB02007A1C06.f1	GEMIN5 similar to WD repeat protein Gemin5	IPI:
10	1	13	SB02006A2G12.f1	SB02006A2G12.f1	"finished cDNA, clone ChEST500e17 /gb=CR389237 /gi=46427882 /ug=Gga.38558 /len=577"	GGA_Unigene:
10	1	14	SB02006B1H04.f1	SB02006B1H04.f1	"finished cDNA, clone ChEST538g24 /gb=CR352996 /gi=45423671 /ug=Gga.14191 /len=1164"	GGA_Unigene:
10	1	15	SB02007B2A03.f1	SB02007B2A03.f1	CIC-SB.350.C1.Contig478	Other data available 
10	1	16	SB02007B1B10.f1	SB02007B1B10.f1	LOC422877 33 kDa protein	IPI:
10	1	17	SB02008A2G10.f1	SB02008A2G10.f1	LOC771567 similar to MGC83953 protein	IPI:
10	1	18	SB02008A1H11.f1	SB02008A1H11.f1	CIC-SB.8957.C1.Contig9531	Other data available 
10	1	19	SB02009A1A09.f1	SB02009A1A09.f1	"KIAA0636 protein (LOC420214), mRNA /cds=p(183,1802) /gb=XM_418324 /gi=118087123 /ug=Gga.11779 /len=4012 ; Predicted ; similar to;"	GGA_Unigene:
10	1	20	SB02009A2B10.f1	SB02009A2B10.f1	KLHDC5 similar to Klhdc5 protein	IPI:
10	2	1	SB02008A1G06.f1	SB02008A1G06.f1	"603951601F1 CSEQCHN03 cDNA clone ChEST912b1 5', mRNA sequence /clone=ChEST912b1 /clone_end=5' /gb=BU209090 /gi=25381032 /ug=Gga.31050 /len=845"	GGA_Unigene:
10	2	2	SB02008A1H06.f1	SB02008A1H06.f1	CIC-SB02008A1H06.f1	Other data available 
10	2	3	SB02009A1A03.f1	SB02009A1A03.f1	"finished cDNA, clone ChEST876i3 /gb=CR385678 /gi=46238437 /ug=Gga.15161 /len=1243"	GGA_Unigene:
10	2	4	SB02009A1B05.f1	SB02009A1B05.f1	LOC424241 hypothetical protein	IPI:
10	2	5	SB02010B2H03.f1	SB02010B2H03.f1	TGU-SB02010B2H03.f1	No Annotation Available
10	2	6	SB02011B2A12.f1	SB02011B2A12.f1	"603322809F1 CSEQCHN33 cDNA clone ChEST251a3 5', mRNA sequence /clone=ChEST251a3 /clone_end=5' /gb=BU240988 /gi=25487167 /ug=Gga.2436 /len=1001"	GGA_Unigene:
10	2	7	SB02011A2C01.f1	SB02011A2C01.f1	MARK3 similar to MAP/microtubule affinity-regulating kinase 3 long isoform 1	IPI:
10	2	8	SB02011A2D05.f1	SB02011A2D05.f1	TMEM43 hypothetical protein	IPI:
10	2	9	SB02010A1H09.f1	SB02010A1H09.f1	RCJMB04_9j22 Hypothetical protein	IPI:
10	2	10	SB02011B1A01.f1	SB02011B1A01.f1	TSSC4 Hypothetical protein	IPI:
10	2	11	SB02011B1B06.f1	SB02011B1B06.f1	"gonad_EST07474 Embryonic gonad cDNA Library cDNA 5', mRNA sequence /clone_end=5' /gb=CV859998 /gi=82788382 /ug=Gga.21689 /len=1254"	GGA_Unigene:
10	2	12	SB02011A2D01.f1	SB02011A2D01.f1	CIC-SB02011A2D01.f1	Other data available 
10	2	13	SB02013B2B01.f1	SB02013B2B01.f1	TGU-SB02013B2B01.f1	No Annotation Available
10	2	14	SB02013B2C07.f1	SB02013B2C07.f1	TGU-SB02013B2C07.f1	No Annotation Available
10	2	15	SB02013B2D11.f1	SB02013B2D11.f1	AADACL4 similar to LOC495387 protein	IPI:
10	2	16	SB02013B2E05.f1	SB02013B2E05.f1	TGU-SB02013B2E05.f1	No Annotation Available
10	2	17	SB02013A2B06.f1	SB02013A2B06.f1	RCJMB04_22e14 110 kDa protein	IPI:
10	2	18	SB02013A1C10.f1	SB02013A1C10.f1	NDUFA9 Hypothetical protein	IPI:
10	2	19	SB02013A2D12.f1	SB02013A2D12.f1	LOC768951 similar to immunoglobulin (CD79A) binding protein 1b	IPI:
10	2	20	SB02013A2E12.f1	SB02013A2E12.f1	CIC-SB02013A2E12.f1	Other data available 
10	3	1	SB02015B2C08.f1	SB02015B2C08.f1	MSL3L1 similar to Male-specific lethal 3-like 1	IPI:
10	3	2	SB02015B1D08.f1	SB02015B1D08.f1	CIC-SB.205.C1.Contig271	Other data available 
10	3	3	SB02015B1E08.f1	SB02015B1E08.f1	CAPRIN1 78 kDa protein	IPI:
10	3	4	SB02015A2G01.f1	SB02015A2G01.f1	CIC-SB.7877.C1.Contig8512	Other data available 
10	3	5	SB02015A1C12.f1	SB02015A1C12.f1	RAB6A Ras-related protein Rab-6A	IPI:
10	3	6	SB02015B2D02.f1	SB02015B2D02.f1	CIC-SB02015B2D02.f1	Other data available 
10	3	7	SB02015B2E04.f1	SB02015B2E04.f1	RCJMB04_39i8 50 kDa protein	IPI:
10	3	8	SB02015B1F04.f1	SB02015B1F04.f1	TGU-SB02015B1F04.f1	No Annotation Available
10	3	9	SB02017A2G05.f1	SB02017A2G05.f1	"HSPA9 Stress-70 protein, mitochondrial precursor"	IPI:
10	3	10	SB02017A1H10.f1	SB02017A1H10.f1	CIC-SB.4604.C1.Contig5244	Other data available 
10	3	11	SB02018B1A01.f1	SB02018B1A01.f1	RW1 RW1 protein	IPI:
10	3	12	SB02018A2B11.f1	SB02018A2B11.f1	SPECC1 similar to NSP5beta3beta	IPI:
10	3	13	SB02017B1F09.f1	SB02017B1F09.f1	CIC-SB.3487.C2.Contig4051	Other data available 
10	3	14	SB02017A1H05.f1	SB02017A1H05.f1	RPL24 similar to Rpl24 protein	IPI:
10	3	15	SB02018A1A07.f1	SB02018A1A07.f1	"Bcell CLL/lymphoma 11B (zinc finger protein) (BCL11B), mRNA /cds=p(1,2649) /gb=XM_421354 /gi=118092155 /ug=Gga.10314 /len=5446 ; Predicted"	GGA_Unigene:
10	3	16	SB02018A1B02.f1	SB02018A1B02.f1	"finished cDNA, clone ChEST335d15 /gb=CR386528 /gi=46239287 /ug=Gga.16238 /len=1006"	GGA_Unigene:
10	3	17	SB02019B1H02.f1	SB02019B1H02.f1	CIC-SB02019B1H02.f1	Other data available 
10	3	18	SB02020B1A06.f1	SB02020B1A06.f1	SRP68 Hypothetical protein	IPI:
10	3	19	SB02020A2C03.f1	SB02020A2C03.f1	CIC-SB.4364.C1.Contig5002	Other data available 
10	3	20	SB02020A1D03.f1	SB02020A1D03.f1	"sema domain, immunoglobulin domain (Ig), short basic domain, secreted, (semaphorin) 3D (SEMA3D), mRNA /cds=p(41,2374) /gb=NM_152754 /gi=41406085 /ug=Hs.201340 /len=6276; Homo sapiens"	HS_UNIGENE:
10	4	1	SB02019A1H04.f1	SB02019A1H04.f1	UBR4 similar to retinoblastoma-associated factor 600	IPI:
10	4	2	SB02020A1A11.f1	SB02020A1A11.f1	CIC-SB02020A1A11.f1	Other data available 
10	4	3	SB02020B1B07.f1	SB02020B1B07.f1	RTN1 ChS-Rex-b	IPI:
10	4	4	SB02020B2C07.f1	SB02020B2C07.f1	"FSCN1 similar to Fascin homolog 1, actin-bundling protein"	IPI:
10	4	5	SB02022B1D06.f1	SB02022B1D06.f1	COL2A1 Collagen alpha-1(II) chain precursor (Fragment)	IPI:
10	4	6	SB02022A2F05.f1	SB02022A2F05.f1	CIC-SB.4044.C1.Contig4657	Other data available 
10	4	7	SB02022B1G03.f1	SB02022B1G03.f1	RCJMB04_5g9 Hypothetical protein	IPI:
10	4	8	SB02022B1H03.f1	SB02022B1H03.f1	HSPA8 71 kDa protein	IPI:
10	4	9	SB02022A2D12.f1	SB02022A2D12.f1	"formin binding protein 1-like (FNBP1L), mRNA /cds=p(1,1689) /gb=XM_422335 /gi=118094351 /ug=Gga.12569 /len=3886 ; Predicted"	GGA_Unigene:
10	4	10	SB02022B1E05.f1	SB02022B1E05.f1	CIC-SB.4119.C1.Contig4741	Other data available 
10	4	11	SB02022A1G11.f1	SB02022A1G11.f1	CIC-SB02022A1G11.f1	Other data available 
10	4	12	SB02022A2H08.f1	SB02022A2H08.f1	ATP6V1A 69 kDa protein	IPI:
10	4	13	SB02024A1F04.f1	SB02024A1F04.f1	"BMI1 polycomb ring finger oncogene (BMI1), mRNA /cds=p(506,1486) /gb=NM_005180 /gi=39725706 /ug=Hs.496613 /len=3251; Homo sapiens"	HS_UNIGENE:
10	4	14	SB02024B2G03.f1	SB02024B2G03.f1	TM9SF4 similar to KIAA0255	IPI:
10	4	15	SB02024B1H01.f1	SB02024B1H01.f1	LOC416938 similar to cain	IPI:
10	4	16	SB02025B2A04.f1	SB02025B2A04.f1	BCCIP similar to BRCA2 and CDKN1A interacting protein	IPI:
10	4	17	SB02024B1E11.f1	SB02024B1E11.f1	TGU-SB02024B1E11.f1	No Annotation Available
10	4	18	SB02024A2G01.f1	SB02024A2G01.f1	"mRNA for hypothetical protein, clone 3p9 /cds=p(178,1302) /gb=AJ851497 /gi=60098600 /ug=Gga.3116 /len=4014"	GGA_Unigene:
10	4	19	SB02024A1H08.f1	SB02024A1H08.f1	"finished cDNA, clone ChEST175o2 /gb=CR387903 /gi=46240662 /ug=Gga.15337 /len=1228"	GGA_Unigene:
10	4	20	SB02025A1A10.f1	SB02025A1A10.f1	"gPGC_EST00686 Embryonic gonadal PGC cDNA Library cDNA 5', mRNA sequence /clone_end=5' /gb=DR410844 /gi=109660820 /ug=Gga.35489 /len=1381"	GGA_Unigene:
10	5	1	SB02026B1F04.f1	SB02026B1F04.f1	GSG2 similar to haploid germ cell-specific nuclear protein kinase	IPI:
10	5	2	SB02026B1G09.f1	SB02026B1G09.f1	TGU-SB02026B1G09.f1	No Annotation Available
10	5	3	SB02027A2A01.f1	SB02027A2A01.f1	TGU-SB02027A2A01.f1	No Annotation Available
10	5	4	SB02027A1B10.f1	SB02027A1B10.f1	TGU-SB02027A1B10.f1	No Annotation Available
10	5	5	SB02026A1F11.f1	SB02026A1F11.f1	RPLP0 60S acidic ribosomal protein P0	IPI:
10	5	6	SB02026A1G11.f1	SB02026A1G11.f1	RCJMB04_30p14 HBS1-like	IPI:
10	5	7	SB02026B1H08.f1	SB02026B1H08.f1	RAC1 GTPase cRac1A	IPI:
10	5	8	SB02027A2B03.f1	SB02027A2B03.f1	RCJMB04_20b24 77 kDa protein	IPI:
10	5	9	SB02029A1A05.f1	SB02029A1A05.f1	MYO1B similar to myosin IB	IPI:
10	5	10	SB02029A1B08.f1	SB02029A1B08.f1	CIC-SB02029A1B08.f1	Other data available 
10	5	11	SB02029A2C06.f1	SB02029A2C06.f1	CIC-SB.7409.C1.Contig8057	Other data available 
10	5	12	SB02029A1D06.f1	SB02029A1D06.f1	SH3BGRL Hypothetical protein	IPI:
10	5	13	SB02028B1H12.f1	SB02028B1H12.f1	"mRNA for hypothetical protein, clone 26h2 /cds=p(54,2153) /gb=AJ720819 /gi=53136021 /ug=Gga.13536 /len=5891"	GGA_Unigene:
10	5	14	SB02029A2B03.f1	SB02029A2B03.f1	"RCJMB04_20f12 Probable glutamyl-tRNA synthetase, mitochondrial precursor"	IPI:
10	5	15	SB02029A1C01.f1	SB02029A1C01.f1	TGU-SB02029A1C01.f1	No Annotation Available
10	5	16	SB02029B2C11.f1	SB02029B2C11.f1	"mRNA for hypothetical protein, clone 9a7 /cds=p(258,2297) /gb=AJ719976 /gi=53130611 /ug=Gga.2067 /len=4024"	GGA_Unigene:
10	5	17	SB02031B1D03.f1	SB02031B1D03.f1	TGU-SB02031B1D03.f1	No Annotation Available
10	5	18	SB02031B1E01.f1	SB02031B1E01.f1	"gonad_EST08940 Embryonic gonad cDNA Library cDNA 5', mRNA sequence /clone_end=5' /gb=CV861464 /gi=82789848 /ug=Gga.24611 /len=1247"	GGA_Unigene:
10	5	19	SB02031A2F11.f1	SB02031A2F11.f1	TGU-SB02031A2F11.f1	No Annotation Available
10	5	20	SB02031A1G10.f1	SB02031A1G10.f1	RCJMB04_5f12 APAF1-interacting protein homolog	IPI:
10	6	1	SB02031A1D10.f1	SB02031A1D10.f1	TGU-SB02031A1D10.f1	No Annotation Available
10	6	2	SB02031A2E05.f1	SB02031A2E05.f1	CIC-SB02031A2E05.f1	Other data available 
10	6	3	SB02031A1F06.f1	SB02031A1F06.f1	TGU-SB02031A1F06.f1	No Annotation Available
10	6	4	SB02031A1G02.f1	SB02031A1G02.f1	CIC-SB02031A1G02.f1	Other data available 
10	6	5	SB02033A2G03.f1	SB02033A2G03.f1	CIC-SB02033A2G03.f1	Other data available 
10	6	6	SB02033A1H08.f1	SB02033A1H08.f1	LOC426803 similar to Chromosome 9 open reading frame 105	IPI:
10	6	7	SB02034B1A02.f1	SB02034B1A02.f1	SRFBP1 hypothetical protein	IPI:
10	6	8	SB02034B1B11.f1	SB02034B1B11.f1	CIC-SB02034B1B11.f1	Other data available 
10	6	9	SB02033B1F08.f1	SB02033B1F08.f1	"basic leucine zipper nuclear factor 1 (JEM-1) (BLZF1), mRNA /cds=p(131,1324) /gb=XM_416590 /gi=118083552 /ug=Gga.11963 /len=3328 ; Predicted"	GGA_Unigene:
10	6	10	SB02033A2H01.f1	SB02033A2H01.f1	"finished cDNA, clone ChEST993i2 /gb=CR406975 /gi=47022509 /ug=Gga.38644 /len=830"	GGA_Unigene:
10	6	11	SB02034A1A08.f1	SB02034A1A08.f1	TGU-SB02034A1A08.f1	No Annotation Available
10	6	12	SB02034B2B04.f1	SB02034B2B04.f1	ATP6V1G1 hypothetical protein	IPI:
10	6	13	SB02035B1H08.f1	SB02035B1H08.f1	TGU-SB02035B1H08.f1	No Annotation Available
10	6	14	SB02036A2B07.f1	SB02036A2B07.f1	"AJ455633 riken1 cDNA clone 6b12r1, mRNA sequence /clone=6b12r1 /gb=AJ455633 /gi=20265729 /ug=Gga.35041 /len=747"	GGA_Unigene:
10	6	15	SB02036A2C06.f1	SB02036A2C06.f1	"ZXD family zinc finger C (ZXDC), mRNA /cds=p(1,2107) /gb=XM_414374 /gi=118096932 /ug=Gga.19224 /len=3057 ; Predicted"	GGA_Unigene:
10	6	16	SB02036A2D03.f1	SB02036A2D03.f1	"Abl-interactor 2, transcript variant 2 (LOC424108), mRNA /cds=p(180,1748) /gb=XM_001232728 /gi=118093468 /ug=Gga.27429 /len=7421 ; Predicted ; similar to;"	GGA_Unigene:
10	6	17	SB02035B1H01.f1	SB02035B1H01.f1	"603504725F1 CSEQCHN51 cDNA clone ChEST427b8 5', mRNA sequence /clone=ChEST427b8 /clone_end=5' /gb=BU261387 /gi=25528996 /ug=Gga.27538 /len=893"	GGA_Unigene:
10	6	18	SB02036B1A05.f1	SB02036B1A05.f1	NOL1 similar to NOL1 protein	IPI:
10	6	19	SB02036A1C03.f1	SB02036A1C03.f1	CIC-SB02036A1C03.f1	Other data available 
10	6	20	SB02036B1C11.f1	SB02036B1C11.f1	CIC-SB.7103.C1.Contig7758	Other data available 
10	7	1	SB02038A2C07.f1	SB02038A2C07.f1	"603475548F1 CSEQCHN70 cDNA clone ChEST358p12 5', mRNA sequence /clone=ChEST358p12 /clone_end=5' /gb=BU355613 /gi=25863614 /ug=Gga.30767 /len=830"	GGA_Unigene:
10	7	2	SB02038B2D06.f1	SB02038B2D06.f1	WDR45L WD repeat domain phosphoinositide-interacting protein 3	IPI:
10	7	3	SB02038A1F01.f1	SB02038A1F01.f1	TGU-SB02038A1F01.f1	No Annotation Available
10	7	4	SB02038A2G03.f1	SB02038A2G03.f1	RCJMB04_19l10 Hypothetical protein	IPI:
10	7	5	SB02038A1C01.f1	SB02038A1C01.f1	NPHP1 similar to nephrocystin	IPI:
10	7	6	SB02038A2D09.f1	SB02038A2D09.f1	LOC415601 similar to isochorismatase domain containing 1	IPI:
10	7	7	SB02038B2E07.f1	SB02038B2E07.f1	DNAJC19 hypothetical protein	IPI:
10	7	8	SB02038B2F09.f1	SB02038B2F09.f1	"APOA1BP similar to LOC496142 protein, partial"	IPI:
10	7	9	SB02040B1E11.f1	SB02040B1E11.f1	"mRNA for tyrosine kinase receptor EphA9, complete cds /cds=p(69,2978) /gb=AB054534 /gi=13517099 /ug=Gga.172 /len=3924"	GGA_Unigene:
10	7	10	SB02040A2G04.f1	SB02040A2G04.f1	ADPRHL2 Poly(ADP-ribose) glycohydrolase ARH3	IPI:
10	7	11	SB02040A2H11.f1	SB02040A2H11.f1	TGU-SB02040A2H11.f1	No Annotation Available
10	7	12	SB02041A2A11.f1	SB02041A2A11.f1	SNAPC5 Hypothetical protein	IPI:
10	7	13	SB02040B2E03.f1	SB02040B2E03.f1	RCJMB04_14g3 Hypothetical protein	IPI:
10	7	14	SB02040B2F04.f1	SB02040B2F04.f1	"nitrilase family, member 2, transcript variant 2 (NIT2), mRNA /cds=p(16,843) /gb=XM_416604 /gi=118083573 /ug=Gga.21371 /len=5115 ; Predicted"	GGA_Unigene:
10	7	15	SB02040A1H07.f1	SB02040A1H07.f1	TGU-SB02040A1H07.f1	No Annotation Available
10	7	16	SB02041A2A06.f1	SB02041A2A06.f1	"ATP-binding cassette, sub-family A (ABC1), member 2 (LOC426955), mRNA /gb=XR_027047 /gi=118099104 /ug=Gga.10970 /len=6564 ; Predicted; similar to;"	GGA_Unigene:
10	7	17	SB02043B1C11.f1	SB02043B1C11.f1	TGU-SB02043B1C11.f1	No Annotation Available
10	7	18	SB02043B1E03.f1	SB02043B1E03.f1	BCL10 similar to bcl-10	IPI:
10	7	19	SB02043B2F03.f1	SB02043B2F03.f1	CIC-SB02043B2F03.f1	Other data available 
10	7	20	SB02043A1H01.f1	SB02043A1H01.f1	"finished cDNA, clone ChEST749h24 /gb=CR407117 /gi=47022651 /ug=Gga.15335 /len=1256"	GGA_Unigene:
10	8	1	SB02043A1C12.f1	SB02043A1C12.f1	TGU-SB02043A1C12.f1	No Annotation Available
10	8	2	SB02043A1E04.f1	SB02043A1E04.f1	CIC-SB.937.C1.Contig1203	Other data available 
10	8	3	SB02043A1F08.f1	SB02043A1F08.f1	RCJMB04_23n3 38 kDa protein	IPI:
10	8	4	SB02043B1G04.f1	SB02043B1G04.f1	UFD1L Ubiquitin fusion-degradation 1-like protein	IPI:
10	8	5	SB02045B2H12.f1	SB02045B2H12.f1	LOC419233 similar to RIKEN cDNA 1600027N09 gene	IPI:
10	8	6	SB02046A2B05.f1	SB02046A2B05.f1	DBNDD2 hypothetical protein	IPI:
10	8	7	SB02046B1C06.f1	SB02046B1C06.f1	CIC-SB.237.C1.Contig314	Other data available 
10	8	8	SB02046B1D10.f1	SB02046B1D10.f1	DIMT1L similar to DIMT1L protein	IPI:
10	8	9	SB02045B2H03.f1	SB02045B2H03.f1	WTAP similar to putative pre-mRNA splicing regulator female-lethal	IPI:
10	8	10	SB02046B2A12.f1	SB02046B2A12.f1	LOC429143 similar to glypican-5	IPI:
10	8	11	SB02046A1C08.f1	SB02046A1C08.f1	CIC-SB.6691.C1.Contig7357	Other data available 
10	8	12	SB02046B1D01.f1	SB02046B1D01.f1	RHOB GTPase cRhoB	IPI:
10	8	13	SB02048A2C06.f1	SB02048A2C06.f1	RCJMB04_23o7 Hypothetical protein	IPI:
10	8	14	SB02048A2D08.f1	SB02048A2D08.f1	"Protein KIAA0247 (LOC423259), mRNA /cds=p(183,1118) /gb=XM_421180 /gi=118091718 /ug=Gga.2318 /len=6068 ; Predicted ; similar to;"	GGA_Unigene:
10	8	15	SB02048B1E06.f1	SB02048B1E06.f1	TGU-SB02048B1E06.f1	No Annotation Available
10	8	16	SB02048B1F11.f1	SB02048B1F11.f1	"603366059F1 CSEQRBN19 cDNA clone ChEST265e16 5', mRNA sequence /clone=ChEST265e16 /clone_end=5' /gb=BU465944 /gi=25955418 /ug=Gga.21832 /len=1011"	GGA_Unigene:
10	8	17	SB02048A1C02.f1	SB02048A1C02.f1	XAB1 similar to XPA binding protein 1	IPI:
10	8	18	SB02048A2D01.f1	SB02048A2D01.f1	LOC416235 Ovoinhibitor precursor	IPI:
10	8	19	SB02048A1E10.f1	SB02048A1E10.f1	CBX3 21 kDa protein	IPI:
10	8	20	SB02048B1F05.f1	SB02048B1F05.f1	"603603108F1 CSEQCHN54 cDNA clone ChEST581o1 5', mRNA sequence /clone=ChEST581o1 /clone_end=5' /gb=BU283136 /gi=25732592 /ug=Gga.23115 /len=922"	GGA_Unigene:
10	9	1	SB03001B2F08.f1	SB03001B2F08.f1	TGU-SB03001B2F08.f1	No Annotation Available
10	9	2	SB03001A1H11.f1	SB03001A1H11.f1	IGF2BP3 Insulin-like growth factor 2 mRNA-binding protein 3	IPI:
10	9	3	SB03002A2A06.f1	SB03002A2A06.f1	CIC-SB.1085.C1.Contig1392	Other data available 
10	9	4	SB03002A1B10.f1	SB03002A1B10.f1	"solute carrier family 25, member 25, transcript variant 1 (LOC417230), mRNA /cds=p(1,1476) /gb=XM_001233164 /gi=118099246 /ug=Gga.35614 /len=2932 ; Predicted ; similar to;"	GGA_Unigene:
10	9	5	SB03001B2F03.f1	SB03001B2F03.f1	"LOC422838 similar to family with sequence similarity 44, member A"	IPI:
10	9	6	SB03001B2G11.f1	SB03001B2G11.f1	CIC-SB.6448.C1.Contig7110	Other data available 
10	9	7	SB03002A2A02.f1	SB03002A2A02.f1	CCT5 Hypothetical protein	IPI:
10	9	8	SB03002A2B01.f1	SB03002A2B01.f1	"LOC769335 similar to two transmembrane domain family member A, partial"	IPI:
10	9	9	SB03003B2H10.f1	SB03003B2H10.f1	LOC420618 Hypothetical protein	IPI:
10	9	10	SB03004B1A08.f1	SB03004B1A08.f1	"CDC23 (cell division cycle 23, yeast, homolog) (LOC771857), mRNA /gb=XR_026754 /gi=118097651 /ug=Gga.4812 /len=2359 ; Predicted; similar to;"	GGA_Unigene:
10	9	11	SB03004B2B05.f1	SB03004B2B05.f1	PSMA6 similar to prosomal P27K protein	IPI:
10	9	12	SB03004B2C04.f1	SB03004B2C04.f1	SLC1A1 similar to glutamate transporter	IPI:
10	9	13	SB03003B1H07.f1	SB03003B1H07.f1	"hypothetical protein LOC772208 (LOC772208), mRNA /cds=p(117,629) /gb=XM_001235372 /gi=118094651 /ug=Gga.1223 /len=1394 ; Predicted"	GGA_Unigene:
10	9	14	SB03004B2A03.f1	SB03004B2A03.f1	TGU-SB03004B2A03.f1	No Annotation Available
10	9	15	SB03004B2B01.f1	SB03004B2B01.f1	"603785276F1 CSEQCHN72 cDNA clone ChEST740g19 5', mRNA sequence /clone=ChEST740g19 /clone_end=5' /gb=BU360447 /gi=25868448 /ug=Gga.27496 /len=826"	GGA_Unigene:
10	9	16	SB03004A2C10.f1	SB03004A2C10.f1	"dolichyl-diphosphooligosaccharide-protein glycosyltransferase (DDOST), mRNA /cds=p(1,1323) /gb=XM_423294 /gi=118101268 /ug=Gga.13565 /len=1661 ; Predicted;"	GGA_Unigene:
10	9	17	SB03006A1A12.f1	SB03006A1A12.f1	"finished cDNA, clone ChEST116h10 /gb=CR386304 /gi=46239063 /ug=Gga.15931 /len=1375"	GGA_Unigene:
10	9	18	SB03006B2B11.f1	SB03006B2B11.f1	CIC-SB03006B2B11.f1	Other data available 
10	9	19	SB03006B2C08.f1	SB03006B2C08.f1	RASA1 similar to GTPase-activating protein	IPI:
10	9	20	SB03006B2D09.f1	SB03006B2D09.f1	LOC420287 hypothetical protein	IPI:
10	10	1	SB03006A1A06.f1	SB03006A1A06.f1	RCJMB04_4k14 82 kDa protein	IPI:
10	10	2	SB03006B1B04.f1	SB03006B1B04.f1	TGU-SB03006B1B04.f1	No Annotation Available
10	10	3	SB03006B1C03.f1	SB03006B1C03.f1	TGU-SB03006B1C03.f1	No Annotation Available
10	10	4	SB03006A1D12.f1	SB03006A1D12.f1	NCOA6 similar to nuclear receptor coactivator 6	IPI:
10	10	5	SB03008A2A07.f1	SB03008A2A07.f1	HES1 c-hairy1B isoform 2	IPI:
10	10	6	SB03008A2B08.f1	SB03008A2B08.f1	ZFR similar to zinc finger RNA binding protein	IPI:
10	10	7	SB03008A1C08.f1	SB03008A1C08.f1	"zinc finger and BTB domain containing 1 (ZBTB1), mRNA /cds=p(22,1752) /gb=XM_001234834 /gi=118092099 /ug=Gga.22335 /len=3584 ; Predicted"	GGA_Unigene:
10	10	8	SB03008A1D11.f1	SB03008A1D11.f1	NAT5 similar to N-terminal acetyltransferase complex ard1 subunit	IPI:
10	10	9	SB03008A2A03.f1	SB03008A2A03.f1	"mRNA for hypothetical protein, clone 11o11 /cds=p(56,742) /gb=AJ851619 /gi=60098844 /ug=Gga.16623 /len=2982"	GGA_Unigene:
10	10	10	SB03008A1B04.f1	SB03008A1B04.f1	TGU-SB03008A1B04.f1	No Annotation Available
10	10	11	SB03008A2C01.f1	SB03008A2C01.f1	"Dlgap2 protein (LOC421903), mRNA /gb=XR_027158 /gi=118088971 /ug=Gga.26300 /len=3144 ; Predicted; similar to;"	GGA_Unigene:
10	10	12	SB03008A1D06.f1	SB03008A1D06.f1	CIC-SB.4210.C2.Contig4839	Other data available 
10	10	13	SB03010B2A02.f1	SB03010B2A02.f1	"finished cDNA, clone ChEST584j20 /gb=CR388489 /gi=46427104 /ug=Gga.17714 /len=1286"	GGA_Unigene:
10	10	14	SB03010B2B01.f1	SB03010B2B01.f1	CIC-SB03010B2B01.f1	Other data available 
10	10	15	SB03010B2C02.f1	SB03010B2C02.f1	PALD Paladin	IPI:
10	10	16	SB03010B1D02.f1	SB03010B1D02.f1	"gPGC_EST07264 Embryonic gonadal PGC cDNA Library cDNA 5', mRNA sequence /clone_end=5' /gb=DR417422 /gi=109667398 /ug=Gga.36110 /len=1324"	GGA_Unigene:
10	10	17	SB03010A1A10.f1	SB03010A1A10.f1	RCJMB04_18k11 25 kDa protein	IPI:
10	10	18	SB03010A2B06.f1	SB03010A2B06.f1	 POLlike (Fragment)	IPI:
10	10	19	SB03010A1C08.f1	SB03010A1C08.f1	CIC-SB.340.C1.Contig462	Other data available 
10	10	20	SB03010A2D09.f1	SB03010A2D09.f1	TGU-SB03010A2D09.f1	No Annotation Available
10	11	1	SB03012A2B06.f1	SB03012A2B06.f1	TGU-SB03012A2B06.f1	No Annotation Available
10	11	2	SB03012B2C04.f1	SB03012B2C04.f1	TGU-SB03012B2C04.f1	No Annotation Available
10	11	3	SB03012B1D11.f1	SB03012B1D11.f1	CRMP1 Collapsin response mediator protein-1A	IPI:
10	11	4	SB03012A2F03.f1	SB03012A2F03.f1	RCJMB04_23i18 Hypothetical protein	IPI:
10	11	5	SB03012B2A11.f1	SB03012B2A11.f1	RGS9 similar to regulator of G-protein signaling 9L	IPI:
10	11	6	SB03012A2C05.f1	SB03012A2C05.f1	THYN1 Thymocyte nuclear protein 1	IPI:
10	11	7	SB03012B1D05.f1	SB03012B1D05.f1	"finished cDNA, clone ChEST402p8 /gb=CR352925 /gi=45423521 /ug=Gga.38198 /len=1229"	GGA_Unigene:
10	11	8	SB03012B1E06.f1	SB03012B1E06.f1	CIC-SB03012B1E06.f1	Other data available 
10	11	9	SB03014A1E03.f1	SB03014A1E03.f1	"LOC771417 similar to Apoptosis-inducing, TAF9-like domain 1"	IPI:
10	11	10	SB03014B2F01.f1	SB03014B2F01.f1	TGU-SB03014B2F01.f1	No Annotation Available
10	11	11	SB03014B2G08.f1	SB03014B2G08.f1	"finished cDNA, clone ChEST78k21 /gb=CR352417 /gi=45421971 /ug=Gga.12637 /len=1808"	GGA_Unigene:
10	11	12	SB03014B2H09.f1	SB03014B2H09.f1	 Hypothetical protein	IPI:
10	11	13	SB03014B2D10.f1	SB03014B2D10.f1	FNBP4 similar to Formin binding protein 4	IPI:
10	11	14	SB03014B1E12.f1	SB03014B1E12.f1	TFG similar to TFG protein	IPI:
10	11	15	SB03014A2G12.f1	SB03014A2G12.f1	MBP 20 kDa protein	IPI:
10	11	16	SB03014B1H05.f1	SB03014B1H05.f1	"IAR/receptor-like protein-tyrosine phosphatase (LOC420449), mRNA /cds=p(1,3054) /gb=XM_418552 /gi=118085570 /ug=Gga.28277 /len=4469 ; Predicted ; similar to;"	GGA_Unigene:
10	11	17	SB03016B1G06.f1	SB03016B1G06.f1	TGU-SB03016B1G06.f1	No Annotation Available
10	11	18	SB03016B1H01.f1	SB03016B1H01.f1	LOC425610 hypothetical protein	IPI:
10	11	19	SB03017B1A01.f1	SB03017B1A01.f1	GOSR1 Hypothetical protein	IPI:
10	11	20	SB03017B2B06.f1	SB03017B2B06.f1	CIC-SB.2703.C1.Contig3176	Other data available 
10	12	1	SB03016B1G01.f1	SB03016B1G01.f1	"mRNA for hypothetical protein, clone 28o12 /cds=p(164,1735) /gb=AJ720887 /gi=53136433 /ug=Gga.21754 /len=2607"	GGA_Unigene:
10	12	2	SB03016A1H09.f1	SB03016A1H09.f1	LOC769637 hypothetical protein	IPI:
10	12	3	SB03017A2A04.f1	SB03017A2A04.f1	PTPLA similar to putative tyrosine phosphatase	IPI:
10	12	4	SB03017A2B06.f1	SB03017A2B06.f1	TGU-SB03017A2B06.f1	No Annotation Available
10	12	5	SB03018A1H06.f1	SB03018A1H06.f1	FTH1 Ferritin heavy chain	IPI:
10	12	6	SB03019A1A06.f1	SB03019A1A06.f1	LGI1 LGI1	IPI:
10	12	7	SB03019A2B07.f1	SB03019A2B07.f1	"brain_EST06514 Brain cDNA Library cDNA 3', mRNA sequence /clone_end=3' /gb=CO763322 /gi=50964589 /ug=Gga.23948 /len=865"	GGA_Unigene:
10	12	8	SB03019A1C10.f1	SB03019A1C10.f1	CIC-SB03019A1C10.f1	Other data available 
10	12	9	SB03018B1G12.f1	SB03018B1G12.f1	RCJMB04_37l21 Hypothetical protein	IPI:
10	12	10	SB03018B1H12.f1	SB03018B1H12.f1	TGU-SB03018B1H12.f1	No Annotation Available
10	12	11	SB03019B2A10.f1	SB03019B2A10.f1	TGU-SB03019B2A10.f1	No Annotation Available
10	12	12	SB03019A2C02.f1	SB03019A2C02.f1	"brain_EST07389 Brain cDNA Library cDNA 3', mRNA sequence /clone_end=3' /gb=CO764197 /gi=50965464 /ug=Gga.18978 /len=944"	GGA_Unigene:
10	12	13	SB03021B2A04.f1	SB03021B2A04.f1	LOC416228 hypothetical protein	IPI:
10	12	14	SB03021B2B02.f1	SB03021B2B02.f1	CIC-SB.8835.C1.Contig9417	Other data available 
10	12	15	SB03021B2C08.f1	SB03021B2C08.f1	TGU-SB03021B2C08.f1	No Annotation Available
10	12	16	SB03021B2D08.f1	SB03021B2D08.f1	TGU-SB03021B2D08.f1	No Annotation Available
10	12	17	SB03021A2A11.f1	SB03021A2A11.f1	 Hypothetical protein	IPI:
10	12	18	SB03021A1B09.f1	SB03021A1B09.f1	LOC426907 hypothetical protein	IPI:
10	12	19	SB03021A2C10.f1	SB03021A2C10.f1	TGU-SB03021A2C10.f1	No Annotation Available
10	12	20	SB03021B1D04.f1	SB03021B1D04.f1	MAP2K1 Hypothetical protein	IPI:
10	13	1	SB03023B2A04.f1	SB03023B2A04.f1	"myosin-like protein (LOC416905), mRNA /cds=p(1,6999) /gb=XM_415196 /gi=118098620 /ug=Gga.40958 /len=7208 ; Predicted; similar to;"	GGA_Unigene:
10	13	2	SB03023B1B04.f1	SB03023B1B04.f1	"nuclear receptor subfamily 2, group F, member 2, mRNA (cDNA clone MGC:35309 IMAGE:5177487), complete cds /cds=p(582,1826) /gb=BC042897 /gi=27781284 /ug=Hs.347991 /len=3049; Homo sapiens"	HS_UNIGENE:
10	13	3	SB03023B1C06.f1	SB03023B1C06.f1	RCJMB04_29m3 Hypothetical protein	IPI:
10	13	4	SB03023B1D02.f1	SB03023B1D02.f1	"KIAA1412 protein (LOC427250), mRNA /gb=XR_027225 /gi=118104081 /ug=Gga.9884 /len=6168 ; Predicted ; similar to;"	GGA_Unigene:
10	13	5	SB03023A1A10.f1	SB03023A1A10.f1	TGU-SB03023A1A10.f1	No Annotation Available
10	13	6	SB03023A2B10.f1	SB03023A2B10.f1	TGU-SB03023A2B10.f1	No Annotation Available
10	13	7	SB03023B1C01.f1	SB03023B1C01.f1	CIC-SB.3455.C1.Contig4018	Other data available 
10	13	8	SB03023A2D06.f1	SB03023A2D06.f1	CIC-SB03023A2D06.f1	Other data available 
10	13	9	SB03025A1B04.f2	SB03025A1B04.f2	"finished cDNA, clone ChEST734o14 /gb=CR406511 /gi=47022045 /ug=Gga.38666 /len=1106"	GGA_Unigene:
10	13	10	SB03025A1C04.f2	SB03025A1C04.f2	"finished cDNA, clone ChEST41d1 /gb=CR352729 /gi=45422593 /ug=Gga.5282 /len=942"	GGA_Unigene:
10	13	11	SB03025A1D01.f2	SB03025A1D01.f2	CIC-SB.5072.C1.Contig5723	Other data available 
10	13	12	SB03025B1D12.f2	SB03025B1D12.f2	 Eukaryotic translation elongation factor 1	IPI:
10	13	13	SB03025B2A10.f2	SB03025B2A10.f2	TGU-SB03025B2A10.f2	No Annotation Available
10	13	14	SB03025B2B08.f2	SB03025B2B08.f2	TGU-SB03025B2B08.f2	No Annotation Available
10	13	15	SB03025B1C08.f2	SB03025B1C08.f2	TGU-SB03025B1C08.f2	No Annotation Available
10	13	16	SB03025B1D07.f2	SB03025B1D07.f2	"beaded filament structural protein 2, phakinin (BFSP2), mRNA /cds=p(33,1385) /gb=NM_205218 /gi=45382580 /ug=Gga.642 /len=1646"	GGA_Unigene:
10	13	17	SB03027A1E02.f1	SB03027A1E02.f1	"hypothetical LOC416856 (LOC416856), mRNA /cds=p(179,811) /gb=XM_415148 /gi=118098496 /ug=Gga.38709 /len=4421 ; Predicted"	GGA_Unigene:
10	13	18	SB03027A1F06.f1	SB03027A1F06.f1	TGU-SB03027A1F06.f1	No Annotation Available
10	13	19	SB03027A1G07.f1	SB03027A1G07.f1	GALNTL4 similar to UDP-N-acetyl-alpha-D-galactosamine:polypeptide N-acetylgalactosaminyltransferase-like 4	IPI:
10	13	20	SB03028A2A01.f1	SB03028A2A01.f1	RPS15A similar to ribosomal protein S15 isoform 1	IPI:
10	14	1	SB03027B2D07.f1	SB03027B2D07.f1	ABCG4 similar to putative white family ATP-binding cassette transporter	IPI:
10	14	2	SB03027B2E09.f1	SB03027B2E09.f1	TGU-SB03027B2E09.f1	No Annotation Available
10	14	3	SB03027B1F11.f1	SB03027B1F11.f1	CIC-SB.4925.C1.Contig5571	Other data available 
10	14	4	SB03027A1H10.f1	SB03027A1H10.f1	CIC-SB.4639.C1.Contig5278	Other data available 
10	14	5	SB03029B2F12.f1	SB03029B2F12.f1	CIC-SB.4764.C1.Contig5404	Other data available 
10	14	6	SB03029A1H08.f1	SB03029A1H08.f1	"finished cDNA, clone ChEST291g3 /gb=CR354265 /gi=45426504 /ug=Gga.13039 /len=1112"	GGA_Unigene:
10	14	7	SB03030A2A11.f1	SB03030A2A11.f1	"finished cDNA, clone ChEST852p13 /gb=CR388627 /gi=46427242 /ug=Gga.5959 /len=1109"	GGA_Unigene:
10	14	8	SB03030B1B06.f1	SB03030B1B06.f1	RCJMB04_2j4 SAPS domain family member 3	IPI:
10	14	9	SB03029B1F05.f1	SB03029B1F05.f1	"mRNA for hypothetical protein, clone 34k20 /cds=p(103,816) /gb=AJ851803 /gi=60099212 /ug=Gga.3145 /len=3635"	GGA_Unigene:
10	14	10	SB03029B1G07.f1	SB03029B1G07.f1	GRM3 similar to Metabotropic glutamate receptor 3 precursor	IPI:
10	14	11	SB03030A2A06.f1	SB03030A2A06.f1	HMMR similar to hyaluronan receptor - human	IPI:
10	14	12	SB03030B2B01.f1	SB03030B2B01.f1	"finished cDNA, clone ChEST53p22 /gb=CR353287 /gi=45424323 /ug=Gga.7379 /len=1108"	GGA_Unigene:
10	14	13	SB03031A1H04.f1	SB03031A1H04.f1	CIC-SB03031A1H04.f1	Other data available 
10	14	14	SB03032A1A06.f1	SB03032A1A06.f1	ZNF436 similar to KIAA0326	IPI:
10	14	15	SB03032B1B07.f1	SB03032B1B07.f1	"finished cDNA, clone ChEST140e9 /gb=CR353204 /gi=45424122 /ug=Gga.14127 /len=756"	GGA_Unigene:
10	14	16	SB03032A2D04.f1	SB03032A2D04.f1	TGU-SB03032A2D04.f1	No Annotation Available
10	14	17	SB03031A1H01.f1	SB03031A1H01.f1	"insulin-like growth factor binding protein 2, 36kDa (IGFBP2), mRNA /cds=p(31,966) /gb=NM_205359 /gi=45382494 /ug=Gga.759 /len=2113"	GGA_Unigene:
10	14	18	SB03031B1H10.f1	SB03031B1H10.f1	CIC-SB.4632.C1.Contig5271	Other data available 
10	14	19	SB03032B2B03.f1	SB03032B2B03.f1	ARHGEF7 similar to KIAA0142	IPI:
10	14	20	SB03032B1C07.f1	SB03032B1C07.f1	PET112L similar to PET112-like	IPI:
10	15	1	SB03034B1C04.f1	SB03034B1C04.f1	RCJMB04_6f1 Hypothetical protein	IPI:
10	15	2	SB03034B1D09.f1	SB03034B1D09.f1	TPBG similar to 5T4 oncofoetal antigen	IPI:
10	15	3	SB03034A1F06.f1	SB03034A1F06.f1	"603499905F1 CSEQCHN65 cDNA clone ChEST415j2 5', mRNA sequence /clone=ChEST415j2 /clone_end=5' /gb=BU332290 /gi=25840291 /ug=Gga.36402 /len=917"	GGA_Unigene:
10	15	4	SB03034A1H11.f1	SB03034A1H11.f1	TGU-SB03034A1H11.f1	No Annotation Available
10	15	5	SB03034A2C11.f1	SB03034A2C11.f1	CD151 Hypothetical protein	IPI:
10	15	6	SB03034B2D01.f1	SB03034B2D01.f1	TGU-SB03034B2D01.f1	No Annotation Available
10	15	7	SB03034B1E10.f1	SB03034B1E10.f1	RCJMB04_3h16 Hypothetical protein	IPI:
10	15	8	SB03034B2G09.f1	SB03034B2G09.f1	GABPB2 Hypothetical protein	IPI:
10	15	9	SB03037A2A04.f1	SB03037A2A04.f1	FOXP2 similar to forkhead box P2 isoform 5	IPI:
10	15	10	SB03037A2B03.f1	SB03037A2B03.f1	CIC-SB03037A2B03.f1	Other data available 
10	15	11	SB03037A2C09.f1	SB03037A2C09.f1	TGU-SB03037A2C09.f1	No Annotation Available
10	15	12	SB03037B2D05.f1	SB03037B2D05.f1	MRPL2 similar to Mitochondrial ribosomal protein L2	IPI:
10	15	13	SB03036B1H11.f1	SB03036B1H11.f1	CGNL1 149 kDa protein	IPI:
10	15	14	SB03037B2A09.f1	SB03037B2A09.f1	"TK1 Thymidine kinase, cytosolic"	IPI:
10	15	15	SB03037A1C03.f1	SB03037A1C03.f1	LOC427825 similar to RIKEN cDNA 2010305C02 gene	IPI:
10	15	16	SB03037A1D11.f1	SB03037A1D11.f1	TGU-SB03037A1D11.f1	No Annotation Available
10	15	17	SB03039A1B12.f1	SB03039A1B12.f1	RCJMB04_8n14 89 kDa protein	IPI:
10	15	18	SB03039B1C01.f1	SB03039B1C01.f1	CIC-SB03039B1C01.f1	Other data available 
10	15	19	SB03039B1D03.f1	SB03039B1D03.f1	LUZP2 hypothetical protein	IPI:
10	15	20	SB03039B2E10.f1	SB03039B2E10.f1	"finished cDNA, clone ChEST60j16 /gb=BX934048 /gi=46018094 /ug=Gga.12561 /len=1403"	GGA_Unigene:
10	16	1	SB03039A1B05.f1	SB03039A1B05.f1	CIC-SB.4018.C1.Contig4626	Other data available 
10	16	2	SB03039A2C05.f1	SB03039A2C05.f1	MTNR1A Melatonin receptor type 1A	IPI:
10	16	3	SB03039A1D12.f1	SB03039A1D12.f1	ZFYVE19 hypothetical protein	IPI:
10	16	4	SB03039B1E05.f1	SB03039B1E05.f1	"LOC771688 hypothetical protein, partial"	IPI:
10	16	5	SB03041A2D07.f1	SB03041A2D07.f1	TGU-SB03041A2D07.f1	No Annotation Available
10	16	6	SB03041A1E07.f1	SB03041A1E07.f1	"LOC421884 similar to bullous pemphigoid antigen 1, 230/240kDa"	IPI:
10	16	7	SB03041A1F06.f1	SB03041A1F06.f1	PSMA3 Proteasome subunit alpha type	IPI:
10	16	8	SB03041A1G12.f1	SB03041A1G12.f1	NEO1 158 kDa protein	IPI:
10	16	9	SB03041A1D03.f1	SB03041A1D03.f1	CRY1 Cryptochrome-1	IPI:
10	16	10	SB03041A1E03.f1	SB03041A1E03.f1	CIC-SB.3831.C1.Contig4421	Other data available 
10	16	11	SB03041A2F01.f1	SB03041A2F01.f1	FLRT2 similar to KIAA0405	IPI:
10	16	12	SB03041A2G04.f1	SB03041A2G04.f1	CIC-SB03041A2G04.f1	Other data available 
10	16	13	SB03043B1D06.f1	SB03043B1D06.f1	LOC423605 similar to VLLH2748	IPI:
10	16	14	SB03043B2E04.f1	SB03043B2E04.f1	"transcription factor TZP (LOC419131), mRNA /gb=XR_026848 /gi=118100448 /ug=Gga.16503 /len=5490 ; Predicted; similar to;"	GGA_Unigene:
10	16	15	SB03043A1F12.f1	SB03043A1F12.f1	"finished cDNA, clone ChEST994b22 /gb=BX933732 /gi=46425732 /ug=Gga.35647 /len=825"	GGA_Unigene:
10	16	16	SB03043A1G08.f1	SB03043A1G08.f1	"GT334 protein (LOC771556), mRNA /gb=XR_026775 /gi=118083966 /ug=Gga.37718 /len=2808 ; Predicted; similar to;"	GGA_Unigene:
10	16	17	SB03043B1D02.f1	SB03043B1D02.f1	SF3A3 Hypothetical protein	IPI:
10	16	18	SB03043A2E08.f1	SB03043A2E08.f1	CIC-SB.822.C4.Contig1069	Other data available 
10	16	19	SB03043A1F06.f1	SB03043A1F06.f1	RFT1 similar to putative endoplasmic reticulum multispan transmembrane protein	IPI:
10	16	20	SB03043A2G04.f1	SB03043A2G04.f1	LOC770450 similar to serine protease inhibitor Kazal type 9	IPI:
10	17	1	SB03045A1E08.f1	SB03045A1E08.f1	WDR35 similar to KIAA1336 protein	IPI:
10	17	2	SB03045A2F04.f1	SB03045A2F04.f1	RCJMB04_10g15 Hypothetical protein	IPI:
10	17	3	SB03045B2F12.f1	SB03045B2F12.f1	 21 kDa protein	IPI:
10	17	4	SB03045A1H04.f1	SB03045A1H04.f1	LOC421949 Protein FAM49A	IPI:
10	17	5	SB03045A2E02.f1	SB03045A2E02.f1	RCJMB04_22i13 Hypothetical protein	IPI:
10	17	6	SB03045B2E09.f1	SB03045B2E09.f1	"603472309F1 CSEQRBN22 cDNA clone ChEST350b4 5', mRNA sequence /clone=ChEST350b4 /clone_end=5' /gb=BU478238 /gi=25971815 /ug=Gga.24174 /len=817"	GGA_Unigene:
10	17	7	SB03045B1F08.f1	SB03045B1F08.f1	GPSM2 similar to G-protein signalling modulator 2	IPI:
10	17	8	SB03045B1G10.f1	SB03045B1G10.f1	TGU-SB03045B1G10.f1	No Annotation Available
10	17	9	SB03047A1F08.f1	SB03047A1F08.f1	MRPS35 similar to mitochondrial ribosomal protein S35 isoform 2	IPI:
10	17	10	SB03047A2G12.f1	SB03047A2G12.f1	"EGF-like, fibronectin type III and laminin G domains (LOC427445), mRNA /cds=p(1,3189) /gb=XM_425019 /gi=118103733 /ug=Gga.25960 /len=3934 ; Predicted ; similar to;"	GGA_Unigene:
10	17	11	SB03047B2H04.f1	SB03047B2H04.f1	"gonad_EST07430 Embryonic gonad cDNA Library cDNA 5', mRNA sequence /clone_end=5' /gb=CV859954 /gi=82788338 /ug=Gga.36894 /len=1270"	GGA_Unigene:
10	17	12	SB03048B1A01.f1	SB03048B1A01.f1	TGU-SB03048B1A01.f1	No Annotation Available
10	17	13	SB03047B2E08.f1	SB03047B2E08.f1	LOC420992 similar to zinc finger protein	IPI:
[truncated: 1,555,583 more chars]
